# Supplementary material for: Transcriptome Signatures Predict Phenotypic Variations of Candida auris
Source: Front Cell Infect Microbiol. 2021 Apr 14;11:662563. doi: 10.3389/fcimb.2021.662563 (PMC8079977; doi:10.3389/fcimb.2021.662563)
Supplement: Supplementary file 2 [file Table_1.xlsx]

## Sheet: Sheet1
Supplementary Table 1: Strains and plasmids used in this study.
Fungal strains
Name	Reference
Candida auris CBS10913	(Satoh et al., 2009)
Candida auris 470140	clinical isolate
Candida auris 470147	clinical isolate
Candida auris 470154	clinical isolate
Candida auris 470155	clinical isolate
Candida auris 470149	clinical isolate
Candida auris 470153	clinical isolate
Candida auris 470156	clinical isolate
Candida auris 470157	clinical isolate
Candida auris 470159	clinical isolate
Candida auris 470026	clinical isolate
Candida auris 470151	clinical isolate
Candida auris 470150	clinical isolate
Candida auris 470100	clinical isolate
Candida auris 470101	clinical isolate
Candida auris 470055	clinical isolate
Candida auris 470114	clinical isolate
Candida auris 470158	clinical isolate
Candida auris 470160	clinical isolate
Candida auris 470097	clinical isolate
Candida auris 470152	clinical isolate
Candida albicans SC5314	(Gillum et al., 1984)
Candida glabrata ATCC2001	(Dujon et al., 2004)
Plasmids
Name	Reference
pTS50	(Schwarzmüller et al., 2014)
References
Dujon, B., Sherman, D., Fischer, G., Durrens, P., Casaregola, S., Lafontaine, I., de Montigny, J., Marck, C., Neuvéglise, C., Talla, E., et al. (2004). Genome evolution in yeasts. Nature 430, 35–44.
Gillum, A.M., Tsay, E.Y.H., and Kirsch, D.R. (1984). Isolation of the Candida albicans gene for orotidine-5′-phosphate decarboxylase by complementation of S. cerevisiae ura3 and E. coli pyrF mutations. MGG Mol. Gen. Genet. 198, 179–182.
Satoh, K., Makimura, K., Hasumi, Y., Nishiyama, Y., Uchida, K., and Yamaguchi, H. (2009). Candida auris sp. nov., a novel ascomycetous yeast isolated from the external ear canal of an inpatient in a Japanese hospital. Microbiol. Immunol. 53, 41–44.
Schwarzmüller, T., Ma, B., Hiller, E., Istel, F., Tscherner, M., Brunke, S., Ames, L., Firon, A., Green, B., Cabral, V., et al. (2014). Systematic phenotyping of a large-scale Candida glabrata Deletion collection reveals novel antifungal tolerance genes. PLoS Pathog. 10.
