# Supplementary material for: Transcriptome Signatures Predict Phenotypic Variations of Candida auris
Source: Front Cell Infect Microbiol. 2021 Apr 14;11:662563. doi: 10.3389/fcimb.2021.662563 (PMC8079977; doi:10.3389/fcimb.2021.662563)
Supplement: Supplementary file 4 [file Table_3.xlsx]

## Sheet: Legend
Supplementary Table 3. RNA-seq edgeR analysis result - Related to Figure 2
protAlbicans	Protein name in C.albicans
geneID	Gene ID in C.auris (B11221)
ANNOT_GENE_NAME	Gene name based on C.albicans BLASTp
function	Proposed gene function
length	Protein length
Ident	Identitiy (BLASTp)
Mismatches	Mismatches (BLASTp)
Gaps	Gaps (BLASTp)
qStart	Query start (BLASTp)
qEnd	Query end (BLASTp)
EValue	Evlaue (BLASTp)
Score	Score (BLASTp)
qCover	Query cover (BLASTp)
logFC_470140	Log2-fold change 470140 vs CBS10913
logCPM_470140	Average log2 CPM
FDR_470140	False discovery rate (FDR) 470140 vs CBS10913
logFC_470147	Log2-fold change 470147 vs CBS10913
logCPM_470147	Average log2 CPM
FDR_470147	False discovery rate (FDR) 470147 vs CBS10913
logFC_470154	Log2-fold change 470154 vs CBS10913
logCPM_470154	Average log2 CPM
FDR_470154	False discovery rate (FDR) 470154 vs CBS10913

## Sheet: Result
protAlbicans	geneID	ANNOT_GENE_NAME	function	length	Ident	Mismatches	Gaps	qStart	qEnd	EValue	Score	qCover	logFC_470140	logCPM_470140	FDR_470140	logFC_470147	logCPM_470147	FDR_470147	logFC_470154	logCPM_470154	FDR_470154	ANNOT_GENE_ENTREZ_ID
C5_00880C_A	CJI97_001786	GIT3	hypothetical protein	541	57.036	222	4	1	528	0	636	97.597	12.8046	9.19688	0	12.2805	9.19688	0	13.2834	9.19688	0	3642634
CR_01220W_A	CJI97_004559		hypothetical protein	508	59.722	198	3	4	506	0	636	99.0157	11.5488	7.74134	3.1235e-210	9.89026	7.74134	7.76508e-168	10.7582	7.74134	4.65496e-189	3640406
C3_05580C_A	CJI97_004555	GAP2	hypothetical protein	589	65.816	196	4	4	588	0	771	99.3209	10.9461	6.14073	0	10.371	6.14073	0	10.3093	6.14073	0	3643662
C2_08050C_A	CJI97_002130	SIT1	hypothetical protein	661	42.178	314	8	3	653	0	531	98.4871	10.345	4.89782	0	9.98537	4.89782	0	10.4184	4.89782	0	3642307
C5_03060C_A	CJI97_005621	TNA1	hypothetical protein	495	35.433	300	8	1	492	1.11e-85	271	99.3939	10.1287	4.90541	2.53135e-247	8.18176	4.90541	6.14517e-156	10.179	4.90541	2.30196e-251	3637827
CR_10640W_A	CJI97_004978		hypothetical protein	475	47.246	247	2	2	473	1.35e-161	464	99.3684	10.076	4.75196	0	9.38511	4.75196	0	9.92968	4.75196	0	3639014
C7_02000C_A	CJI97_002127		hypothetical protein	581	62.613	206	0	30	580	0	747	94.8365	9.71558	3.89585	2.08527e-224	10.4755	3.89585	0	10.0769	3.89585	2.78243e-261	3636964
C3_02060W_A	CJI97_002132		hypothetical protein	427	77.251	96	0	1	422	0	708	98.829	9.63301	2.47517	6.81834e-172	9.40912	2.47517	5.06398e-178	9.41383	2.47517	6.89053e-155	3636578
C2_06470W_A	CJI97_004544	RTA2	hypothetical protein	322	22.526	169	7	5	254	1.19e-15	75.1	77.6398	9.09621	3.16845	4.85834e-229	8.22718	3.16845	3.78862e-177	9.27593	3.16845	1.09333e-250	3646567
C3_03120C_A	CJI97_005648	DAL5	hypothetical protein	522.667	56.226	205	5	10	507	0	589	95.2806	9.00283	3.83625	6.3507e-267	6.71737	3.83625	3.45557e-134	6.37868	3.83625	1.02566e-112	3638401
C2_06470W_A	CJI97_004545	RTA2	hypothetical protein	307	25.175	162	6	11	256	2.16e-20	89	80.1303	8.86066	2.59013	7.35818e-209	7.62153	2.59013	7.5475e-132	8.37971	2.59013	7.07762e-167	3646567
C5_02430W_A	CJI97_004569	ZCF22	hypothetical protein	552.333	21.875	291	14	126	523	1.64e-19	90.1	72.0579	8.75767	4.01023	0	8.07174	4.01023	1.7541e-273	8.47723	4.01023	2.19959e-286	3637727
C1_08210C_A	CJI97_004171	MLT1	hypothetical protein	104	35.897	55	1	7	103	2.07e-21	85.5	93.2692	8.62372	0.00151724	6.51483e-34	8.97475	0.00151724	2.17583e-46	8.42268	0.00151724	4.04421e-30	3640748
C5_01360W_A	CJI97_004566	CFL4	hypothetical protein	722	42.857	383	12	12	721	0	620	98.338	8.58291	3.70065	1.87397e-204	9.01589	3.70065	7.4118e-264	8.69001	3.70065	7.95325e-215	3642639
C6_02660C_A	CJI97_004562		hypothetical protein	541	35.932	305	9	39	537	6.56e-96	301	92.2366	8.52578	3.41153	1.82545e-250	7.81624	3.41153	1.16237e-212	8.36316	3.41153	6.40578e-237	3639224
C5_02630C_A	CJI97_004561	MNN1	hypothetical protein	457	28.906	222	7	112	445	8.94e-51	182	73.0853	8.15384	4.94826	0	8.71706	4.94826	0	7.70676	4.94826	0	3637784
C7_03290C_A	CJI97_004166	RBR3	hypothetical protein	474	29.139	134	11	131	400	9.18e-08	52.8	56.962	8.12313	3.37347	1.39265e-129	5.9275	3.37347	5.55344e-68	6.06835	3.37347	6.63844e-71	3646728
C1_04650W_A	CJI97_004563	DUR3	hypothetical protein	656.667	33.333	364	7	5	587	1.18e-103	328	88.7817	7.96996	2.98157	9.10208e-199	7.33898	2.98157	4.70822e-173	8.11508	2.98157	1.63369e-214	3644760
C2_08050C_A	CJI97_001784	SIT1	hypothetical protein	675	33.801	371	13	6	643	1.18e-119	368	94.5185	7.92685	3.09958	3.57161e-188	7.50927	3.09958	1.8646e-180	8.32682	3.09958	1.67944e-225	3642307
C3_03120C_A	CJI97_004979	DAL5	hypothetical protein	527	55.153	228	4	5	526	0	604	99.0512	7.57873	2.08958	5.08638e-104	7.12215	2.08958	7.16366e-98	8.56031	2.08958	5.13414e-176	3638401
C6_03790C_A	CJI97_001780	HGT10	hypothetical protein	495	27.079	312	11	14	464	1.02e-38	146	91.1111	7.45979	2.25116	2.55644e-138	7.33404	2.25116	6.9966e-154	7.2677	2.25116	5.32894e-127	3640309
C1_05300C_A	CJI97_004556	PRD1	hypothetical protein	681	39.823	398	7	5	676	2.82e-173	509	98.6784	7.24049	2.96598	1.65058e-189	7.14896	2.96598	1.51909e-207	7.40037	2.96598	4.51253e-207	3642471
C1_02110C_A	CJI97_001782	HGT2	hypothetical protein	495	26.572	314	15	4	466	3.48e-36	139	93.5354	7.06234	0.773867	4.85086e-57	6.99302	0.773867	1.7615e-67	7.07746	0.773867	7.21273e-59	3644579
CR_04630C_A	CJI97_004567	DIT2	hypothetical protein	477	43.99	206	6	91	475	3.37e-104	314	80.7128	7.00077	3.0007	3.30871e-159	6.92456	3.0007	3.38297e-178	8.14647	3.0007	1.60604e-278	3640962
C2_05130W_A	CJI97_001788		hypothetical protein	354	46.301	183	3	1	353	2.58e-120	350	99.7175	6.62776	7.39237	0	5.58939	7.39237	5.9268e-268	6.57913	7.39237	0	3643458
C1_02530C_A	CJI97_001779	DIP5	hypothetical protein	576	59.686	226	3	7	575	0	659	98.7847	6.54783	1.12577	1.42047e-68	6.1894	1.12577	2.153e-62	5.91671	1.12577	9.86584e-51	3636798
C1_06000W_A	CJI97_001785		hypothetical protein	553	53.211	250	3	12	551	0	569	97.6492	6.50063	1.43193	8.2442e-94	5.94122	1.43193	1.15405e-79	6.4635	1.43193	1.71656e-93	3639870
C3_07860C_A	CJI97_004547	MRR2	hypothetical protein	721	22.505	343	22	139	673	1.78e-13	72	74.2025	6.29546	1.53164	3.86655e-83	6.68038	1.53164	6.3676e-120	6.08217	1.53164	9.07569e-75	3647468
C7_00280W_A	CJI97_001793	HGT12	hypothetical protein	524	62.167	196	2	1	523	0	681	99.8092	6.23342	6.70152	1.93591e-72	2.05988	6.70152	4.74515e-12	4.83614	6.70152	7.03231e-50	3638048
C5_03060C_A	CJI97_005622	TNA1	hypothetical protein	514	35.135	316	8	1	511	2.28e-88	278	99.4163	6.10462	5.85205	0	5.68588	5.85205	0	5.79453	5.85205	0	3637827
C3_01820W_A	CJI97_001783		hypothetical protein	831	38.337	488	18	6	829	0	578	99.1576	5.88568	1.17181	5.77997e-80	5.53748	1.17181	1.74236e-71	5.50735	1.17181	9.6625e-66	3636584
CR_08890C_A	CJI97_000867	ASR2	hypothetical protein	232	35.071	108	6	42	229	1.05e-21	88.6	81.0345	5.06549	8.0867	2.24952e-190	2.19446	8.0867	2.57311e-45	5.0719	8.0867	1.1017e-190	3641907
C6_03790C_A	CJI97_002169	HGT10	hypothetical protein	544	29.956	288	13	70	506	2.47e-39	149	80.3309	4.83328	2.63563	9.40578e-94	5.2402	2.63563	2.91671e-115	3.6992	2.63563	3.99877e-49	3640309
C3_02510C_A	CJI97_004564	SAP8	hypothetical protein	380	33.741	215	13	1	368	5.09e-49	168	96.8421	4.81986	0.0131585	1.04249e-35	4.04502	0.0131585	2.26656e-22	5.02826	0.0131585	1.38069e-41	3638371
CR_08830W_A	CJI97_000864		hypothetical protein	94	48.454	35	4	1	93	1.96e-21	78.6	98.9362	4.47317	6.73937	6.81943e-190	2.81045	6.73937	1.27703e-84	4.99529	6.73937	2.7093e-227	30515450
C2_08050C_A	CJI97_004165	SIT1	hypothetical protein	671	37.5	347	10	11	640	9.07e-138	414	93.8897	4.08336	0.142253	1.01538e-35	3.4332	0.142253	1.22975e-23	3.90749	0.142253	2.33345e-31	3642307
C1_14020W_A	CJI97_002635		hypothetical protein	134	43.511	70	2	5	132	9.36e-35	115	95.5224	4.08228	6.77918	1.27954e-42	2.01984	6.77918	5.03486e-13	4.32681	6.77918	8.40283e-47	3643339
C1_11480W_A	CJI97_001140	PHO84	phosphate:H+ symporter	554	74.721	135	1	17	553	0	841	96.9314	4.01165	5.91124	1.15056e-91	2.09355	5.91124	5.33927e-29	4.33537	5.91124	2.62416e-104	3645348
CR_02570C_A	CJI97_004164		hypothetical protein	378	40.209	215	8	2	370	3.93e-84	259	97.619	3.87455	5.02026	1.79848e-110	2.95904	5.02026	1.42773e-68	3.9981	5.02026	6.323e-117	3647685
C4_01070W_A	CJI97_002712	HGT17	hypothetical protein	587	57.565	224	6	7	573	0	679	96.5928	3.86008	8.73955	1.0595e-74	3.05343	8.73955	1.84781e-50	3.61157	8.73955	4.70653e-67	3635687
C6_03790C_A	CJI97_000956	HGT10	hypothetical protein	567	67.201	154	3	2	554	0	775	97.5309	3.8532	9.99419	3.00446e-109	1.80806	9.99419	5.31696e-29	4.05662	9.99419	8.48601e-119	3640309
C2_02970C_A	CJI97_001776	ALD5	hypothetical protein	513	47.581	249	6	1	496	1.28e-153	446	96.6862	3.81554	6.10895	1.76984e-92	3.32832	6.10895	1.54985e-73	3.90929	6.10895	2.00012e-96	3643026
C1_02110C_A	CJI97_005618	HGT2	hypothetical protein	562	66.239	182	1	4	548	0	759	96.9751	3.8011	11.1979	9.26689e-37	1.40223	11.1979	5.79748e-07	3.66406	11.1979	8.65632e-35	3644579
CR_02920C_A	CJI97_000946	AQY1	hypothetical protein	287	77.985	55	3	20	286	1.58e-140	395	93.0314	3.69953	2.96943	1.18022e-107	1.4176	2.96943	1.4127e-15	1.92243	2.96943	8.77976e-28	3642587
C7_00870W_A	CJI97_004568		guanine deaminase	474	31.892	287	10	2	473	9.28e-91	286	99.5781	3.61971	-0.0465788	1.59734e-20	3.65337	-0.0465788	1.47546e-23	4.4608	-0.0465788	4.76519e-41	3638054
C4_02360W_A	CJI97_001221	AMS1	hypothetical protein	1100	57.719	415	19	1	1099	0	1322	99.9091	3.61434	6.2446	2.62034e-152	1.14129	6.2446	1.14251e-17	3.07832	6.2446	9.77365e-115	3637882
C1_02530C_A	CJI97_003036	DIP5	hypothetical protein	572	38.346	302	11	21	537	1.39e-109	338	90.3846	3.60371	7.71353	3.69973e-95	2.3387	7.71353	1.09931e-44	3.67977	7.71353	1.39976e-98	3636798
CR_03450W_A	CJI97_002699	HXT5	hypothetical protein	545	61.808	190	4	15	541	0	632	96.6972	3.38176	8.04059	3.17199e-59	1.43051	8.04059	4.88445e-13	2.60161	8.04059	5.83308e-38	3643209
CR_02020C_A	CJI97_004850	OPT1	OPT family small oligopeptide transporter	776.667	64.751	253	6	1	760	0	1049	97.8541	3.27626	5.73105	3.76045e-82	0.862541	5.73105	2.49359e-07	2.43942	5.73105	1.36962e-48	3640150
CR_01630C_A	CJI97_001729		hypothetical protein	1113	54.479	281	9	434	1112	0	749	61.0063	3.22591	7.64515	4.31287e-77	3.59838	7.64515	9.63961e-93	2.54616	7.64515	4.74923e-51	3640085
C5_04440C_A	CJI97_004428	SFC1	succinate/fumarate mitochondrial transporter	311	77.703	66	0	2	297	7.17e-177	489	95.1768	3.10012	7.56216	9.94331e-47	1.49416	7.56216	6.51979e-13	3.17601	7.56216	8.98895e-49	3636413
C1_03720C_A	CJI97_000686		hypothetical protein	533	50.727	244	10	4	532	0	524	99.2495	3.09618	7.02473	1.1764e-76	4.69536	7.02473	2.35232e-154	4.05332	7.02473	8.18604e-122	3648216
C5_04490C_A	CJI97_004354	CAR1	arginase	335.667	70.978	92	0	1	317	1.04e-177	492	94.4389	3.05345	9.63294	1.11272e-89	2.60539	9.63294	6.35068e-68	2.80556	9.63294	1.84978e-77	3636503
C2_09220W_A	CJI97_005054	DDR48	hypothetical protein	211	55.738	49	12	47	210	6.48e-16	71.2	77.7251	3.02659	6.38471	4.796e-48	1.34345	6.38471	2.36869e-11	2.22063	6.38471	4.60853e-28	3644061
C2_09220W_A	CJI97_005054	DDR48	hypothetical protein	211	56.962	42	9	35	188	4.57e-16	71.6	72.9858	3.02659	6.38471	4.796e-48	1.34345	6.38471	2.36869e-11	2.22063	6.38471	4.60853e-28	3644061
C2_09220W_A	CJI97_005054	DDR48	hypothetical protein	211	54.31	36	8	103	209	0.000138	39.3	50.7109	3.02659	6.38471	4.796e-48	1.34345	6.38471	2.36869e-11	2.22063	6.38471	4.60853e-28	3644061
C2_08050C_A	CJI97_002009	SIT1	hypothetical protein	674	34.992	352	12	22	650	2.24e-124	380	93.3234	3.02363	2.75957	2.48469e-78	2.69571	2.75957	4.05872e-64	2.89449	2.75957	1.84428e-71	3642307
C6_03470W_A	CJI97_004543		hypothetical protein	436	45.062	177	1	109	431	5.47e-95	296	74.0826	3.01179	9.25188	1.85041e-71	1.6299	9.25188	8.90818e-24	2.69821	9.25188	3.91417e-59	3640253
C4_00830W_A	CJI97_002141	SPS20	hypothetical protein	290	69.792	87	0	2	289	1.57e-149	418	99.3103	3.00302	9.11873	2.05056e-63	1.11499	9.11873	8.13667e-11	2.84905	9.11873	5.28535e-58	3645739
C4_01070W_A	CJI97_002713	HGT17	hypothetical protein	590	60.568	209	4	1	558	0	708	94.5763	2.99345	7.8973	2.90077e-14	0.42027	7.8973	0.297482	3.38022	7.8973	2.4603e-17	3635687
C2_02970C_A	CJI97_003161	ALD5	hypothetical protein	521	66.329	163	3	27	518	0	686	94.4338	2.98998	11.0192	2.39867e-42	0.605618	11.0192	0.00464868	2.65567	11.0192	1.01755e-34	3643026
C4_01940W_A	CJI97_001580	PHO89	hypothetical protein	566	60.637	200	4	1	562	0	729	99.2933	2.98541	2.58582	1.98242e-49	0.812461	2.58582	0.000229213	2.71534	2.58582	3.26732e-41	3635633
C3_01960C_A	CJI97_003701	POX1-3	hypothetical protein	712	57.955	286	4	12	708	0	856	97.8933	2.98208	10.265	1.2052e-35	1.22894	10.265	1.00473e-07	2.82126	10.265	1.41656e-32	3636598
CR_01220W_A	CJI97_004308		hypothetical protein	510	59.562	198	3	8	508	0	642	98.2353	2.92829	10.7555	1.42628e-17	1.03564	10.7555	0.00200427	3.03995	10.7555	9.79351e-19	3640406
CR_10840C_A	CJI97_002680	XYL2	D-xylulose reductase	363	71.667	99	2	4	362	0	511	98.8981	2.87617	11.2349	9.91291e-37	2.71149	11.2349	4.91041e-33	3.5278	11.2349	9.66333e-52	3638961
C3_00220W_A	CJI97_005108	HGT19	hypothetical protein	417	68.269	127	5	3	415	0	551	99.0408	2.85764	9.25136	3.15517e-64	0.813312	9.25136	6.5809e-07	2.85692	9.25136	2.83429e-64	3640558
C3_01960C_A	CJI97_002401	POX1-3	hypothetical protein	709	62.751	251	3	18	708	0	928	97.4612	2.84852	11.3101	8.23951e-69	0.693854	11.3101	1.05992e-05	2.79656	11.3101	1.04406e-66	3636598
C2_10350C_A	CJI97_004025	ACS1	acetyl-coenzyme A synthetase 1	673	78.529	133	3	1	672	0	1105	99.8514	2.838	9.51803	4.78589e-32	1.36283	9.51803	5.45674e-09	2.66814	9.51803	5.82702e-29	3643941
C7_02260W_A	CJI97_001265		hypothetical protein	149	35.659	78	4	6	131	3.75e-16	68.9	84.5638	2.82683	7.14777	2.21542e-71	-0.312734	7.14777	0.0512647	1.24249	7.14777	3.0151e-16	3637002
C3_01930W_A	CJI97_002402	PXP2	hypothetical protein	705	56.33	296	6	6	703	0	808	99.0071	2.81959	8.18216	3.7065e-54	0.698858	8.18216	8.41678e-05	2.54802	8.18216	1.7812e-45	3636558
C6_04130C_A	CJI97_004175	ALS4	hypothetical protein	1805	37.443	846	55	12	1482	3.43e-133	459	81.4958	2.78996	4.10316	6.33052e-49	0.960683	4.10316	3.51136e-07	-0.60267	4.10316	0.00254467	3647972
C3_03800W_A	CJI97_003903	PTR22	hypothetical protein	581	60.237	209	7	1	580	0	709	99.8279	2.78724	8.22746	1.5803e-89	2.61795	8.22746	4.17256e-80	2.68169	8.22746	1.19315e-83	3645634
C3_00220W_A	CJI97_005109	HGT19	hypothetical protein	186	72.678	48	1	1	183	4.28e-96	289	98.3871	2.73626	7.9398	1.61667e-70	0.667536	7.9398	9.93042e-06	2.92255	7.9398	3.23138e-79	3640558
C3_00650W_A	CJI97_002921	NGT1	hypothetical protein	520	57.404	203	3	23	509	0	585	93.6538	2.69152	5.06673	7.15484e-44	0.857005	5.06673	8.55977e-06	3.15246	5.06673	4.00931e-58	3640573
C3_03870C_A	CJI97_004110	SAP9	hypothetical protein	534	27.812	286	14	1	432	1.46e-45	166	80.8989	2.68196	3.80257	2.47234e-101	1.13679	3.80257	1.74018e-18	1.92761	3.80257	8.16201e-52	3645625
C4_03540C_A	CJI97_004530	ECM38	gamma-glutamyltransferase	587	51.846	262	9	2	586	0	594	99.6593	2.67308	4.13056	7.21205e-84	1.58884	4.13056	9.12973e-31	2.24039	4.13056	1.96994e-59	3645375
C4_00160C_A	CJI97_003590	CAR2	ornithine-oxo-acid transaminase	431	85.814	61	0	1	430	0	771	99.768	2.63744	9.96968	2.19438e-80	1.91601	9.96968	4.43816e-45	2.38108	9.96968	4.72393e-67	3645027
C4_07040W_A	CJI97_001240		hypothetical protein	575	41.941	267	14	1	570	8.52e-146	429	99.1304	2.63502	6.42044	5.47506e-52	1.19928	6.42044	1.9407e-12	2.49999	6.42044	1.94821e-47	3642963
C1_08900W_A	CJI97_003135		hypothetical protein	490	52.688	202	2	31	477	1.04e-176	506	91.2245	2.61417	6.72016	9.6625e-106	1.86646	6.72016	1.63519e-56	2.6558	6.72016	6.84318e-109	3634925
C2_07900W_A	CJI97_004256	GDH2	hypothetical protein	1062	76.393	234	7	5	1061	0	1646	99.5292	2.60263	11.2852	1.88211e-55	1.40199	11.2852	3.90306e-18	2.22369	11.2852	4.57421e-42	3642295
C4_04030W_A	CJI97_004268	JEN2	hypothetical protein	536	55.067	213	4	5	520	0	583	96.2687	2.56027	6.93405	2.39124e-33	0.644155	6.93405	0.00234886	2.18284	6.93405	2.45101e-25	3641214
C7_00290C_A	CJI97_001035	HGT13	hypothetical protein	542	50.096	244	5	9	523	1.48e-177	510	95.0185	2.52374	6.64013	8.51107e-48	1.04182	6.64013	1.15783e-09	3.00365	6.64013	4.99423e-65	3638047
C1_02530C_A	CJI97_002626	DIP5	hypothetical protein	576	65.608	193	2	9	575	0	746	98.4375	2.52266	8.41504	3.59846e-53	1.04298	8.41504	8.44574e-11	1.92767	8.41504	5.6217e-33	3636798
C4_00120W_A	CJI97_001410	PGA7	hypothetical protein	137	55.652	49	1	19	133	8.19e-38	125	83.9416	2.49331	4.76451	4.443e-100	2.22827	4.76451	3.4376e-82	2.74021	4.76451	9.32783e-121	3645006
C1_04460C_A	CJI97_002394		hypothetical protein	271	63.602	95	0	1	261	2.39e-129	365	96.31	2.48567	8.42005	9.39962e-48	0.852174	8.42005	4.02365e-07	2.79467	8.42005	9.69497e-59	3646140
C7_02000C_A	CJI97_004919		hypothetical protein	553	64.76	186	1	11	552	0	758	98.0108	2.42436	4.40529	3.93566e-62	0.774872	4.40529	1.71007e-07	2.23249	4.40529	2.96852e-53	3636964
C2_09070C_A	CJI97_003956		hypothetical protein	789	48.459	370	14	5	785	0	718	98.9861	2.40765	7.89972	3.21429e-86	2.67519	7.89972	2.12735e-104	2.52547	7.89972	4.2398e-94	3644111
C4_00670W_A	CJI97_003602	TOK1	hypothetical protein	270	41.827	120	1	32	238	3.98e-46	162	76.6667	2.37502	3.44806	1.22285e-63	2.7787	3.44806	2.42081e-93	2.76904	3.44806	3.01369e-89	3645754
CR_02220C_A	CJI97_004908	OPT3	OPT family small oligopeptide transporter	915	55.41	381	9	7	914	0	1049	99.235	2.37004	10.6117	4.70234e-25	1.56717	10.6117	4.39374e-12	2.21152	10.6117	2.53991e-22	3644918
CR_00150C_A	CJI97_001120	POT1	3-ketoacyl-CoA thiolase B, peroxisomal	417	73.141	102	3	1	416	0	626	99.7602	2.36894	10.5826	6.83322e-43	0.778465	10.5826	4.65637e-06	2.28725	10.5826	1.98907e-40	3639707
C5_04930C_A	CJI97_001613	MAL31	hypothetical protein	580	54.276	261	1	6	577	0	686	98.6207	2.35308	7.35838	9.30789e-40	0.0930791	7.35838	0.638572	1.20552	7.35838	3.78005e-12	3636420
C7_02920W_A	CJI97_005146		hypothetical protein	571	60.946	220	1	2	569	0	717	99.4746	2.32745	4.69159	1.55553e-57	1.85833	4.69159	6.75825e-38	2.58128	4.69159	5.09148e-70	3641391
C3_00810C_A	CJI97_002903	FOX2	peroxisomal hydratase-dehydrogenase-epimerase	908	72.296	247	3	3	907	0	1330	99.6696	2.323	10.6656	1.58127e-65	0.437061	10.6656	0.0012809	2.14287	10.6656	9.62418e-57	3648327
C3_01820W_A	CJI97_002170		hypothetical protein	826	37.907	490	17	6	822	0	559	98.9104	2.32199	5.84906	2.96381e-23	2.28172	5.84906	2.26656e-22	2.20013	5.84906	3.005e-21	3636584
C2_08870C_A	CJI97_004111	PIR1	hypothetical protein	390	45.261	161	15	1	389	1.12e-86	266	99.7436	2.29748	6.85511	9.90587e-54	-0.44119	6.85511	0.00348874	0.81692	6.85511	1.96438e-08	3645801
C5_00660C_A	CJI97_001156	ERG11	lanosterol 14-alpha demethylase	525	70.189	150	3	1	524	0	802	99.8095	2.2872	11.5621	2.23687e-50	2.55209	11.5621	3.73078e-61	3.54089	11.5621	1.44299e-107	3641571
CR_04420C_A	CJI97_002105	RBR2	hypothetical protein	145	47.959	51	0	3	100	2.22e-25	93.2	67.5862	2.2829	7.11736	8.55067e-58	0.922848	7.11736	5.73143e-11	2.23476	7.11736	1.09713e-55	3640983
C1_02110C_A	CJI97_001794	HGT2	hypothetical protein	547.667	62.684	182	4	3	526	0	702	95.6786	2.25674	3.02966	3.60952e-21	0.756498	3.02966	0.00238594	3.05532	3.02966	5.61293e-37	3644579
C4_00670W_A	CJI97_003601	TOK1	hypothetical protein	298	39.735	91	0	1	151	6.44e-39	143	50.6711	2.24109	3.72081	3.43648e-51	2.55663	3.72081	4.35346e-69	2.6551	3.72081	1.62415e-72	3645754
C1_05540C_A	CJI97_005175		hypothetical protein	237	23.469	136	14	18	236	8.27e-05	40.8	92.4051	2.22533	8.72627	2.2713e-37	1.84691	8.72627	1.36464e-26	2.53811	8.72627	2.89522e-47	3642503
C6_00750C_A	CJI97_002521	PGK1	phosphoglycerate kinase	417	81.055	77	2	1	416	0	680	99.7602	2.21846	13.2231	2.32982e-33	2.40089	13.2231	3.49396e-38	2.61968	13.2231	9.32278e-45	3647081
C4_05700W_A	CJI97_000957	ZCF5	hypothetical protein	1029	45.588	406	21	23	906	0	763	85.9086	2.19451	8.38501	1.74106e-28	0.929587	8.38501	2.24785e-06	2.64554	8.38501	1.29578e-39	3641819
C2_04290W_A	CJI97_005632	RIM11	hypothetical protein	380.333	72.43	57	2	88	300	9.68e-112	327	56.0035	2.18398	2.62756	1.3392e-49	1.26428	2.62756	1.28664e-16	2.2027	2.62756	6.05563e-51	3648277
C3_01420C_A	CJI97_000180		oleate-induced peroxisomal protein POX18	130	80.645	23	1	4	126	5.06e-66	194	94.6154	2.16026	8.53206	1.95095e-61	0.591737	8.53206	5.38172e-06	2.12371	8.53206	1.25004e-59	3636634
C1_06940C_A	CJI97_003472	ATC1	hypothetical protein	1083	52.969	450	15	28	1082	0	1088	97.4146	2.16013	7.78045	6.54518e-53	0.294917	7.78045	0.0422883	1.57505	7.78045	8.51822e-30	3639570
CR_07700W_A	CJI97_000581		hypothetical protein	401	51.238	181	7	3	399	1.52e-138	399	99.0025	2.15519	7.17245	1.90709e-38	0.411178	7.17245	0.0153605	2.36134	7.17245	2.19236e-45	3648195
C3_05570W_A	CJI97_002716	QDR2	hypothetical protein	555	33.402	298	8	81	554	3.26e-95	297	85.4054	2.1507	8.21221	4.45015e-40	2.32186	8.21221	6.91923e-46	2.4883	8.21221	4.28382e-52	3643661
C3_06870W_A	CJI97_003381	TDH3	glyceraldehyde-3-phosphate dehydrogenase	332	82.424	57	1	2	330	0	565	99.0964	2.14602	14.6603	1.81448e-12	2.51806	14.6603	4.86503e-16	2.57235	14.6603	6.89659e-17	3638540
C5_04810W_A	CJI97_004371	PFK1	6-phosphofructokinase	980	60.04	362	8	3	974	0	1225	99.1837	2.14302	11.563	1.87703e-36	1.94922	11.563	1.36803e-30	2.33424	11.563	1.54876e-42	3636448
C3_04000C_A	CJI97_000446	CTN3	hypothetical protein	864	53.4	373	14	2	863	0	931	99.7685	2.14295	6.87918	8.00192e-30	1.68486	6.87918	3.01518e-19	2.39772	6.87918	1.57577e-36	3647396
C4_06530C_A	CJI97_005044	XUT1	hypothetical protein	573	66.314	186	3	5	567	0	790	98.2548	2.14263	3.14889	1.16006e-37	0.862294	3.14889	5.45781e-07	1.56246	3.14889	1.46371e-20	3642785
C1_08590C_A	CJI97_000262	ERG1	hypothetical protein	495	66.194	164	3	1	493	0	680	99.596	2.13094	10.1985	1.07326e-25	2.56596	10.1985	2.39424e-35	2.36701	10.1985	5.46974e-31	3646509
C5_04960W_A	CJI97_004367		hypothetical protein	663	32.873	324	25	47	662	9.58e-84	279	92.911	2.11893	7.31158	2.20345e-58	0.129079	7.31158	0.365145	1.72561	7.31158	4.20202e-40	3636423
C3_04180W_A	CJI97_000056	KRE9	hypothetical protein	267	42.754	142	5	1	266	2.79e-62	195	99.6255	2.11495	-0.578195	2.80834e-14	0.348504	-0.578195	0.377885	0.915068	-0.578195	0.0104381	3635183
C4_01100C_A	CJI97_002719	AGP2	hypothetical protein	568	64.727	194	3	6	567	0	758	98.9437	2.11428	8.18119	3.48137e-62	0.530018	8.18119	3.13805e-05	2.58037	8.18119	2.81197e-89	3635684
C5_02290W_A	CJI97_002094	PDE1	hypothetical protein	352	35.748	196	11	1	351	2.01e-70	224	99.7159	2.11233	4.27818	6.58234e-78	1.07191	4.27818	9.51451e-21	2.01926	4.27818	2.13634e-71	3637713
C1_03830C_A	CJI97_005066		hypothetical protein	279	38.264	153	7	6	277	5.51e-68	212	97.491	2.10732	7.82437	1.54616e-52	2.47013	7.82437	4.4524e-70	1.86977	7.82437	2.72384e-42	3644678
C1_03270W_A	CJI97_000641		hypothetical protein	513.667	42.778	181	10	1	349	7.64e-92	282	67.9429	2.10061	7.23291	2.54147e-91	1.09632	7.23291	1.2326e-26	1.84623	7.23291	1.092e-71	3636900
C2_05460W_A	CJI97_003705	CDC19	pyruvate kinase	505	84.921	76	0	1	504	0	908	99.802	2.09828	12.9926	7.34929e-30	2.59015	12.9926	4.24599e-43	2.5025	12.9926	8.00808e-41	3643438
C6_04590C_A	CJI97_003910	NAG1	glucosamine-6-phosphate isomerase	253	77.381	53	2	1	252	8.56e-146	405	99.6047	2.07933	7.55401	1.50796e-38	2.50912	7.55401	4.78195e-54	3.32877	7.55401	1.13053e-88	3645966
CR_05610C_A	CJI97_005198	SRR1	hypothetical protein	177	44.186	67	2	44	170	2.26e-30	110	71.7514	2.06909	3.64522	2.1537e-53	0.00218021	3.64522	1	0.663643	3.64522	2.18504e-06	3647589
C6_00150W_A	CJI97_000370	ARD	D-arabinitol 2-dehydrogenase [ribulose-forming]	280	78.261	60	0	4	279	5.19e-173	477	98.5714	2.06726	8.79107	1.2098e-35	0.822221	8.79107	6.15203e-07	1.96344	8.79107	1.31127e-32	3647906
C1_14130W_A	CJI97_003073	FTR1	hypothetical protein	399	71.279	107	2	1	383	0	580	95.99	2.05622	8.30192	4.95528e-09	3.10094	8.30192	2.84054e-17	1.50617	8.30192	1.40348e-05	3643318
C3_02140C_A	CJI97_005422		hypothetical protein	397	67.085	123	4	3	393	0	514	98.4887	2.04377	7.09616	3.88924e-67	1.08208	7.09616	2.42155e-20	1.97362	7.09616	5.20413e-63	3636656
C4_04840C_A	CJI97_001242	AGP3	hypothetical protein	531	68.966	148	2	37	528	0	675	92.6554	2.02876	5.68098	1.97572e-54	0.00530623	5.68098	0.977605	-0.0923376	5.68098	0.511597	3641163
C5_04470C_A	CJI97_004430		hypothetical protein	280	44.141	132	3	1	253	1.35e-66	207	90.3571	2.02586	9.05667	7.98934e-23	-0.577561	9.05667	0.00557127	1.44381	9.05667	1.08687e-12	3636414
C3_00320W_A	CJI97_004441	RHR2	hypothetical protein	253	80.08	49	1	1	250	1.04e-152	423	98.8142	2.01333	9.89739	9.79456e-18	2.44564	9.89739	1.46432e-24	2.48328	9.89739	1.6046e-25	3640522
CR_04510W_A	CJI97_002111	HXK2	hexokinase	485	74.636	122	0	1	481	0	751	99.1753	2.01068	12.9212	2.2739e-22	1.94032	12.9212	8.50248e-21	2.46864	12.9212	4.30123e-32	3641015
C1_09130W_A	CJI97_001789	MNN47	hypothetical protein	617	38.393	302	14	41	611	3.11e-148	443	92.5446	1.99606	6.64337	3.83065e-55	0.642457	6.64337	5.34199e-07	1.53053	6.64337	9.4807e-34	3634943
C4_00090W_A	CJI97_001097	PHR3	hypothetical protein	495.667	58.95	168	3	1	416	0	521	83.9274	1.99474	3.06752	7.5261e-52	1.44805	3.06752	5.06136e-28	1.96764	3.06752	1.25456e-50	3645003
CR_05750W_A	CJI97_002360		hypothetical protein	343	55.942	141	5	4	342	7.15e-141	400	98.8338	1.98306	7.16761	1.0755e-48	0.329167	7.16761	0.0181308	1.73834	7.16761	2.50541e-38	3646696
C2_03270W_A	CJI97_004438	GPM1	phosphoglycerate mutase	249	85.484	36	0	1	248	1.7e-147	410	99.5984	1.97993	12.8539	1.10544e-29	2.09008	12.8539	1.68467e-32	2.33261	12.8539	7.90063e-40	3637431
C2_06350C_A	CJI97_005598		4-hydroxyphenylpyruvate dioxygenase	479	43.595	197	6	61	475	2.01e-141	412	86.6388	1.97785	2.3115	4.70854e-34	1.43521	2.3115	1.54536e-18	1.72185	2.3115	1.14984e-25	3646919
C1_03720C_A	CJI97_005057		hypothetical protein	533	50.364	247	10	2	532	0	539	99.6248	1.95048	7.98607	8.99852e-52	2.57046	7.98607	1.30469e-85	1.70848	7.98607	1.24122e-40	3648216
C1_06570W_A	CJI97_003753	ANT1	hypothetical protein	361	70.149	89	3	1	334	5.81e-158	445	92.5208	1.9383	7.33475	2.48445e-33	1.07605	7.33475	1.95987e-11	2.06399	7.33475	1.80263e-37	3639516
C2_10480W_A	CJI97_003540	MDH1-3	malate dehydrogenase, NAD-dependent	344	73.699	84	4	1	343	1.96e-176	491	99.7093	1.93044	8.32091	1.50974e-35	0.769061	8.32091	6.83565e-07	1.90337	8.32091	9.1386e-35	3641197
C7_04180W_A	CJI97_005015	FAA2-3	hypothetical protein	747	50.56	337	10	31	739	0	708	94.913	1.92782	9.14447	3.1641e-39	0.810848	9.14447	3.13416e-08	1.88849	9.14447	6.50549e-38	3643125
C4_00430W_A	CJI97_004574	MEP2	hypothetical protein	507	71.753	120	5	17	501	0	710	95.6607	1.92684	2.32595	7.99802e-40	1.28333	2.32595	5.17728e-18	1.68815	2.32595	5.43106e-30	3645022
C2_02990C_A	CJI97_005050	HYU1	hypothetical protein	1305	72.971	337	6	7	1304	0	1987	99.4636	1.91822	8.32531	1.20697e-47	2.04944	8.32531	9.45901e-54	1.66061	8.32531	1.16221e-36	3643024
C2_09590C_A	CJI97_004627		hypothetical protein	332	68.935	98	1	1	331	2.43e-175	487	99.6988	1.91368	5.63311	1.95141e-50	0.664686	5.63311	3.48592e-07	2.26733	5.63311	1.53765e-69	3643800
C1_11680C_A	CJI97_000987		hypothetical protein	86	43.056	41	0	1	72	6.67e-16	63.9	83.7209	1.90188	3.35746	7.32214e-44	1.35509	3.35746	5.33096e-23	1.96681	3.35746	2.53652e-47	30515056
C7_02920W_A	CJI97_004570		hypothetical protein	567	45.167	268	9	10	554	5.6e-153	449	96.1199	1.89375	1.98682	3.58555e-30	1.60628	1.98682	7.33428e-23	1.77474	1.98682	2.30314e-26	3641391
CR_01470W_A	CJI97_003574	CSP37	hypothetical protein	360	27.374	190	13	4	347	6.26e-20	87.4	95.5556	1.87682	10.1394	3.58555e-30	0.19667	10.1394	0.261164	1.90968	10.1394	3.05579e-31	3640098
CR_09920W_A	CJI97_001987		hypothetical protein	569	50.642	261	5	28	566	0	539	94.7276	1.87396	9.39399	6.23947e-36	0.88807	9.39399	2.62224e-09	1.66583	9.39399	4.00326e-29	3639028
C1_01630W_A	CJI97_002347		hypothetical protein	267	76.106	53	1	1	226	6.66e-132	370	84.6442	1.85903	7.76784	1.70089e-23	0.287878	7.76784	0.141596	1.9771	7.76784	2.59999e-26	3640194
C1_01400C_A	CJI97_001020		hypothetical protein	513	50.203	229	8	17	502	1.19e-160	463	94.7368	1.84302	5.67317	2.92756e-69	2.04794	5.67317	6.60491e-86	1.7858	5.67317	3.0097e-65	3640237
C3_03120C_A	CJI97_000040	DAL5	hypothetical protein	521	58.09	210	4	9	520	0	620	98.2726	1.81551	5.99313	5.15059e-67	0.811317	5.99313	1.66047e-14	1.73767	5.99313	1.0014e-61	3638401
C1_05300C_A	CJI97_003781	PRD1	hypothetical protein	789	57.37	290	3	96	786	0	806	87.5792	1.80147	8.9582	2.19332e-43	1.87392	8.9582	1.44271e-46	2.11588	8.9582	2.35842e-58	3642471
C1_00210C_A	CJI97_000383		hypothetical protein	370	51.105	162	5	4	352	9.01e-132	380	94.3243	1.79846	9.96505	1.70083e-25	1.64206	9.96505	1.82134e-21	2.01101	9.96505	3.0278e-31	3639335
C7_00060C_A	CJI97_001260		hypothetical protein	235	47.727	114	1	12	231	2.96e-76	228	93.617	1.79755	3.58851	3.61389e-21	-0.663038	3.58851	0.00107601	0.816239	3.58851	2.01567e-05	3638013
CR_04470W_A	CJI97_002109	GPI2	hypothetical protein	285	49.635	128	3	8	280	2.14e-88	263	95.7895	1.79056	5.41562	4.46174e-51	1.57207	5.41562	4.86205e-40	2.25586	5.41562	6.51534e-80	3641011
C6_03470W_A	CJI97_000014		hypothetical protein	449	35.65	207	3	121	448	1.17e-67	225	73.0512	1.77469	7.06094	4.88877e-54	0.170968	7.06094	0.16429	1.43016	7.06094	3.55637e-36	3640253
C7_01800C_A	CJI97_005012	PFK2	6-phosphofructokinase	945	68.148	298	2	1	942	0	1355	99.6825	1.77395	11.5616	5.9711e-23	1.97981	11.5616	1.09517e-27	2.14524	11.5616	2.8531e-32	3637056
C7_03860W_A	CJI97_004804		hypothetical protein	544	69	138	5	1	493	0	691	90.625	1.77034	9.20411	5.14954e-42	0.68671	9.20411	1.41879e-07	1.4031	9.20411	1.66573e-27	3643144
CR_08860W_A	CJI97_000865	PDK2	hypothetical protein	510	71.705	134	5	1	509	0	749	99.8039	1.75791	7.11513	7.91129e-70	0.759523	7.11513	2.54676e-14	1.72192	7.11513	3.2213e-67	3641876
C5_03690W_A	CJI97_005580		hypothetical protein	414	41.626	228	5	8	413	1.19e-109	327	98.0676	1.75318	6.24536	6.10916e-92	0.363547	6.24536	4.64717e-05	1.41295	6.24536	1.925e-60	3646989
C6_02020C_A	CJI97_003758		hypothetical protein	429	34.468	235	18	3	427	4.2e-47	166	99.0676	1.74943	6.83943	3.11179e-42	0.864255	6.83943	1.83184e-11	1.87596	6.83943	3.31293e-48	3647563
C1_11850W_A	CJI97_001371		hypothetical protein	440	37.983	239	15	19	439	4.53e-75	241	95.6818	1.74723	8.396	3.83995e-35	0.417741	8.396	0.00375638	1.94787	8.396	5.8933e-43	3642010
CR_00050W_A	CJI97_002667	INO2	hypothetical protein	428	34.719	182	12	39	425	1.7e-55	186	90.4206	1.73876	5.89989	1.84703e-16	0.486194	5.89989	0.0256752	0.448293	5.89989	0.0351137	3639674
C4_06510C_A	CJI97_001557	CSO99	hypothetical protein	295	58.576	103	5	11	294	4.51e-127	363	96.2712	1.7192	5.34059	3.63584e-41	0.199008	5.34059	0.152901	1.98964	5.34059	1.78232e-54	3642786
C1_10290W_A	CJI97_004008	GCA1	hypothetical protein	1011	60.103	334	5	38	1009	0	1207	96.1424	1.71501	6.96238	1.46897e-27	1.30138	6.96238	1.47527e-16	2.60549	6.96238	8.70886e-59	3634903
C3_07440W_A	CJI97_002536	TPI1	triosephosphate isomerase	249	76.613	58	0	1	248	6.76e-146	405	99.5984	1.71402	11.7496	5.89186e-34	1.86865	11.7496	1.35741e-39	2.12137	11.7496	3.98017e-50	3638482
C1_04770C_A	CJI97_003811	ERG3	hypothetical protein	364	67.102	104	3	1	361	0	531	99.1758	1.70775	9.47822	9.28216e-27	2.40766	9.47822	1.78687e-49	2.05149	9.47822	2.29013e-37	3644776
C1_12100C_A	CJI97_002385	PXA2	hypothetical protein	759	66.817	203	6	6	663	0	880	86.693	1.7044	8.20427	6.57485e-41	0.143651	8.20427	0.296998	1.62706	8.20427	1.12082e-37	3642055
CR_08690C_A	CJI97_004989	ECI1	hypothetical protein	278	56.318	120	1	1	277	3.5e-116	334	99.6403	1.70111	8.09945	2.2036e-27	0.219521	8.09945	0.188411	1.73441	8.09945	1.8021e-28	3642128
C1_04500W_A	CJI97_003449	ICL1	isocitrate lyase	553	82.633	95	0	1	547	0	959	98.915	1.69756	10.0349	4.21404e-30	-0.0597119	10.0349	0.727005	1.66919	10.0349	2.67876e-29	3646146
C2_03170W_A	CJI97_000513		hypothetical protein	251	48.729	116	4	3	237	1.44e-76	229	93.6255	1.68871	7.37592	2.86306e-61	1.5026	7.37592	3.38386e-49	1.95602	7.37592	6.44342e-81	3642988
C1_08070W_A	CJI97_001995	CDR4	hypothetical protein	1470	63.833	496	7	2	1462	0	1999	99.3878	1.68649	10.1531	5.24896e-14	0.699961	10.1531	0.00209813	1.97681	10.1531	1.71711e-18	3640711
C4_06470W_A	CJI97_000457		hypothetical protein	190	59.709	62	6	1	188	2.95e-75	223	98.9474	1.68602	9.13364	8.47555e-56	1.36472	9.13364	1.89455e-37	1.64149	9.13364	3.64462e-53	3642790
C2_09400C_A	CJI97_003097	ERG24	hypothetical protein	442	66.966	142	1	2	441	0	613	99.5475	1.6734	7.12215	5.19419e-45	2.31445	7.12215	1.99743e-82	1.27697	7.12215	3.15454e-27	3647716
C3_03760W_A	CJI97_002344		hypothetical protein	547	52.991	201	10	3	546	0	598	99.4516	1.6718	6.66839	5.90417e-33	0.0236095	6.66839	0.891756	1.80459	6.66839	4.51943e-38	3645638
C4_06570C_A	CJI97_000919	PDC11	hypothetical protein	577	58.115	227	6	5	575	0	666	98.9601	1.6689	6.9482	1.41072e-78	0.783046	6.9482	1.67051e-18	1.68131	6.9482	8.4114e-80	3642780
C1_11660W_A	CJI97_001719	GAD1	glutamate decarboxylase	568	63.855	183	7	1	567	0	739	99.8239	1.6669	7.22024	1.27442e-45	0.516388	7.22024	1.49649e-05	2.14227	7.22024	7.59123e-73	3645339
CR_04760C_A	CJI97_002162		hypothetical protein	530	62.95	165	6	8	528	0	692	98.3019	1.66472	5.50979	6.96233e-67	0.571253	5.50979	7.18085e-09	1.11525	5.50979	1.01811e-30	3647303
C2_06320W_A	CJI97_000086		hypothetical protein	1037	32.811	491	38	44	1025	3.96e-145	460	94.6962	1.64787	8.54413	8.62357e-29	1.64155	8.54413	2.0441e-28	1.88567	8.54413	6.35487e-37	3646927
C7_03490W_A	CJI97_003868	GYP7	hypothetical protein	750	58.991	290	7	1	749	0	898	99.8667	1.62849	6.66981	1.35534e-52	0.646939	6.66981	1.85124e-09	1.04551	6.66981	7.01408e-23	3646245
CR_02240C_A	CJI97_004915	OPT2	OPT family small oligopeptide transporter	907	52.961	413	9	1	906	0	1001	99.8897	1.62676	2.91167	1.13109e-22	-0.175518	2.91167	0.360401	1.15781	2.91167	5.33832e-12	3644915
C3_03410C_A	CJI97_001280		hypothetical protein	1050	67.854	311	12	9	1037	0	1471	98	1.62497	8.99179	5.98405e-32	1.029	8.99179	8.9788e-14	1.40747	8.99179	1.16843e-24	3638353
C1_08500C_A	CJI97_000275	ENO1	enolase 2	440	82.339	77	0	4	439	0	719	99.0909	1.62258	14.0324	2.23621e-20	1.92905	14.0324	1.60408e-27	1.92455	14.0324	1.0219e-27	3646493
C3_02870C_A	CJI97_001768		hypothetical protein	477	27.291	324	16	1	475	3.23e-34	132	99.5807	1.61847	9.13509	1.40483e-20	1.51082	9.13509	5.30113e-18	1.69015	9.13509	2.57838e-22	3638334
C3_06730W_A	CJI97_002978		hypothetical protein	273	53.846	118	2	1	260	4.73e-88	261	95.2381	1.61198	5.145	1.09878e-63	0.144723	5.145	0.17633	1.43163	5.145	1.7559e-50	3638504
C1_06810W_A	CJI97_001841	CAT1	peroxisomal catalase	487	81.366	90	0	4	486	0	816	99.1786	1.61198	10.3283	4.2812e-36	-0.259151	10.3283	0.0527257	1.01757	10.3283	1.1718e-15	3639495
C4_00950C_A	CJI97_003090		hypothetical protein	613	60.36	188	5	19	609	0	827	96.4111	1.60734	6.0424	1.01783e-71	1.0327	6.0424	1.49906e-30	1.53923	6.0424	4.85811e-66	3635675
C4_05850C_A	CJI97_004580		hypothetical protein	408	40.144	228	10	2	407	4.33e-95	289	99.5098	1.5917	7.7509	8.40876e-41	1.15774	7.7509	1.96926e-22	1.61261	7.7509	6.45379e-42	3641791
C1_00150C_A	CJI97_001331	RIM8	hypothetical protein	769	46.851	234	18	1	637	8.66e-168	496	82.8349	1.59165	7.86357	1.02078e-52	1.36337	7.86357	2.49922e-39	1.55335	7.86357	1.85109e-50	3639342
C3_00920W_A	CJI97_002436	ATO1	hypothetical protein	257	57.143	105	3	2	255	1.47e-99	289	98.8327	1.5916	8.10071	3.30338e-11	1.15321	8.10071	1.8643e-06	2.36921	8.10071	3.33147e-22	3647761
C2_06680W_A	CJI97_002886	FRP3	hypothetical protein	272	69.928	73	1	2	267	9.33e-131	370	97.7941	1.57907	8.26406	2.43764e-07	0.586946	8.26406	0.0638474	1.89126	8.26406	7.55835e-10	3648102
C1_10180C_A	CJI97_000325	ECM21	hypothetical protein	1023	48.489	277	16	78	747	0	596	65.4936	1.57745	6.97372	7.88914e-43	0.153993	6.97372	0.214642	1.19292	6.97372	1.66703e-25	3634784
C1_14340C_A	CJI97_003132	RIM101	hypothetical protein	603	39.85	200	16	128	602	3.57e-97	308	78.7728	1.57333	8.74239	9.24566e-43	-0.0971995	8.74239	0.443765	1.41563	8.74239	2.97862e-35	3643280
CR_00330C_A	CJI97_000039	PXA1	hypothetical protein	811	68.725	215	5	1	741	0	1082	91.3687	1.56754	7.97652	4.66165e-37	0.550814	7.97652	9.9507e-06	1.57087	7.97652	2.47467e-37	3639713
C4_04400C_A	CJI97_002416		hypothetical protein	90	37.931	36	0	32	89	1.83e-08	45.4	64.4444	1.56214	5.45727	2.62181e-13	-0.145298	5.45727	0.545614	1.46998	5.45727	5.04e-12	30515268
C6_00740W_A	CJI97_002522	FAT1	hypothetical protein	653	70.706	189	1	1	652	0	981	99.8469	1.54955	7.10998	1.61061e-60	0.167312	7.10998	0.0972498	1.14929	7.10998	2.20632e-34	3647083
CR_01280C_A	CJI97_002005		hypothetical protein	182	54.974	73	3	1	179	1.52e-67	202	98.3516	1.5413	6.91165	9.16239e-41	0.0541244	6.91165	0.68589	1.52876	6.91165	2.83092e-40	3640400
C6_00250W_A	CJI97_001615		hypothetical protein	564	55.179	225	4	3	560	0	630	98.9362	1.53589	7.70793	1.61488e-41	0.860784	7.70793	4.18651e-14	1.4999	7.70793	7.57718e-40	3646063
C5_03490C_A	CJI97_000448		hypothetical protein	546	38.324	310	15	1	545	8.99e-123	369	99.8168	1.52748	7.1713	5.6645e-42	0.752691	7.1713	2.83463e-11	1.4197	7.1713	1.01742e-36	3646967
C2_06530W_A	CJI97_002880		hypothetical protein	464.333	32.432	170	6	69	340	3.11e-33	123	58.5786	1.52505	5.55132	3.75413e-43	0.970759	5.55132	2.50623e-18	1.06477	5.55132	7.64784e-22	3646572
CR_02820W_A	CJI97_002020	PGM2	hypothetical protein	557	77.256	126	0	3	556	0	891	99.4614	1.51915	10.6141	7.17811e-26	1.37397	10.6141	2.33594e-21	1.91503	10.6141	1.55583e-39	3642562
C3_06710W_A	CJI97_002958		hypothetical protein	174	29.596	81	8	3	165	4.97e-15	69.7	93.6782	1.5168	-0.256389	4.22483e-06	1.397	-0.256389	1.20062e-05	2.09766	-0.256389	4.66744e-12	3638448
C2_01150W_A	CJI97_002877	PEX12	hypothetical protein	458	63.136	153	6	1	457	0	576	99.7817	1.51454	6.14093	2.33931e-49	0.578818	6.14093	2.81051e-08	1.51772	6.14093	1.07821e-49	3638862
C3_06730W_A	CJI97_002961		hypothetical protein	171.667	52.113	66	2	10	150	5.57e-38	128	82.1359	1.51448	-0.451473	2.02476e-08	-0.0515049	-0.451473	0.943747	1.12105	-0.451473	8.58162e-05	3638504
C2_05080C_A	CJI97_002025		hypothetical protein	310	50.155	142	8	1	309	2.16e-102	301	99.6774	1.5083	7.08395	1.1579e-22	1.56785	7.08395	3.80075e-24	1.85061	7.08395	5.32277e-33	3643453
C2_05980C_A	CJI97_003257		acyl-CoA thioesterase II	338	32.326	197	10	1	322	6.37e-45	154	95.2663	1.50436	6.94869	7.93128e-43	0.240513	6.94869	0.036938	1.59219	6.94869	8.62072e-48	3644075
C4_06860C_A	CJI97_003839		cytidine deaminase	173	53.285	63	1	2	138	2.25e-54	166	79.1908	1.50407	5.23117	6.08878e-45	0.945756	5.23117	1.54536e-18	1.56458	5.23117	1.017e-48	30515286
C4_00350W_A	CJI97_004328	PEP7	hypothetical protein	604	35.305	243	18	68	602	4.71e-92	289	88.5762	1.50372	4.88078	1.14012e-51	1.03462	4.88078	4.13758e-25	1.39115	4.88078	2.17076e-44	3645001
C7_03030W_A	CJI97_004893		hypothetical protein	178	44.571	87	4	1	169	5.3e-43	139	94.9438	1.5029	7.20738	7.91444e-42	0.247561	7.20738	0.0331704	1.44028	7.20738	9.62381e-39	3641380
C5_03650C_A	CJI97_000268		hypothetical protein	395	35.083	220	10	43	394	8.81e-62	201	89.1139	1.4994	6.60862	5.06657e-26	0.966281	6.60862	1.29269e-11	1.59045	6.60862	4.06028e-29	3646986
C3_00850C_A	CJI97_002898		hypothetical protein	760	43.864	387	15	2	759	2.57e-180	534	99.7368	1.49612	9.20414	4.779e-33	0.562491	9.20414	8.45246e-06	1.41795	9.20414	4.81432e-30	3647748
C4_05140C_A	CJI97_003275	GDB1	glycogen debranching enzyme	1515	65.791	508	8	2	1511	0	2108	99.67	1.49595	9.91592	4.20915e-22	1.02019	9.91592	5.13972e-11	1.73763	9.91592	4.57845e-29	3647409
C1_09200W_A	CJI97_001233	LYS142	hypothetical protein	731	40.117	270	8	212	717	5e-111	350	69.2202	1.49571	5.97783	1.21037e-39	0.240674	5.97783	0.0454353	1.28483	5.97783	7.43356e-30	3634896
C2_08290C_A	CJI97_005160	UCF1	respiratory growth induced protein 1	198	59.898	77	1	3	197	4.17e-91	263	98.4848	1.49214	11.8048	2.95912e-13	-0.143378	11.8048	0.527399	1.92768	11.8048	8.91142e-21	3648170
C1_09090C_A	CJI97_001237	ARG81	hypothetical protein	804	48.551	228	16	166	802	0	676	79.2289	1.49146	5.75027	1.02747e-30	0.678489	5.75027	2.33956e-07	1.26015	5.75027	1.60585e-22	3634775
C6_03470W_A	CJI97_004984		hypothetical protein	437	42.025	188	1	111	435	7.45e-88	278	74.3707	1.49085	6.20262	1.96642e-40	0.930203	6.20262	1.20857e-16	1.02547	6.20262	4.37912e-20	3640253
C2_08910C_A	CJI97_004664		hypothetical protein	486	51.247	185	6	1	421	4.73e-160	461	86.6255	1.48261	6.54204	6.97847e-26	1.33722	6.54204	2.74134e-21	1.81113	6.54204	1.35008e-37	3645798
C6_03380W_A	CJI97_001165		hypothetical protein	187	23.49	87	2	49	170	0.000297	38.5	65.2406	1.48004	5.92882	2.0849e-59	0.635324	5.92882	6.49486e-12	1.4888	5.92882	3.06656e-60	3639231
C6_03380W_A	CJI97_001165		hypothetical protein	187	77.358	30	3	26	184	6.23e-78	235	85.0267	1.48004	5.92882	2.0849e-59	0.635324	5.92882	6.49486e-12	1.4888	5.92882	3.06656e-60	3639231
C1_02570C_A	CJI97_002625	PUT4	hypothetical protein	570	55.477	244	3	7	569	0	622	98.7719	1.47491	3.26543	4.91557e-28	1.44314	3.26543	7.2753e-28	0.809386	3.26543	6.05474e-09	3636801
C3_07790W_A	CJI97_000991	STD1	hypothetical protein	344	61.318	113	8	1	341	5.89e-137	390	99.1279	1.46514	6.80792	2.2273e-24	0.620335	6.80792	2.11645e-05	1.51849	6.80792	3.88884e-26	3647459
C1_03330C_A	CJI97_000780		hypothetical protein	498	49.632	209	16	1	496	2.66e-161	466	99.5984	1.46073	7.0142	3.07257e-27	1.0112	7.0142	8.5652e-14	1.66721	7.0142	6.79552e-35	3636859
C3_03870C_A	CJI97_004109	SAP9	hypothetical protein	529	34.322	267	18	10	445	3.62e-57	197	82.4197	1.45556	5.81182	4.42691e-44	1.00961	5.81182	5.15439e-22	0.271068	5.81182	0.0121182	3645625
C1_05940W_A	CJI97_002493	PHO87	hypothetical protein	948	54.771	396	14	1	947	0	1047	99.8945	1.4525	8.89305	2.61044e-25	0.91189	8.89305	8.07825e-11	1.33072	8.89305	1.14205e-21	3639861
CR_02070C_A	CJI97_001435	ADH5	hypothetical protein	352	55.786	144	4	18	351	1.7e-128	369	94.8864	1.45074	12.013	1.57027e-07	1.22148	12.013	1.31046e-05	2.5194	12.013	7.57993e-19	3640156
C2_05980C_A	CJI97_003256		acyl-CoA thioesterase II	350	40.73	169	4	2	349	2.9e-91	274	99.4286	1.44907	7.02603	8.68499e-36	-0.357928	7.02603	0.00292961	1.5018	7.02603	2.15248e-38	3644075
C5_03840W_A	CJI97_000669		thiamine pyrophosphokinase	299	37.736	167	9	3	291	7.46e-67	209	96.6555	1.43731	6.53682	1.74557e-38	1.66526	6.53682	4.10406e-51	1.89234	6.53682	5.16574e-65	3647226
C2_00150W_A	CJI97_000390	LEU5	hypothetical protein	406	66.929	118	3	25	405	0	531	93.8424	1.43551	5.24551	3.8428e-29	0.797419	5.24551	7.37761e-10	1.17108	5.24551	5.54488e-20	3638838
C1_05700W_A	CJI97_005166	AUT7	hypothetical protein	127	89.744	12	0	1	117	2.9e-76	220	92.126	1.42946	6.35143	2.67223e-23	-0.0868267	6.35143	0.596054	1.04497	6.35143	2.77129e-13	30514999
CR_09690C_A	CJI97_003560	PLB3	hypothetical protein	636	63.471	210	7	13	611	0	800	94.1824	1.42422	8.65352	6.17396e-44	1.26901	8.65352	2.96976e-35	0.943806	8.65352	1.81998e-20	3647089
C3_02810C_A	CJI97_002836	FAA21	hypothetical protein	726	53.984	322	7	1	725	0	793	99.8623	1.42093	5.43456	3.66257e-50	0.00903381	5.43456	0.946864	1.63322	5.43456	3.76102e-66	3638418
C3_03870C_A	CJI97_002143	SAP9	hypothetical protein	591	41.495	259	14	1	524	1.81e-113	347	88.6633	1.42084	9.67433	2.15417e-26	0.0542876	9.67433	0.725423	0.228783	9.67433	0.0932622	3645625
C3_04060C_A	CJI97_001445	HEM13	hypothetical protein	321	80.189	62	1	4	320	0	556	98.7539	1.40941	11.7561	1.8934e-16	1.84138	11.7561	2.89363e-26	1.50328	11.7561	1.65927e-18	3647390
C4_02340W_A	CJI97_001222		hypothetical protein	77	49.275	34	1	6	73	5.25e-18	70.5	88.3117	1.40902	5.45161	7.43585e-37	-0.305687	5.45161	0.00936019	1.00349	5.45161	1.7887e-19	3637883
C1_02220C_A	CJI97_000963		YjeF family domain-containing protein	244	62.055	84	6	2	243	6.12e-100	292	99.1803	1.40626	7.70928	3.38452e-19	0.944904	7.70928	2.28311e-09	2.16161	7.70928	7.44594e-42	3644595
C1_08330C_A	CJI97_004394	ADH2	alcohol dehydrogenase 1	349	79.885	70	0	1	348	0	597	99.7135	1.4052	14.3042	6.21132e-15	1.40499	14.3042	1.01211e-14	1.70852	14.3042	3.68884e-21	3640751
CR_10840C_A	CJI97_003342	XYL2	hypothetical protein	370	40.957	188	8	3	362	1.08e-82	254	97.2973	1.40417	3.94599	7.03633e-27	-0.0962448	3.94599	0.531832	1.25737	3.94599	7.70374e-22	3638961
C1_07220W_A	CJI97_003971		hypothetical protein	561	27.509	354	22	3	556	1.83e-39	149	98.7522	1.3993	7.63629	4.00436e-33	0.474073	7.63629	6.6496e-05	1.3196	7.63629	8.19375e-30	3644460
C1_02990C_A	CJI97_003326	XOG1	hypothetical protein	417	61.139	148	4	19	415	0	521	95.2038	1.39844	6.57055	3.62343e-27	0.499902	6.57055	0.000156999	0.979497	6.57055	3.06379e-14	3636837
C7_03030W_A	CJI97_000862		hypothetical protein	243	30.769	96	8	19	167	5.97e-12	60.5	61.3169	1.39482	9.59703	1.03691e-14	0.532221	9.59703	0.00396601	0.778818	9.59703	1.41115e-05	3641380
C1_10140C_A	CJI97_003998		hypothetical protein	605	37.701	309	16	3	604	9.57e-138	417	99.5041	1.39442	7.65781	1.68295e-21	0.915608	7.65781	5.15649e-10	1.6653	7.65781	8.19679e-30	3634780
C4_06380W_A	CJI97_003343	SOU2	hypothetical protein	271	45.247	133	4	10	270	1.74e-71	219	96.31	1.39117	4.66172	3.81756e-23	-0.0940638	4.66172	0.565706	1.65315	4.66172	3.27292e-32	3642823
C6_03960W_A	CJI97_003737		hypothetical protein	691	63.517	244	7	6	690	0	895	99.1317	1.3893	9.50312	1.09918e-21	1.69362	9.50312	6.78639e-31	1.7171	9.50312	5.63287e-32	3640269
CR_01340W_A	CJI97_000914		hypothetical protein	540	47.505	268	6	2	536	0	523	99.0741	1.38669	3.91403	2.5959e-39	0.981255	3.91403	6.76234e-21	1.29432	3.91403	1.64193e-34	3640165
C1_07170C_A	CJI97_001822	ZCF23	hypothetical protein	383	40.263	147	10	46	373	6.74e-76	243	85.6397	1.38376	7.66488	4.0962e-17	0.462792	7.66488	0.00627371	1.43783	7.66488	2.16209e-18	3644477
C4_01750C_A	CJI97_005321	FBA1	fructose-bisphosphate aldolase	358	87.288	45	0	4	357	0	635	98.8827	1.38168	13.1718	3.8747e-22	1.53172	13.1718	1.73737e-26	1.88559	13.1718	4.59133e-39	3635585
CR_03470W_A	CJI97_002707		hypothetical protein	545	43.258	230	20	21	544	3.43e-100	310	96.1468	1.3784	7.39578	2.59198e-32	1.34672	7.39578	7.69212e-31	1.23403	7.39578	2.12895e-26	3643198
C1_00670C_A	CJI97_001611	UGA32	hypothetical protein	618	27.869	365	14	22	615	6.28e-72	240	96.1165	1.37546	6.76808	2.81218e-39	0.0900408	6.76808	0.441641	0.481718	6.76808	4.80903e-06	3639333
C7_01650W_A	CJI97_004714		hypothetical protein	469	43.532	226	9	1	440	3.62e-127	375	93.8166	1.37348	8.83258	2.54625e-25	1.5799	8.83258	1.38069e-32	1.78025	8.83258	6.80266e-41	3636984
C4_02500C_A	CJI97_002218	ADR1	hypothetical protein	1218	43.316	534	39	38	1215	0	929	96.7159	1.37144	7.93498	1.00838e-27	0.722678	7.93498	1.16591e-08	1.15291	7.93498	3.10487e-20	3637866
C3_05970C_A	CJI97_002582	HAL3	hypothetical protein	525	58.154	104	3	154	446	6.49e-128	382	55.8095	1.37077	7.59131	8.78727e-28	0.679385	7.59131	8.23317e-08	1.37274	7.59131	5.76705e-28	3641730
CR_08920W_A	CJI97_004796		hypothetical protein	444	73.182	118	0	1	440	0	698	99.0991	1.36861	6.62923	8.23136e-23	-0.0987435	6.62923	0.529867	1.80376	6.62923	4.85499e-38	3641911
C2_08620W_A	CJI97_004866		hypothetical protein	356	37.468	166	13	5	320	2.76e-60	199	88.764	1.36827	8.29113	2.54952e-33	-0.0168505	8.29113	0.904971	1.04565	8.29113	2.43274e-20	3643912
C3_01300C_A	CJI97_000363	NCE103	hypothetical protein	270	68.662	71	2	1	269	6.64e-147	410	99.6296	1.36733	7.06803	9.74576e-42	0.785708	7.06803	9.57456e-15	0.875503	7.06803	3.48125e-18	3636621
C2_08860W_A	CJI97_004667		hypothetical protein	764	60.443	178	14	190	763	0	711	75.1309	1.36671	7.26654	7.79974e-32	1.14393	7.26654	9.85808e-23	1.78451	7.26654	1.55191e-52	3645776
C2_04330C_A	CJI97_003803		hypothetical protein	336	55.891	137	1	1	331	3.22e-141	401	98.5119	1.36643	4.57156	6.96624e-29	1.39033	4.57156	2.51447e-30	1.59068	4.57156	4.156e-39	3645453
C2_01660C_A	CJI97_000152		hypothetical protein	197	58.947	73	2	4	189	2.59e-78	230	94.4162	1.36404	4.93267	7.13498e-31	-0.0299105	4.93267	0.838772	0.970105	4.93267	2.58592e-16	3635742
C3_07030C_A	CJI97_004702		hypothetical protein	579	30.375	267	14	135	557	6.95e-69	236	73.057	1.36358	7.56241	3.18041e-23	0.89745	7.56241	8.39013e-11	1.57825	7.56241	1.79668e-30	3638517
C2_03760C_A	CJI97_005413		hypothetical protein	795	41.519	378	24	1	782	0	635	98.3648	1.36235	8.44017	2.57868e-24	0.684142	8.44017	4.21363e-07	1.35163	8.44017	4.59813e-24	3637371
C1_00410C_A	CJI97_003239		hypothetical protein	593	62.428	195	0	73	591	0	693	87.5211	1.35157	8.07678	2.3944e-30	0.0153093	8.07678	0.916085	0.744291	8.07678	2.33504e-10	3639287
C1_09980C_A	CJI97_001728		hypothetical protein	303	62.046	112	2	1	300	4.15e-136	385	99.0099	1.35129	7.89619	1.97393e-32	1.13243	7.89619	3.34847e-23	1.60016	7.89619	1.38734e-44	3634863
C1_00310W_A	CJI97_002642		hypothetical protein	542	66.208	164	1	33	541	0	681	93.9114	1.34593	7.46509	1.50391e-37	0.0152731	7.46509	0.907854	0.944896	7.46509	1.69399e-19	3639298
C1_10280C_A	CJI97_002514		hypothetical protein	232	47.436	113	4	1	230	5.79e-63	194	99.1379	1.34403	8.30921	6.83051e-31	0.392757	8.30921	0.000989709	1.6789	8.30921	7.85053e-47	3634902
C1_13470W_A	CJI97_004813	KNS1	hypothetical protein	654	54.27	186	11	106	653	0	575	83.792	1.34208	6.15201	3.82292e-45	0.269241	6.15201	0.00698874	1.23747	6.15201	9.17969e-39	3636228
CR_01290C_A	CJI97_005434	CWH43	hypothetical protein	964	56.199	403	8	3	960	0	1154	99.3776	1.33986	8.53861	1.34293e-33	1.46365	8.53861	1.57934e-39	1.3211	8.53861	7.47951e-33	3640389
C3_04630W_A	CJI97_003824		hypothetical protein	319	63.231	86	5	3	318	5.3e-149	421	99.0596	1.3363	5.23071	2.94615e-36	0.771945	5.23071	6.3495e-13	0.766401	5.23071	8.88662e-13	3635189
CR_07800W_A	CJI97_001086	SAP2	hypothetical protein	394.667	38.235	202	15	4	376	4.26e-66	213	94.5101	1.33182	3.60613	0.145485	8.91793	3.60613	0	9.09656	3.60613	0	3647354
C1_03960C_A	CJI97_000622		hypothetical protein	550	36.387	187	7	78	417	5.32e-73	247	61.8182	1.32814	6.47822	2.22222e-39	1.22567	6.47822	7.02425e-34	1.49727	6.47822	1.10915e-49	3646418
C2_08050C_A	CJI97_002125	SIT1	hypothetical protein	640	28.383	396	12	37	625	2.4e-64	221	92.0312	1.31617	3.73224	1.05171e-18	1.5679	3.73224	1.33982e-26	1.3621	3.73224	4.17743e-20	3642307
CR_08270W_A	CJI97_001166		hypothetical protein	258	25.882	105	5	47	204	8.4e-10	56.2	61.2403	1.31244	2.13972	1.16915e-15	0.35929	2.13972	0.0464362	1.20021	2.13972	2.69202e-13	3642101
C4_00080C_A	CJI97_003538		hypothetical protein	410	42.506	222	6	3	403	2.79e-120	353	97.8049	1.30818	5.37303	3.08876e-38	0.617156	5.37303	2.00863e-09	0.504175	5.37303	1.02966e-06	3648065
CR_02130W_A	CJI97_001503	ECM4	hypothetical protein	357.667	67.593	104	1	7	329	5.6e-171	476	90.3075	1.30442	7.53758	2.72654e-27	-0.203448	7.53758	0.11354	1.38441	7.53758	1.37057e-30	3640144
CR_07730W_A	CJI97_004327	HGT14	hypothetical protein	608	72.862	141	3	55	590	0	805	88.1579	1.29868	6.83461	2.02231e-35	0.484721	6.83461	5.38137e-06	1.30679	6.83461	5.70254e-36	3648320
C1_13630W_A	CJI97_000491	CYB2	hypothetical protein	570	61.579	207	4	1	569	0	694	99.8246	1.29245	6.51259	1.12433e-44	0.762163	6.51259	1.99116e-16	1.23185	6.51259	7.16955e-41	3636213
C1_14060W_A	CJI97_002631		hypothetical protein	506	51.186	230	10	2	502	2.38e-179	511	99.0119	1.28986	7.47381	5.60599e-29	-0.233943	7.47381	0.054358	0.96723	7.47381	3.95613e-17	3643344
C2_04280W_A	CJI97_003806		hypothetical protein	409	79.607	81	2	3	408	0	691	99.2665	1.28951	4.08313	1.69787e-25	0.242568	4.08313	0.0708719	1.23185	4.08313	1.74911e-23	3637326
CR_06610W_A	CJI97_002260	STE2	hypothetical protein	377	31.467	173	9	5	301	1.55e-37	139	78.7798	1.28807	2.44867	1.45975e-11	0.969395	2.44867	4.62355e-07	1.04165	2.44867	6.41423e-08	3646630
C2_03600W_A	CJI97_003123	BMT8	hypothetical protein	693	38.25	324	12	90	658	8.05e-142	429	82.1068	1.28683	6.49308	5.73209e-37	1.57265	6.49308	1.39196e-54	1.53852	6.49308	3.47165e-52	3637442
C3_02910W_A	CJI97_001407		hypothetical protein	219	36.683	115	5	9	197	3.06e-39	132	86.3014	1.28374	3.57135	3.63389e-31	1.10416	3.57135	2.44928e-24	1.3562	3.57135	2.82169e-35	3638378
C2_05700W_A	CJI97_000892	OSM1	hypothetical protein	472	52.254	198	13	8	467	1.42e-163	469	97.4576	1.2771	10.4534	6.2249e-11	1.00083	10.4534	4.02539e-07	1.52267	10.4534	7.15607e-15	3645573
C1_04810W_A	CJI97_000727	TCO89	hypothetical protein	724	35.841	324	30	44	718	6.47e-88	289	93.232	1.27509	6.36807	2.85466e-45	0.691869	6.36807	3.02505e-14	1.27397	6.36807	2.44503e-45	3644788
C1_03740W_A	CJI97_003302	WAR1	hypothetical protein	861	41.168	367	18	152	860	7.32e-170	515	82.3461	1.26865	6.83769	4.04913e-42	0.70882	6.83769	4.43391e-14	1.12315	6.83769	1.56535e-33	3644691
C6_01740C_A	CJI97_005462	ATG15	hypothetical protein	569	60	199	9	2	564	0	696	98.9455	1.26604	5.82238	1.93405e-30	0.285273	5.82238	0.0138157	0.844338	5.82238	2.14699e-14	3641641
C3_05410W_A	CJI97_001988		hypothetical protein	717	60.056	173	13	20	683	0	766	92.6081	1.26445	8.43779	5.46925e-33	0.633637	8.43779	2.84844e-09	1.11364	8.43779	3.9225e-26	3643665
C1_03150C_A	CJI97_002226		hypothetical protein	279	36.97	98	2	7	166	5.19e-36	126	57.3477	1.26377	6.04596	3.1599e-38	0.469115	6.04596	2.73749e-06	1.42435	6.04596	2.74725e-48	30514976
C1_00580W_A	CJI97_003312		hypothetical protein	286	66.09	91	2	2	284	3.31e-136	385	98.951	1.26073	4.07724	3.90522e-26	0.679311	4.07724	2.439e-08	1.13564	4.07724	1.85563e-21	3639361
C5_03330C_A	CJI97_003003	ZCF13	hypothetical protein	1236	32.99	597	24	239	1233	2.9e-172	541	80.5016	1.25717	6.66867	4.39158e-25	0.799608	6.66867	6.63446e-11	1.38667	6.66867	3.12306e-30	3646354
CR_03690W_A	CJI97_004598		hypothetical protein	700	58.283	261	6	48	698	0	795	93	1.25613	7.10214	8.74093e-31	1.20111	7.10214	3.11838e-28	1.34361	7.10214	4.53313e-35	3643222
C2_02570W_A	CJI97_003539		hypothetical protein	558	29.032	356	10	3	545	1.76e-76	250	97.3118	1.25516	2.57318	1.62716e-19	0.753705	2.57318	8.00947e-08	0.787086	2.57318	4.1802e-08	3635858
C3_04020C_A	CJI97_002681	ZCF16	hypothetical protein	1086	55.972	347	15	3	956	0	957	87.8453	1.25445	6.60048	3.88816e-24	0.0227039	6.60048	0.883141	1.19029	6.60048	5.29544e-22	3647395
C7_00310C_A	CJI97_004108		hypothetical protein	346	49.558	109	4	1	338	1.82e-112	326	97.6879	1.25245	5.78717	3.79077e-30	0.626156	5.78717	1.87251e-08	0.74285	5.78717	1.53921e-11	3638045
C2_09420W_A	CJI97_003096		hypothetical protein	419	22.759	134	11	204	418	1.02e-06	48.9	51.3126	1.2522	3.69615	3.91392e-17	0.852222	3.69615	1.19602e-08	0.929885	3.69615	5.24876e-10	3647718
C4_03180W_A	CJI97_004742	NCP1	hypothetical protein	680	61.111	257	6	1	679	0	840	99.8529	1.25208	9.6451	3.7799e-20	1.67331	9.6451	5.04512e-34	1.66839	9.6451	3.86946e-34	3637839
C3_02120W_A	CJI97_005420		hypothetical protein	416.333	52.594	129	9	1	400	1.88e-142	408	96.0769	1.25019	6.69858	4.69278e-23	0.707063	6.69858	3.1762e-08	1.13879	6.69858	1.68467e-19	3636658
C4_00860C_A	CJI97_001526		hypothetical protein	139	41.844	69	6	6	136	9.92e-19	75.5	94.2446	1.2445	6.13847	4.45555e-27	0.243218	6.13847	0.0457229	-0.0116287	6.13847	0.932267	3635717
C6_04600W_A	CJI97_003911	DAC1	N-acetylglucosamine-6-phosphate deacetylase	409	64.662	136	3	4	401	0	533	97.3105	1.24107	5.86705	2.54447e-08	2.11135	5.86705	1.15811e-20	2.96697	5.86705	9.08164e-38	3645967
C1_13240W_A	CJI97_002227		hypothetical protein	467	23.693	135	10	94	346	8.74e-06	45.8	54.1756	1.23563	7.02536	1.40681e-21	0.184017	7.02536	0.187436	1.67678	7.02536	4.80805e-38	3636167
C3_00400C_A	CJI97_004012		hypothetical protein	934	53.701	298	11	6	723	0	771	76.8737	1.23389	7.06565	9.3325e-35	0.722938	7.06565	8.39343e-13	1.01279	7.06565	4.49104e-24	3640554
C4_00260W_A	CJI97_003583		hypothetical protein	839	51.236	288	15	1	722	0	731	86.0548	1.23347	6.23246	1.7179e-39	0.553854	6.23246	6.11e-09	0.911502	6.23246	2.63034e-22	3645037
C5_03060C_A	CJI97_005428	TNA1	hypothetical protein	519	36.62	291	5	24	516	2.83e-97	301	94.9904	1.2331	3.2585	1.23803e-05	-0.0980664	3.2585	0.77431	1.46705	3.2585	1.81852e-07	3637827
C6_02030C_A	CJI97_003757		YjeF family domain-containing protein	345	57.027	131	6	1	344	3.35e-153	433	99.7101	1.22768	7.72536	7.92601e-14	1.15457	7.72536	3.17885e-12	1.74196	7.72536	6.29088e-26	3647562
CR_06000W_A	CJI97_000663	SOK1	hypothetical protein	830	53.268	236	8	246	823	0	625	69.6386	1.22606	8.37853	1.13589e-29	0.807048	8.37853	1.28793e-13	1.27682	8.37853	4.01103e-32	3642495
C2_00280C_A	CJI97_002929		hypothetical protein	223	39.013	109	6	1	212	8.31e-53	167	95.0673	1.22595	3.47088	8.98845e-27	0.486013	3.47088	4.05506e-05	1.06604	3.47088	1.83508e-20	3638802
C1_04680W_A	CJI97_002003	PIL1	sphingolipid long chain base-responsive protein LSP1	308	84.211	45	2	1	301	0	499	97.7273	1.22558	10.8662	4.68628e-24	-0.277278	10.8662	0.0283177	1.21487	10.8662	9.14619e-24	3644769
C2_01110C_A	CJI97_002874	BCY1	hypothetical protein	441	60.889	152	4	4	434	8.46e-179	505	97.7324	1.22543	8.19824	5.0141e-34	0.852241	8.19824	3.53474e-17	1.34613	8.19824	1.00335e-40	3638832
C4_00840W_A	CJI97_002139		hypothetical protein	800	33.265	268	15	350	799	1.4e-56	202	56.25	1.22469	7.92062	5.34312e-29	0.461306	7.92062	3.64728e-05	0.92646	7.92062	2.09385e-17	3635722
CR_07250C_A	CJI97_000583		hypothetical protein	703	54.843	314	2	3	702	0	832	99.5733	1.22454	8.96205	4.14884e-16	0.248665	8.96205	0.119948	1.22833	8.96205	2.96029e-16	3646028
CR_03440W_A	CJI97_002700		hypothetical protein	243	40.551	122	6	1	239	2.23e-61	191	98.3539	1.22335	4.06845	4.02112e-30	1.03697	4.06845	7.40145e-23	1.37558	4.06845	2.32212e-38	3645112
C5_01950C_A	CJI97_004637	RIM21	hypothetical protein	538	49.074	260	7	1	536	1.43e-171	493	99.6283	1.22309	5.00758	4.02535e-27	0.1872	5.00758	0.129259	1.14197	5.00758	6.42047e-24	3643739
C5_02810W_A	CJI97_002333		hypothetical protein	113.333	55.446	39	2	1	95	2.56e-35	115	83.8235	1.22193	3.18928	3.13585e-26	1.43111	3.18928	2.52237e-39	1.3671	3.18928	1.31444e-33	30515304
C2_08700C_A	CJI97_004659		hypothetical protein	133	60.227	25	2	3	82	1.79e-29	103	60.1504	1.21751	5.79756	9.44257e-27	0.34763	5.79756	0.00323437	1.19894	5.79756	4.15901e-26	3643887
C7_02490W_A	CJI97_005547	PEX1	hypothetical protein	1062	54.973	437	16	1	1061	0	1174	99.9058	1.21556	7.56037	1.05604e-31	0.525686	7.56037	5.98245e-07	1.15422	7.56037	7.02233e-29	3636943
C1_01220C_A	CJI97_002203		hypothetical protein	316	35.16	93	9	1	206	6.14e-22	90.9	65.1899	1.21244	7.49137	1.00042e-19	-0.349225	7.49137	0.0118696	1.56076	7.49137	1.91701e-31	3640210
C6_03340C_A	CJI97_003057	GLC3	1,4-alpha-glucan-branching enzyme	697	68.046	192	10	1	689	0	973	98.8522	1.21154	10.1473	2.39815e-14	0.612279	10.1473	0.000154827	1.25424	10.1473	2.61868e-15	3639200
C6_03230W_A	CJI97_004654	ARG3	ornithine carbamoyltransferase	339	73.077	84	5	4	338	0	509	98.8201	1.21001	4.1395	8.22158e-28	1.0005	4.1395	6.2499e-20	2.2073	4.1395	1.1254e-94	3639180
C1_00910W_A	CJI97_003503		hypothetical protein	296.667	52.657	91	2	1	201	1.75e-65	202	67.7528	1.20688	4.63605	1.80508e-23	0.556973	4.63605	6.92171e-06	1.15972	4.63605	7.20058e-22	3639284
C3_06490W_A	CJI97_003642		hypothetical protein	229	44.344	115	2	5	218	1.23e-63	198	93.4498	1.20669	7.37717	4.75829e-06	0.717347	7.37717	0.00811651	1.55828	7.37717	3.70559e-09	3642285
C2_07490W_A	CJI97_001463	HEM15	ferrochelatase	380	68.063	116	3	1	377	0	531	99.2105	1.20535	8.06089	1.06125e-28	0.73387	8.06089	1.85213e-11	1.11023	8.06089	9.8302e-25	3645211
C7_00930W_A	CJI97_003351	GPH1	hypothetical protein	898	80.112	174	3	3	894	0	1503	99.3318	1.20443	10.5872	7.1454e-13	0.776198	10.5872	5.01334e-06	1.5543	10.5872	2.79897e-20	3637956
C1_04640W_A	CJI97_000024		hypothetical protein	632	57.81	250	4	23	631	0	728	96.3608	1.2035	6.06126	8.10516e-20	0.294037	6.06126	0.0343161	0.931078	6.06126	1.64299e-12	3644761
C2_03640W_A	CJI97_003526	UGA11	4-aminobutyrate aminotransferase	501	72.881	111	1	29	441	0	640	82.4351	1.20211	6.72611	1.60467e-18	0.0583072	6.72611	0.717038	1.84883	6.72611	5.67426e-41	3637437
CR_06340C_A	CJI97_000809	PGI1	glucose-6-phosphate isomerase	576	81.17	102	1	28	573	0	927	94.7917	1.19967	11.2313	1.08978e-22	1.29767	11.2313	5.33462e-26	1.40167	11.2313	2.6722e-30	3644847
C4_00150C_A	CJI97_003536	PEX5	hypothetical protein	599.667	68.309	150	12	1	583	0	783	97.2207	1.19416	8.43948	7.32767e-26	0.411211	8.43948	0.000408055	1.00089	8.43948	8.97607e-19	3645026
C6_02860W_A	CJI97_005352	STE23	hypothetical protein	420	67.308	134	1	1	416	0	611	99.0476	1.1876	5.25579	1.86416e-34	1.07285	5.25579	1.19559e-28	0.746048	5.25579	2.75137e-14	3639236
CR_07170W_A	CJI97_001279		hypothetical protein	286	65.714	94	2	8	285	2.13e-127	362	97.2028	1.18691	8.07242	3.41326e-10	-0.481243	8.07242	0.0139332	0.606797	8.07242	0.00136569	3645271
C2_09990C_A	CJI97_003880	YOR1	hypothetical protein	1561	49.409	623	19	130	1553	0	1400	91.2236	1.18618	7.54223	2.89388e-20	1.2376	7.54223	9.91139e-22	1.05405	7.54223	2.02513e-16	3643964
C1_01360C_A	CJI97_001017		hypothetical protein	228	38.647	103	7	3	193	3.92e-36	132	83.7719	1.18558	7.20057	2.27448e-13	1.5513	7.20057	1.981e-21	1.65275	7.20057	2.55423e-24	3640191
C1_08400C_A	CJI97_003682	GCV2	glycine dehydrogenase	1042	75.806	232	4	49	1039	0	1596	95.1056	1.1853	9.48784	1.7062e-26	0.0191552	9.48784	0.888762	0.0647056	9.48784	0.583056	3646505
C1_11770C_A	CJI97_001367		hypothetical protein	959.667	36.711	282	7	2	486	2.46e-98	328	50.5384	1.18391	7.94329	2.58031e-33	0.972672	7.94329	6.39041e-23	0.768806	7.94329	4.80074e-15	3645327
C5_02620C_A	CJI97_002319		hypothetical protein	675	31.388	335	19	1	561	2.26e-73	248	83.1111	1.18212	5.96507	2.43616e-32	0.681763	5.96507	1.3751e-11	1.0623	5.96507	1.64723e-26	3637783
C2_04310W_A	CJI97_005638	ERG10	hypothetical protein	399.333	67.839	91	3	3	363	0	529	90.4007	1.18209	1.61705	5.25841e-11	1.3838	1.61705	2.7574e-16	1.14328	1.61705	1.98293e-10	3648275
C1_05370C_A	CJI97_004930		hypothetical protein	674	43.564	306	12	1	585	8.55e-167	493	86.7953	1.1811	4.78903	1.825e-15	0.735397	4.78903	1.07667e-06	1.3942	4.78903	4.31457e-21	3642481
C1_11340W_A	CJI97_005341	PRM1	hypothetical protein	578.333	31.283	359	16	2	560	1.07e-71	239	96.6571	1.17969	4.25442	3.16765e-15	1.00177	4.25442	2.57318e-11	1.34326	4.25442	1.73654e-19	3644549
C7_04310C_A	CJI97_001752		hypothetical protein	426	54.524	169	7	1	419	1.49e-151	434	98.3568	1.17798	6.75202	1.96016e-23	1.06062	6.75202	3.36721e-19	1.65486	6.75202	2.20138e-44	3643141
CR_05740C_A	CJI97_002359	PTC4	hypothetical protein	335	52.339	149	6	1	334	2.7e-137	391	99.7015	1.17492	7.67064	1.63438e-29	0.784401	7.67064	7.00374e-14	1.2737	7.67064	1.79683e-34	3646697
C1_14030W_A	CJI97_002634		AmmeMemoRadiSam system protein B	313	53.333	132	7	3	310	3.09e-122	352	98.4026	1.1724	8.3875	9.3148e-12	0.575283	8.3875	0.00108208	1.40731	8.3875	2.9286e-16	3643340
C5_03980W_A	CJI97_002779		hypothetical protein	697	36.126	280	14	169	678	2.77e-96	313	73.1707	1.16885	6.28281	2.42456e-36	0.799614	6.28281	9.97766e-18	1.23208	6.28281	2.23145e-40	3647442
C1_10060C_A	CJI97_000725		hypothetical protein	148	34.395	80	9	1	141	8.11e-13	60.5	95.2703	1.16855	5.28471	6.51611e-30	-0.0882422	5.28471	0.451476	1.62197	5.28471	8.41642e-57	3634812
C2_05990C_A	CJI97_003258		acyl-CoA thioesterase II	339	51.639	130	7	15	334	1.17e-116	340	94.3953	1.16802	5.47564	8.1279e-39	0.308629	5.47564	0.000975571	1.16022	5.47564	1.69426e-38	3644074
C1_01610C_A	CJI97_001063		hypothetical protein	319.667	35.028	95	4	9	168	4.82e-31	115	50.0521	1.16303	6.39685	2.49707e-28	-0.597598	6.39685	3.14437e-08	0.555055	6.39685	1.52456e-07	3640225
C1_09590C_A	CJI97_004240	LIP10	hypothetical protein	526	46.222	240	2	4	453	1.89e-143	419	85.5513	1.16275	3.98572	4.33507e-26	0.279568	3.98572	0.0181651	0.822281	3.98572	1.77674e-13	3634889
C4_02020W_A	CJI97_000017	CAT2	hypothetical protein	621	68.943	181	4	8	620	0	885	98.7118	1.16178	9.80669	7.77307e-22	0.00931427	9.80669	0.951537	1.09905	9.80669	8.33559e-20	3635659
C6_03050C_A	CJI97_004301		hypothetical protein	417	51.386	172	10	1	416	4.88e-161	459	99.7602	1.15911	5.4317	8.17454e-30	0.963482	5.4317	4.02975e-21	1.69153	5.4317	1.55078e-62	3639270
C6_01060C_A	CJI97_005443	CAN2	hypothetical protein	566	59.612	220	5	4	565	0	660	99.2933	1.15903	7.45375	4.70858e-16	-0.0746686	7.45375	0.648355	0.356978	7.45375	0.013527	3644017
CR_06810W_A	CJI97_003443	HHT2	histone	137	97.059	4	0	1	136	1.12e-94	267	99.2701	1.1588	9.72722	3.09782e-19	0.393064	9.72722	0.0031553	1.29652	9.72722	1.09042e-23	3647326
C6_02010C_A	CJI97_003759	GPD2	glycerol-3-phosphate dehydrogenase (NAD(+))	371	79.62	75	0	2	369	0	616	99.1914	1.15868	8.03891	1.77456e-26	1.35062	8.03891	3.72494e-35	1.56207	8.03891	2.06413e-46	3644563
CR_02370W_A	CJI97_000367	ERG25	methylsterol monooxygenase	324.667	76.589	70	0	2	300	2.26e-178	493	92.0945	1.15629	7.89329	3.88531e-25	2.05937	7.89329	7.60099e-74	0.802904	7.89329	5.56944e-13	3644933
CR_00780C_A	CJI97_001045	GSY1	hypothetical protein	697	82.738	103	4	1	672	0	1133	96.4132	1.15026	10.3374	1.55356e-12	1.04727	10.3374	1.81291e-10	1.39323	10.3374	1.18235e-17	3640435
C2_08710W_A	CJI97_005277	PEX17	hypothetical protein	221	37.302	115	7	1	220	1.83e-46	152	99.5475	1.14797	5.2544	1.07866e-22	0.250669	5.2544	0.0436184	1.22633	5.2544	8.00423e-26	3643886
C1_09540W_A	CJI97_005615		hypothetical protein	463	33.191	210	19	31	458	8.09e-38	142	92.4406	1.14784	6.31584	8.51489e-29	1.05674	6.31584	1.20557e-24	0.840693	6.31584	3.42404e-16	3634885
C2_09010W_A	CJI97_001967	STB3	hypothetical protein	507	42.799	200	12	49	506	2.29e-91	286	90.3353	1.14704	9.17708	1.36784e-20	-0.525292	9.17708	2.93747e-05	1.37032	9.17708	1.22478e-28	3645781
C6_00290W_A	CJI97_002340		hypothetical protein	627	31.075	261	12	39	457	2.54e-49	181	66.8262	1.14506	6.74469	1.09542e-40	0.493389	6.74469	1.51501e-08	1.28726	6.74469	4.03669e-51	3646069
C2_08820C_A	CJI97_000500	SPO11	hypothetical protein	348	29	172	13	56	344	8.36e-34	125	83.046	1.14317	5.48378	2.19304e-32	1.03628	5.48378	4.36072e-27	1.10227	5.48378	2.4464e-30	3643873
C6_04580W_A	CJI97_003909	HXK1	hypothetical protein	505	49.465	224	6	37	502	1.96e-151	439	92.2772	1.14107	7.47729	5.78667e-11	0.98725	7.47729	2.04339e-08	2.12949	7.47729	2.82117e-33	3645964
C1_13290W_A	CJI97_002231		hypothetical protein	473	39.481	208	2	71	416	2.65e-81	258	73.1501	1.14068	3.24717	6.76993e-21	1.12508	3.24717	1.98241e-21	1.22569	3.24717	2.27396e-24	3636146
C1_00390W_A	CJI97_001608	ENA2	potassium/sodium efflux P-type ATPase, fungal-type	1084	68.698	315	8	1	1077	0	1527	99.3542	1.13778	7.92205	1.21285e-10	-1.96189	7.92205	2.19551e-27	1.0892	7.92205	6.43253e-10	3639291
C1_11600W_A	CJI97_001733		hypothetical protein	216	72.093	59	1	1	215	5.94e-117	330	99.537	1.13581	4.5819	2.90343e-33	1.10132	4.5819	2.7525e-32	1.22163	4.5819	8.45138e-39	3645346
C3_06710W_A	CJI97_002976		hypothetical protein	225	37.943	99	9	3	224	1.59e-42	150	98.6667	1.1346	2.95126	1.26224e-11	1.08487	2.95126	5.85029e-11	1.69344	2.95126	4.39404e-25	3638448
C3_01250W_A	CJI97_000177	PMC1	calcium-translocating P-type ATPase, PMCA-type	1176	63.894	373	12	28	1136	0	1404	94.3027	1.13404	8.02489	1.70159e-22	0.925751	8.02489	2.31674e-15	0.589338	8.02489	3.92323e-07	3636627
C4_02760C_A	CJI97_001568	CGR1	hypothetical protein	355	40.634	185	9	4	337	3.92e-83	253	94.0845	1.13296	7.49461	1.93152e-29	0.623775	7.49461	8.47839e-10	1.33937	7.49461	1.75256e-40	3637853
C4_05680W_A	CJI97_001272	PHO4	hypothetical protein	470	37.037	198	16	46	450	7.16e-66	221	86.1702	1.1324	6.11199	6.55946e-38	0.873107	6.11199	3.60533e-23	1.45704	6.11199	3.88838e-62	3641817
C6_03290W_A	CJI97_005355		hypothetical protein	365	36.941	169	14	34	363	1.92e-71	228	90.411	1.13154	6.60083	6.85241e-36	0.410236	6.60083	9.40081e-06	0.907862	6.60083	9.75526e-24	3639195
C1_03660W_A	CJI97_004785		hypothetical protein	80	47.297	38	1	6	78	8e-20	73.6	91.25	1.12666	3.96673	1.17118e-23	0.313764	3.96673	0.00839219	1.29219	3.96673	2.72631e-31	30514982
C4_01090C_A	CJI97_002715		hypothetical protein	396	42.448	206	7	11	394	6.81e-96	290	96.9697	1.12455	4.76086	8.86678e-16	0.813574	4.76086	8.47797e-09	1.04972	4.76086	5.55487e-14	3635685
CR_06730W_A	CJI97_005215	APG7	E1-like protein-activating enzyme Gsa7p/Apg7p	619	59.672	237	4	4	608	0	741	97.7383	1.12107	4.998	4.66054e-23	0.450419	4.998	0.000115172	0.863986	4.998	2.94555e-14	3646615
C4_07050W_A	CJI97_005393	YDC1	hypothetical protein	293	70.732	84	0	1	287	1.17e-156	437	97.9522	1.11779	6.95458	5.45473e-32	0.0717485	6.95458	0.502886	1.15307	6.95458	4.55937e-34	3642962
C2_01350C_A	CJI97_003924	SNX4	hypothetical protein	615	54.564	176	7	138	612	1.18e-170	498	77.2358	1.11732	6.67595	1.89167e-35	0.637228	6.67595	2.23119e-12	1.09612	6.67595	2.55746e-34	3638843
C2_07720C_A	CJI97_002473		hypothetical protein	369	30.791	181	15	72	363	2.6e-43	157	79.1328	1.11629	5.08416	5.89084e-26	0.507679	5.08416	2.81201e-06	0.737124	5.08416	4.99483e-12	3642304
C4_03350C_A	CJI97_002043	AIF1	hypothetical protein	417	41.981	222	7	11	416	4.01e-107	321	97.3621	1.11153	3.86371	4.80391e-10	-0.488483	3.86371	0.00948732	0.217107	3.86371	0.249305	3646794
C2_08690C_A	CJI97_004660		hypothetical protein	486	45.022	203	10	59	483	5.15e-134	394	87.4486	1.11023	5.20846	7.73242e-34	-0.00834684	5.20846	0.945406	0.916568	5.20846	1.70591e-23	3643888
C2_03150C_A	CJI97_004849		hypothetical protein	691	47.068	316	8	61	690	0	580	91.1722	1.1093	4.62832	1.15693e-30	0.750707	4.62832	9.51742e-15	0.939547	4.62832	2.79805e-22	3642990
CR_04930W_A	CJI97_002148	PEX14	hypothetical protein	412	54.691	152	10	1	409	1.91e-136	396	99.2718	1.10833	8.17452	2.60857e-20	0.255304	8.17452	0.0427229	1.09766	8.17452	4.98875e-20	3648208
C1_05080W_A	CJI97_000871	GPT1	hypothetical protein	567	60.702	213	5	4	564	0	696	98.9418	1.10662	1.5933	1.51622e-13	0.0486099	1.5933	0.813001	0.117412	1.5933	0.552088	3647671
C2_03530W_A	CJI97_003529		hypothetical protein	521	34.27	320	12	14	520	7.77e-108	330	97.3129	1.10645	6.99552	2.22007e-15	0.854004	6.99552	1.3534e-09	1.39114	6.99552	2.19986e-23	3637341
C5_05200C_A	CJI97_004053		hypothetical protein	489	31.76	267	15	28	486	5.91e-63	209	93.865	1.10629	6.94197	5.06758e-28	1.22324	6.94197	6.89748e-34	1.33717	6.94197	2.93778e-40	3636467
C4_05440C_A	CJI97_003289		hypothetical protein	436	65.777	137	3	24	433	0	590	94.0367	1.10033	8.27678	7.52418e-21	0.48592	8.27678	5.05731e-05	1.10014	8.27678	6.40603e-21	3646960
C3_02370C_A	CJI97_001444	ALR1	hypothetical protein	734	62.884	126	6	143	539	8.11e-176	525	54.0872	1.09742	8.44691	6.08277e-26	1.09257	8.44691	1.40761e-25	1.15115	8.44691	1.79584e-28	3636616
C5_00790C_A	CJI97_005129		hypothetical protein	674	50.966	236	14	1	623	0	595	92.4332	1.09682	7.97717	1.9307e-23	0.963867	7.97717	2.56815e-18	0.980392	7.97717	3.80159e-19	3644125
CR_01980C_A	CJI97_002550	CRC1	hypothetical protein	283	75.972	67	1	1	282	1.62e-161	448	99.6466	1.0953	8.47286	6.63337e-16	0.199019	8.47286	0.172053	1.47604	8.47286	2.00541e-27	3640112
C4_02670W_A	CJI97_002451		hypothetical protein	476	42.83	230	13	3	472	4.77e-125	372	98.7395	1.09461	5.02084	2.91089e-25	0.504916	5.02084	2.78962e-06	0.910486	5.02084	6.4478e-18	3637830
C3_05930W_A	CJI97_005239	CTA4	hypothetical protein	950	22.765	552	22	28	799	2.06e-51	194	81.2632	1.09447	5.98978	3.4599e-25	0.49737	5.98978	3.80927e-06	0.752101	5.98978	1.12004e-12	3641743
C1_12140W_A	CJI97_002382		hypothetical protein	163	63.58	59	0	1	162	2.81e-77	225	99.3865	1.09302	5.59642	2.85438e-27	-0.0912515	5.59642	0.422029	1.08248	5.59642	6.73679e-27	3642050
C4_00200C_A	CJI97_003587	MET15	protein MET17	439	80.822	82	1	1	436	0	749	99.3166	1.09157	8.37085	0.000221878	1.87884	8.37085	4.88486e-10	1.88458	8.37085	2.59136e-10	3645031
CR_03180W_A	CJI97_000371		GTP-binding protein GTR2	330	77.591	49	2	3	328	0	536	98.7879	1.09143	5.68896	1.77717e-19	0.308665	5.68896	0.0147525	1.09783	5.68896	8.86568e-20	3645133
C3_04800C_A	CJI97_002388		hypothetical protein	574	42.451	282	8	24	567	3.63e-161	471	94.7735	1.09111	6.95996	1.1286e-20	0.44085	6.95996	0.000238257	1.00518	6.95996	7.25554e-18	3635216
C1_00430W_A	CJI97_003237		hypothetical protein	585	53.793	219	8	15	584	0	573	97.4359	1.08683	6.8043	2.23705e-32	0.496191	6.8043	1.04018e-07	1.15018	6.8043	3.27227e-36	3639285
C1_11690W_A	CJI97_000986		hypothetical protein	439	31.288	194	16	7	432	1.9e-43	156	97.0387	1.08662	7.0637	1.58297e-18	0.632382	7.0637	4.64362e-07	1.0195	7.0637	1.4519e-16	3645322
C1_13610C_A	CJI97_004074	KIS2	hypothetical protein	608	38.303	254	18	2	605	1.05e-128	393	99.3421	1.08484	6.4668	7.14067e-28	0.300293	6.4668	0.00355293	1.05803	6.4668	1.04155e-26	3636211
CR_07150W_A	CJI97_005308	GLK1	hypothetical protein	473	67.23	148	3	1	470	0	661	99.3658	1.08429	11.3669	1.68678e-07	0.854138	11.3669	5.11166e-05	2.081	11.3669	6.20567e-23	3648348
C4_00470C_A	CJI97_003595		hypothetical protein	607	52.517	252	15	15	605	0	556	97.3641	1.08214	6.93577	8.90853e-32	0.984619	6.93577	1.4696e-26	1.08171	6.93577	6.97767e-32	3645011
C3_01810C_A	CJI97_002568	MNT1	hypothetical protein	434	63.741	155	1	1	433	0	583	99.7696	1.08095	8.68173	1.90668e-22	1.42667	8.68173	1.88915e-37	1.20149	8.68173	2.1713e-27	3636585
C4_03360C_A	CJI97_004406	VTC4	hypothetical protein	719	76.709	152	6	1	712	0	1130	99.0264	1.08093	7.93318	1.12926e-22	0.646893	7.93318	6.70407e-09	1.1426	7.93318	3.23436e-25	3646795
CR_00140W_A	CJI97_002736	REP1	hypothetical protein	690	32.823	224	15	283	666	1.46e-54	197	55.6522	1.07958	6.66802	2.22568e-14	0.861928	6.66802	1.55478e-09	1.48419	6.66802	9.98017e-26	3639708
C3_02970C_A	CJI97_001402		hypothetical protein	414	40.895	130	11	1	265	1.02e-56	187	64.0097	1.0775	5.48366	1.32892e-19	1.1093	5.48366	9.83415e-21	1.36234	5.48366	1.2003e-30	3638385
C2_00250W_A	CJI97_002926	STF2	hypothetical protein	94	50	39	3	1	87	1e-23	84.3	92.5532	1.07436	9.81583	6.4064e-14	-0.0392951	9.81583	0.817969	1.39908	9.81583	1.97132e-22	30515083
C7_01150W_A	CJI97_000717		hypothetical protein	334	51.839	133	5	35	331	5.45e-106	310	88.9222	1.07216	6.13399	2.05852e-23	0.397666	6.13399	0.000327905	1.13547	6.13399	3.44518e-26	3645913
CR_01010W_A	CJI97_004364	TEN1	hypothetical protein	129	25.954	88	2	1	128	1.54e-11	55.5	99.2248	1.06887	3.43617	2.68147e-20	0.344961	3.43617	0.00454857	0.98827	3.43617	1.388e-17	3640421
C2_03790C_A	CJI97_005416	ASR3	hypothetical protein	100	32	33	2	18	82	5.47e-08	45.1	65	1.06858	6.03749	3.16399e-20	0.11951	6.03749	0.35204	1.22649	6.03749	2.96183e-26	3637402
C1_02830W_A	CJI97_003345		hypothetical protein	294	21.222	194	11	11	274	0.000267	40	89.7959	1.06755	4.37386	1.6285e-22	0.605194	4.37386	5.40946e-08	1.09213	4.37386	1.11551e-23	3636876
CR_01670W_A	CJI97_002424		hypothetical protein	472	34.304	278	14	9	471	2.56e-83	263	98.0932	1.06537	5.2899	1.2028e-13	0.465354	5.2899	0.00167232	0.919306	5.2899	1.4896e-10	3640124
CR_09290W_A	CJI97_004514	THI13	pyrimidine biosynthesis enzyme THI5	346	78.274	73	0	1	336	0	572	97.1098	1.0647	3.13139	4.16065e-08	0.0919535	3.13139	0.694701	1.04797	3.13139	6.09653e-08	3641921
C2_02860W_A	CJI97_002081	SUR2	hypothetical protein	357	69.551	95	0	1	312	2.65e-170	476	87.395	1.062	8.75724	2.20864e-16	1.07911	8.75724	1.16397e-16	1.36822	8.75724	4.61527e-26	3642973
C6_02500C_A	CJI97_001533	GCV1	glycine cleavage system T protein	389	62.725	139	4	3	387	0	511	98.9717	1.06031	7.39318	8.33919e-22	-0.109432	7.39318	0.36944	0.129504	7.39318	0.261966	3639172
C1_01360C_A	CJI97_001016		hypothetical protein	344	28.267	210	20	4	342	3.89e-07	49.7	98.5465	1.05939	8.2925	8.71238e-09	1.32307	8.2925	1.18677e-12	1.59679	8.2925	6.14096e-18	3640191
C2_08960C_A	CJI97_001976		hypothetical protein	456	42.822	230	1	1	406	7.58e-130	381	89.0351	1.05507	5.79541	1.80587e-29	0.937143	5.79541	1.15306e-23	1.03952	5.79541	8.70937e-29	3645787
C3_05270C_A	CJI97_004500	HGT5	hypothetical protein	684	65.182	172	0	147	640	0	712	72.2222	1.05489	7.0283	9.20147e-26	0.308728	7.0283	0.00304273	0.882193	7.0283	1.43242e-18	3635201
C1_04110W_A	CJI97_005227		hypothetical protein	297	35.032	172	11	1	291	6.42e-46	155	97.9798	1.05083	6.58846	3.90556e-32	0.882812	6.58846	4.02429e-23	1.34588	6.58846	7.36123e-52	3644699
C4_06730C_A	CJI97_002462		hypothetical protein	471	76.483	95	5	1	470	0	674	99.7877	1.05032	7.52189	1.96319e-23	0.434382	7.52189	5.4742e-05	0.991206	7.52189	3.89159e-21	3642924
C1_01340C_A	CJI97_002212		hypothetical protein	290	32.517	182	5	5	285	3.8e-44	149	96.8966	1.04199	4.85009	6.96815e-23	0.739243	4.85009	3.86587e-12	0.848843	4.85009	1.27025e-15	3640189
C1_11910W_A	CJI97_003970		hypothetical protein	473	38.876	223	12	12	456	1.4e-83	262	94.0803	1.04128	4.71543	6.75932e-26	1.05431	4.71543	3.96228e-27	1.0212	4.71543	4.32222e-25	3642004
C7_00610C_A	CJI97_001449		hypothetical protein	610	62.197	190	10	3	606	0	686	99.0164	1.03968	5.25386	1.48383e-27	0.452489	5.25386	3.81599e-06	0.951523	5.25386	2.27807e-23	3638030
C1_05170C_A	CJI97_002071	CUE5	hypothetical protein	368	46.965	101	7	104	367	4.35e-74	234	71.7391	1.03725	7.39723	3.79741e-28	0.593542	7.39723	4.82656e-10	1.03095	7.39723	6.04612e-28	3642467
C4_03940C_A	CJI97_005284	PYC2	pyruvate carboxylase	1179	85.629	169	0	1	1176	0	2065	99.7455	1.0365	9.54869	2.3458e-09	0.936201	9.54869	9.97611e-08	0.613284	9.54869	0.00042057	3637323
C1_13710C_A	CJI97_004054	DAD1	hypothetical protein	88	60	22	0	10	64	3.48e-19	73.2	62.5	1.0347	4.71037	5.20907e-24	1.10301	4.71037	8.04271e-28	1.35403	4.71037	4.54899e-41	30515077
C1_14140C_A	CJI97_003397	SET3	hypothetical protein	1095	42.268	348	18	375	1091	5.72e-174	537	65.4795	1.03439	7.27436	1.02756e-29	1.45651	7.27436	3.26136e-57	0.787802	7.27436	6.08083e-18	3643320
C1_08340C_A	CJI97_003686		hypothetical protein	177.333	71.242	41	2	1	150	1.17e-81	236	84.5865	1.03413	4.54608	1.07548e-22	0.467149	4.54608	1.66725e-05	1.20293	4.54608	1.13275e-30	3640752
C1_07240W_A	CJI97_004292	YPD1	hypothetical protein	147	52.174	47	2	1	143	3.11e-57	174	97.2789	1.03273	7.20415	6.40669e-24	0.686339	7.20415	3.09287e-11	1.21504	7.20415	1.41958e-32	3644458
C1_12200W_A	CJI97_003978	MCD4	GPI ethanolamine phosphate transferase 1	972	70.594	263	6	6	967	0	1398	98.9712	1.03209	6.43007	8.22444e-32	1.44564	6.43007	1.53306e-61	1.01957	6.43007	3.24047e-31	3642036
C2_00270C_A	CJI97_002928		hypothetical protein	231	50	111	4	1	230	1.6e-79	236	99.5671	1.03141	5.97483	2.69455e-22	0.46222	5.97483	2.1014e-05	1.11303	5.97483	7.75162e-26	3638803
C1_08950W_A	CJI97_001230	PFK26	hypothetical protein	959	60.588	246	14	130	891	0	966	79.4578	1.02854	7.24968	1.95724e-17	0.409827	7.24968	0.000999547	0.791507	7.24968	5.78099e-11	3634912
CR_08870W_A	CJI97_000866	PEX13	hypothetical protein	427	52.868	144	7	2	391	6.03e-111	329	91.3349	1.027	7.87324	1.07063e-17	-0.00456831	7.87324	0.978295	0.919802	7.87324	1.45257e-14	3641877
C1_05030C_A	CJI97_003952	PSF2	hypothetical protein	215.333	48.241	103	0	1	199	6.99e-65	197	92.4149	1.02372	4.56947	4.70137e-24	0.81127	4.56947	1.0161e-15	0.974857	4.56947	5.03325e-22	3647534
C2_04360W_A	CJI97_003800		hypothetical protein	918	46.616	391	24	12	856	0	676	92.0479	1.0226	6.99464	3.72826e-20	0.874589	6.99464	5.12209e-15	1.23113	6.99464	1.43205e-28	3645461
C2_09030W_A	CJI97_001969		hypothetical protein	246	34.132	94	3	82	243	4.85e-28	103	65.8537	1.02113	5.1593	9.23561e-31	0.687022	5.1593	1.18203e-14	1.11056	5.1593	1.68104e-36	3645793
CR_03260W_A	CJI97_003047		hypothetical protein	320	48.094	145	9	1	318	4.27e-101	298	99.375	1.02048	10.1434	1.70688e-06	-0.451414	10.1434	0.0422883	1.24953	10.1434	4.55122e-09	30515389
C4_06930C_A	CJI97_001095	EXM2	hypothetical protein	237	57.447	98	1	1	235	7.91e-99	286	99.1561	1.02005	4.46316	4.33139e-18	0.868121	4.46316	1.58004e-13	1.1445	4.46316	1.17349e-22	3642929
C3_07560W_A	CJI97_002409	TCC1	hypothetical protein	718	58.099	174	5	46	504	1.19e-170	506	63.9276	1.01835	8.41191	1.42488e-16	0.240839	8.41191	0.0637058	1.28413	8.41191	2.17841e-25	3638524
C1_11230W_A	CJI97_005380	FGR39	hypothetical protein	184	29.73	96	5	32	177	1.52e-12	61.2	79.3478	1.01806	4.11686	4.65131e-24	0.903209	4.11686	9.83301e-20	1.12882	4.11686	7.32621e-30	3644529
CR_00560W_A	CJI97_000696	NTH1	hypothetical protein	820	63.233	257	8	73	818	0	995	90.9756	1.01622	8.79956	4.56431e-16	0.0442434	8.79956	0.764565	0.866571	8.79956	3.84442e-12	3639665
C5_02280C_A	CJI97_004754		hypothetical protein	337	26.906	152	5	117	332	2.59e-21	92.4	64.095	1.01479	6.23391	1.63803e-18	0.749386	6.23391	1.28923e-10	1.48641	6.23391	6.10979e-38	3637712
C4_00320C_A	CJI97_003532		hypothetical protein	351.667	59.062	109	6	9	328	4.46e-139	394	90.9953	1.00885	4.77023	2.01908e-19	0.145907	4.77023	0.235443	0.991033	4.77023	7.02347e-19	3644999
C2_07630C_A	CJI97_001453		hypothetical protein	105	53.922	41	2	4	100	7.98e-33	108	92.381	1.00824	7.7498	6.50117e-14	-1.37792	7.7498	5.66528e-24	1.44819	7.7498	6.73435e-27	3645193
C3_01830C_A	CJI97_002569	MNT2	glycolipid 2-alpha-mannosyltransferase 2	436	78.899	69	0	109	435	0	572	75	1.00814	7.16516	1.85151e-25	1.0454	7.16516	3.37166e-27	0.953167	7.16516	5.02523e-23	3636583
C2_00450C_A	CJI97_001663	CDH1	hypothetical protein	575	69.144	120	10	5	574	0	818	99.1304	1.00634	4.25286	1.15137e-20	0.522873	4.25286	2.14997e-06	0.890418	4.25286	1.80536e-16	3638814
C2_01970C_A	CJI97_001604	ROD1	hypothetical protein	756	46.441	213	17	148	672	7.95e-154	469	69.4444	1.00556	6.0408	1.65173e-24	1.05721	6.0408	4.88457e-27	0.584382	6.0408	3.57777e-09	3635763
C4_03810W_A	CJI97_000314		hypothetical protein	633	45.283	307	11	8	632	2.75e-157	468	98.7362	1.00509	5.7964	3.49779e-21	0.0938517	5.7964	0.433999	0.850054	5.7964	1.31414e-15	3645350
C3_06560W_A	CJI97_001927		hypothetical protein	319	48.221	99	3	98	318	1.2e-73	233	69.279	1.00414	7.55265	5.07082e-17	0.315749	7.55265	0.0112921	1.44446	7.55265	2.3154e-33	3642276
CR_01540W_A	CJI97_003579	SAS3	hypothetical protein	847	47.783	235	19	8	635	0	574	74.144	1.00294	5.487	1.10838e-28	0.94833	5.487	4.11591e-26	1.1245	5.487	4.85779e-36	3640073
CR_09960C_A	CJI97_002802	UGA3	hypothetical protein	815	55.286	189	6	367	814	5.71e-172	514	54.9693	0.999212	5.27696	2.91181e-24	0.264802	5.27696	0.0105236	0.810683	5.27696	1.86653e-16	3638926
C1_06860W_A	CJI97_003467		hypothetical protein	572	42.082	261	3	5	464	1.12e-123	371	80.4196	0.998179	4.9567	1.19258e-30	0.470329	4.9567	1.09547e-07	0.6197	4.9567	1.92873e-12	3639530
C2_08600W_A	CJI97_004864	GTR1	hypothetical protein	330	78.386	54	1	2	327	0	523	98.7879	0.996474	5.09017	1.65387e-27	0.641965	5.09017	3.86848e-12	0.755393	5.09017	2.70416e-16	3643914
C2_06980W_A	CJI97_001875		hypothetical protein	289	54.911	100	1	1	224	7.6e-84	259	77.5087	0.995909	1.63305	8.09669e-05	0.955273	1.63305	0.000151331	0.62799	1.63305	0.0152438	3643530
C2_10220C_A	CJI97_003521	PHO23	hypothetical protein	354	48.846	95	5	34	259	6.07e-66	214	63.8418	0.990756	5.71687	5.13522e-29	0.715113	5.71687	8.94919e-16	0.866267	5.71687	1.45694e-22	3643926
C1_09690W_A	CJI97_002993	MLS1	malate synthase, glyoxysomal	552	81.67	101	0	1	551	0	960	99.8188	0.989574	9.72741	1.47336e-12	-0.640027	9.72741	6.76639e-06	0.892793	9.72741	1.54207e-10	3634875
C7_03280C_A	CJI97_004324		hypothetical protein	585	40.835	181	12	29	434	2.69e-93	295	69.4017	0.988806	8.39554	2.2422e-08	-0.654835	8.39554	0.00029396	1.52869	8.39554	7.43421e-18	3641353
CR_07850W_A	CJI97_002277		hypothetical protein	473	31.148	236	26	31	470	2.07e-38	145	93.0233	0.987526	5.07573	2.94201e-24	0.406697	5.07573	4.84361e-05	0.982875	5.07573	3.51304e-24	3647347
CR_09860W_A	CJI97_005250	YTA6	hypothetical protein	765	54.102	288	22	1	764	0	717	99.8693	0.985603	6.38195	1.761e-32	0.537428	6.38195	1.65682e-10	0.857041	6.38195	5.45039e-25	3638990
C4_00170W_A	CJI97_003589		hypothetical protein	145	35.57	79	6	1	144	1.14e-20	80.1	99.3103	0.983199	5.43045	3.1117e-18	0.410486	5.43045	0.000416399	1.2393	5.43045	2.62728e-28	3645028
C2_04020C_A	CJI97_003699	SDS22	hypothetical protein	366	71.472	91	2	38	363	1.34e-163	460	89.071	0.982966	6.14562	1.40649e-22	0.585877	6.14562	8.82291e-09	0.949146	6.14562	3.09436e-21	3637362
CR_00440C_A	CJI97_000749	LRG1	hypothetical protein	1400	53.795	438	23	276	1392	0	1217	79.7857	0.981636	7.69878	2.36476e-20	0.89209	7.69878	6.36008e-17	0.811304	7.69878	1.90144e-14	3639727
C1_10990C_A	CJI97_000251	RTG3	hypothetical protein	495	38.211	152	12	151	491	1.46e-51	181	68.8889	0.980436	5.63873	8.39671e-27	0.763006	5.63873	8.64014e-17	0.826838	5.63873	1.69704e-19	3644423
C3_04750W_A	CJI97_002392		hypothetical protein	608	29.483	340	14	1	526	2.71e-64	220	86.5132	0.977987	5.91651	1.93786e-21	0.383414	5.91651	0.000295686	0.782872	5.91651	2.75299e-14	3635252
C1_08330C_A	CJI97_003687	ADH2	alcohol dehydrogenase 2	349	81.034	66	0	1	348	0	592	99.7135	0.977107	6.59215	6.99705e-17	-0.161977	6.59215	0.202237	0.876552	6.59215	6.29565e-14	3640751
C6_00410C_A	CJI97_000522	SRO77	hypothetical protein	1077	49.862	520	14	1	1076	0	1093	99.9071	0.97585	7.76831	3.28264e-20	0.90676	7.76831	1.66958e-17	0.815632	7.76831	1.22175e-14	3646088
C2_02630W_A	CJI97_003160		hypothetical protein	462	29.927	240	15	1	388	1.16e-45	162	83.9827	0.97418	4.76848	1.40291e-17	0.257427	4.76848	0.0331704	1.03773	4.76848	6.7001e-20	3635839
C6_00280W_A	CJI97_002341	CPH2	hypothetical protein	851	35.493	401	20	141	850	7.66e-124	392	83.4313	0.973758	10.0164	2.88444e-17	0.117152	10.0164	0.35474	0.965758	10.0164	4.51701e-17	3646067
C3_05790C_A	CJI97_003966		hypothetical protein	127.333	40.833	56	2	1	105	5.75e-23	84	82.4607	0.973611	3.57509	2.45344e-15	0.946069	3.57509	5.09457e-15	1.06297	3.57509	2.89905e-18	3641753
CR_08650C_A	CJI97_004992		hypothetical protein	762	34.857	395	21	102	761	2.94e-125	389	86.6142	0.972906	5.54516	3.42262e-14	0.662386	5.54516	3.55213e-07	0.775596	5.54516	1.53756e-09	3642124
C5_00170W_A	CJI97_004925		hypothetical protein	461	46.667	149	5	51	408	9.18e-102	306	77.6573	0.971503	5.10399	1.82246e-24	0.666512	5.10399	3.48388e-12	0.831346	5.10399	2.70474e-18	3647870
C1_04000C_A	CJI97_002188	KTR4	hypothetical protein	451	61.619	145	2	62	442	2.11e-177	503	84.4789	0.970756	4.74087	2.78557e-18	0.707568	4.74087	2.80771e-10	0.803879	4.74087	5.98737e-13	3646425
C4_02620C_A	CJI97_001013		hypothetical protein	751	65	231	10	1	750	0	987	99.8668	0.968504	8.48799	9.31389e-21	0.315276	8.48799	0.00328373	1.10056	8.48799	2.14655e-26	3637834
C6_00730W_A	CJI97_002523		hypothetical protein	483	22.591	214	9	183	472	3.37e-12	66.6	60.0414	0.967557	2.22169	4.56389e-08	0.108214	2.22169	0.618905	0.925762	2.22169	1.73484e-07	3647070
C2_08200W_A	CJI97_000042		hypothetical protein	277	36.972	157	9	1	269	1.64e-56	181	97.1119	0.967393	1.94326	9.03651e-09	0.328979	1.94326	0.07104	0.998262	1.94326	1.94959e-09	3648342
C5_02560C_A	CJI97_002324		hypothetical protein	559	51.248	228	6	53	554	0	558	89.8032	0.966288	5.1	2.71991e-27	0.569019	5.1	3.0464e-10	0.865454	5.1	3.44835e-22	3637719
C6_03270C_A	CJI97_003615	AYR2	hypothetical protein	287	46.875	144	6	3	286	1.58e-86	258	98.9547	0.965124	7.3536	3.32594e-14	0.584713	7.3536	6.26038e-06	1.81914	7.3536	1.50395e-45	3639184
C2_00870W_A	CJI97_003419		hypothetical protein	157	35.758	84	5	1	156	5.53e-15	66.2	99.3631	0.964898	4.98232	3.1714e-24	0.734523	4.98232	1.13379e-14	1.09967	4.98232	1.94015e-31	3638804
C1_09650W_A	CJI97_000316		hypothetical protein	502.667	30.201	266	17	1	421	1.54e-39	147	83.7533	0.963646	6.88787	1.52324e-20	0.427578	6.88787	5.63993e-05	0.946918	6.88787	5.70378e-20	3634870
C2_04300C_A	CJI97_005633		hypothetical protein	116	40.351	61	2	5	115	3.19e-22	85.9	95.6897	0.962795	1.99759	3.13645e-09	0.50288	1.99759	0.0024373	0.926426	1.99759	1.07871e-08	3648276
C3_02240C_A	CJI97_002688	GPA2	hypothetical protein	452	60.859	130	6	65	449	1.1e-176	502	85.177	0.962631	6.59959	8.7374e-21	-0.0503307	6.59959	0.674237	0.908913	6.59959	8.96025e-19	3636638
C6_01470W_A	CJI97_000846		hypothetical protein	517	28.723	332	22	1	516	1.76e-52	184	99.8066	0.961285	5.88909	1.24565e-18	-0.0710015	5.88909	0.570111	0.841136	5.88909	1.17872e-14	3641622
C3_01420C_A	CJI97_001090		hypothetical protein	137	47.619	65	1	5	130	4.85e-38	123	91.9708	0.960156	5.08917	6.60228e-15	0.395539	5.08917	0.00190769	1.17138	5.08917	1.2106e-21	3636634
C2_05150W_A	CJI97_002032	PEX2	hypothetical protein	418	53.295	152	5	7	348	2.79e-116	344	81.8182	0.959513	6.18433	3.97108e-21	0.1161	6.18433	0.299518	0.785832	6.18433	1.07067e-14	3643460
C2_04850C_A	CJI97_004845		hypothetical protein	427.667	68.778	106	7	1	410	0	543	95.8691	0.958554	8.29865	1.16168e-20	0.816951	8.29865	2.91004e-15	1.01085	8.29865	7.05227e-23	3648114
C1_11530C_A	CJI97_001740		hypothetical protein	386	60.938	146	2	5	385	6.49e-173	485	98.7047	0.95853	0.351098	2.31834e-05	0.543206	0.351098	0.019137	0.800268	0.351098	0.000487244	3645334
C1_05910W_A	CJI97_002087	SIP5	hypothetical protein	463	46.525	213	9	1	461	2.3e-148	431	99.568	0.957432	7.78341	2.74535e-12	0.472147	7.78341	0.000781975	1.28419	7.78341	6.97042e-21	3639865
C3_02100W_A	CJI97_005417	STE50	hypothetical protein	473	41.434	214	14	2	472	1.76e-102	312	99.5772	0.955462	4.62562	6.10898e-12	1.22685	4.62562	6.01507e-19	0.890822	4.62562	1.363e-10	3636660
C3_03890W_A	CJI97_003380	CSC25	hypothetical protein	1346	54.627	553	19	4	1319	0	1407	97.7712	0.954149	6.79155	5.36851e-26	0.544519	6.79155	2.83625e-09	0.968763	6.79155	7.07199e-27	3645660
C7_04290W_A	CJI97_002757		hypothetical protein	171	39.286	58	4	54	163	6.04e-18	73.6	64.3275	0.952452	4.53549	6.53233e-16	0.259645	4.53549	0.0380852	0.681809	4.53549	9.33313e-09	3643172
C2_02460W_A	CJI97_005090	ERG7	hypothetical protein	738	67.808	230	4	4	733	0	1022	98.916	0.950703	6.82053	6.30458e-22	1.18827	6.82053	2.29611e-33	0.819297	6.82053	9.9921e-17	3635761
C2_00490W_A	CJI97_001591		hypothetical protein	578	43.092	304	11	2	576	6.64e-162	475	99.481	0.950582	3.92632	8.01357e-22	0.935536	3.92632	4.35981e-22	0.765695	3.92632	2.0193e-14	3638870
C2_05110W_A	CJI97_002028	LEM3	hypothetical protein	472	53.725	189	5	35	468	2.58e-180	509	91.9492	0.949049	7.11634	9.52866e-24	1.07802	7.11634	3.63825e-30	1.04875	7.11634	8.95806e-29	3643456
C5_02150C_A	CJI97_004129	ORC4	hypothetical protein	645	38.867	270	10	154	644	8.48e-114	350	76.124	0.948465	5.2139	2.19851e-13	1.18494	5.2139	3.70259e-20	0.977528	5.2139	3.27294e-14	3637753
CR_03850W_A	CJI97_004760	HGT3	hypothetical protein	589	56.931	222	6	3	569	0	705	96.2649	0.948051	6.56256	2.1144e-26	0.380108	6.56256	3.21116e-05	0.926645	6.56256	2.08167e-25	3643185
C1_02280C_A	CJI97_000969	PSY2	hypothetical protein	865	46.961	232	12	37	548	4.37e-145	451	59.1908	0.947182	5.31573	4.32599e-24	0.773393	5.31573	1.37697e-16	0.890519	5.31573	1.5424e-21	3644567
C4_07240W_A	CJI97_000858		hypothetical protein	229.333	61.24	47	1	9	134	1.55e-52	160	54.9419	0.946653	5.89105	3.65156e-29	0.69516	5.89105	2.25559e-16	1.15326	5.89105	5.56501e-43	3642945
C2_09840W_A	CJI97_001029	MTW1	hypothetical protein	301	33.333	150	6	7	281	3.55e-41	143	91.3621	0.946526	5.04148	2.66605e-18	0.149263	5.04148	0.209013	0.980524	5.04148	1.18778e-19	3643783
C6_00260W_A	CJI97_001614		hypothetical protein	552	55.521	119	5	234	545	1.6e-119	355	56.5217	0.945164	8.35457	1.27019e-17	0.0704219	8.35457	0.575848	1.12342	8.35457	2.77718e-24	3646065
C2_08390W_A	CJI97_003086		hypothetical protein	357	31.395	215	11	3	329	1.07e-48	166	91.5966	0.941282	5.81997	4.6948e-20	-0.319193	5.81997	0.00299458	0.848165	5.81997	1.2946e-16	3648252
C4_00240C_A	CJI97_003584	PRO3	pyrroline-5-carboxylate reductase	277	58.824	109	3	7	276	1.13e-111	321	97.4729	0.941118	7.0069	3.98326e-18	0.564241	7.0069	2.96416e-07	0.753525	7.0069	3.51972e-12	3645036
C1_14300C_A	CJI97_002296	NCR1	hypothetical protein	1250	54.078	528	15	2	1244	0	1399	99.44	0.940858	6.54768	1.78285e-15	0.711882	6.54768	2.5882e-09	1.00289	6.54768	1.87887e-17	3643314
C2_04480W_A	CJI97_004852		hypothetical protein	347	50.575	164	3	1	341	2.35e-128	369	98.2709	0.940709	5.0964	3.98735e-19	0.184686	5.0964	0.103198	0.976957	5.0964	1.22544e-20	3645464
C3_06700C_A	CJI97_002974		hypothetical protein	629	33.76	385	13	1	617	2.47e-106	332	98.0922	0.940696	6.58538	1.59077e-06	2.17371	6.58538	1.74091e-27	1.78398	6.58538	1.42577e-19	3642247
C2_05440W_A	CJI97_003707	PEX6	hypothetical protein	1182	53.433	474	17	11	1128	0	1209	94.5854	0.939928	7.76934	3.59513e-21	0.359683	7.76934	0.000440887	0.840413	7.76934	2.63697e-17	3643436
CR_05920C_A	CJI97_001161	MHP1	hypothetical protein	1230	45.765	591	22	10	1222	0	917	98.6179	0.93903	7.95448	9.2267e-14	0.449043	7.95448	0.000517183	1.0432	7.95448	1.11271e-16	3642460
CR_02000C_A	CJI97_002548	HEM1	5-aminolevulinate synthase, mitochondrial	572	70.609	150	3	1	569	0	850	99.4755	0.930618	8.78049	1.06485e-17	0.739549	8.78049	1.54304e-11	1.20509	8.78049	1.37119e-28	3640149
C2_07730W_A	CJI97_002472	YVC1	hypothetical protein	659	65.158	216	3	4	651	0	891	98.3308	0.928784	6.70224	7.85022e-24	0.193206	6.70224	0.0478967	0.578136	6.70224	4.13248e-10	3642303
C6_01070C_A	CJI97_003095	CIP1	hypothetical protein	296	43.003	163	3	3	292	1.16e-80	244	97.973	0.928782	4.61005	1.83573e-06	0.259467	4.61005	0.215628	0.319415	4.61005	0.111173	3644018
C1_00550W_A	CJI97_003307	CIS2	gamma-glutamyltransferase	626	54.625	249	5	56	625	0	612	91.0543	0.928649	5.96887	6.78175e-22	-0.0518294	5.96887	0.642524	0.439622	5.96887	6.69449e-06	3639366
C2_08610W_A	CJI97_004865	ERG9	farnesyl-diphosphate farnesyltransferase	446	63.901	158	2	1	443	0	593	99.3274	0.927579	8.25321	5.39535e-18	1.00709	8.25321	9.73526e-21	0.647316	8.25321	1.57006e-09	3643913
C1_11890W_A	CJI97_004729		hypothetical protein	339	57.895	139	3	2	338	2.03e-143	407	99.41	0.926338	7.10803	1.8854e-20	0.151861	7.10803	0.159963	0.935608	7.10803	6.4637e-21	3642006
C4_04650W_A	CJI97_004276		hypothetical protein	240	52.821	80	5	1	186	8.73e-71	214	77.5	0.923873	5.44509	6.15514e-25	0.408645	5.44509	8.25985e-06	0.957198	5.44509	7.64715e-27	3641152
CR_08200C_A	CJI97_004997		hypothetical protein	1493	50.401	706	14	9	1489	0	1491	99.1962	0.922556	5.34502	1.5789e-22	0.291494	5.34502	0.00306802	0.417468	5.34502	1.39402e-05	3642087
C1_11240C_A	CJI97_005379	CHO1	CDP-diacylglycerol-serine O-phosphatidyltransferase	275	67.766	85	1	2	274	3.5e-134	378	99.2727	0.921953	7.72171	1.54191e-18	-0.147253	7.72171	0.194546	0.423372	7.72171	6.05288e-05	3644557
CR_09620C_A	CJI97_001986		hypothetical protein	178	53.977	72	1	1	167	2.53e-67	202	93.8202	0.91983	6.95906	3.8776e-08	0.921642	6.95906	5.24082e-08	1.11952	6.95906	2.06991e-11	6335435
C4_06060W_A	CJI97_003429	VPS13	hypothetical protein	3119	56.812	1259	38	1	3116	0	3564	99.9038	0.916964	8.51092	1.14233e-12	0.650843	8.51092	6.47122e-07	1.14547	8.51092	5.95443e-19	3646528
C3_07290W_A	CJI97_004681		hypothetical protein	593	43.368	195	10	125	550	1.6e-123	379	71.8381	0.916686	7.66474	4.60599e-19	1.03781	7.66474	7.6376e-24	1.00543	7.66474	1.06656e-22	3638430
C3_02150C_A	CJI97_005423	ERG6	sterol 24-C-methyltransferase	376	86.757	49	0	3	372	0	675	98.4043	0.915451	9.55306	3.03463e-12	2.03374	9.55306	4.07477e-52	0.98292	9.55306	6.05819e-14	3636655
CR_03710C_A	CJI97_005309		hypothetical protein	290	40.741	151	4	2	289	9.74e-71	218	99.3103	0.913421	5.8765	5.32763e-24	0.291763	5.8765	0.00187401	0.97486	5.8765	2.62549e-27	3643224
C4_02120W_A	CJI97_001210	ERV29	hypothetical protein	332	62.236	102	2	1	331	3.06e-139	395	99.6988	0.910035	7.29097	9.6392e-14	0.736184	7.29097	2.54721e-09	0.896273	7.29097	1.99467e-13	3635672
C3_05040C_A	CJI97_004625	ATG9	hypothetical protein	864	50.531	344	20	19	863	0	809	97.8009	0.904502	5.3346	8.22702e-18	-0.282756	5.3346	0.010976	0.730399	5.3346	4.1374e-12	3635239
C1_08620W_A	CJI97_000259	CTR2	hypothetical protein	174	49.63	64	3	8	141	2.9e-45	144	77.0115	0.903219	5.4089	2.69442e-13	0.67868	5.4089	5.53004e-08	1.03667	5.4089	3.57491e-17	3648427
C3_03810W_A	CJI97_003902	RAD53	hypothetical protein	820	59.275	224	13	26	711	0	781	83.6585	0.902701	6.06407	4.58812e-24	1.25977	6.06407	3.11462e-46	0.990739	6.06407	6.60922e-29	3645633
C2_07590W_A	CJI97_001456	VMA10	V-type ATPase, G subunit	112	72.973	30	0	1	111	7.55e-54	162	99.1071	0.901301	6.59147	3.02326e-22	0.791556	6.59147	1.98223e-17	1.11121	6.59147	3.3831e-33	3645215
C6_00770C_A	CJI97_002519		hypothetical protein	505	37.879	185	7	168	487	7.58e-68	226	63.3663	0.900308	5.71857	3.06977e-25	0.825715	5.71857	1.2456e-21	1.04127	5.71857	1.30076e-33	3647079
C2_04310W_A	CJI97_003804	ERG10	acetyl-CoA acetyltransferase IA	401	77.387	90	0	3	400	0	647	99.2519	0.897809	0.855308	1.09203e-05	0.840857	0.855308	1.17362e-05	0.839552	0.855308	4.13306e-05	3648275
C1_11670W_A	CJI97_001720		hypothetical protein	278	45.926	129	5	5	274	6.85e-77	233	97.1223	0.897712	10.7819	3.48416e-11	0.17747	10.7819	0.225127	0.88894	10.7819	4.89022e-11	3645338
C1_10170W_A	CJI97_003987		hypothetical protein	203	28.037	117	6	9	185	1.08e-15	70.9	87.1921	0.897554	4.74773	1.33577e-13	-0.628292	4.74773	6.58056e-07	1.17192	4.74773	1.95587e-22	3634783
C6_00890W_A	CJI97_003513		hypothetical protein	803	39.015	392	20	2	781	1.04e-162	488	97.1357	0.897261	6.09482	6.48397e-23	0.0958251	6.09482	0.342951	0.772402	6.09482	2.09957e-17	3644028
C4_02150C_A	CJI97_001213		hypothetical protein	999	30.394	354	15	429	998	3.21e-67	243	57.0571	0.896653	7.22127	1.58014e-18	0.0104779	7.22127	0.936651	0.883032	7.22127	4.34091e-18	3635670
C1_13270W_A	CJI97_002230		hypothetical protein	262.333	53.778	93	3	3	218	3.13e-76	230	82.338	0.894459	6.8416	8.66277e-10	-0.0019686	6.8416	0.993292	1.22478	6.8416	4.16197e-17	3636144
C3_04230W_A	CJI97_002377		hypothetical protein	887	59.306	269	8	165	868	0	867	79.3687	0.893338	5.74715	2.02215e-24	1.01569	5.74715	1.09689e-31	1.12836	5.74715	1.39288e-38	3635187
C1_03550C_A	CJI97_001325	COQ6	ubiquinone biosynthesis monooxygenase COQ6	474	65.844	139	4	6	473	0	660	98.7342	0.892116	8.78856	6.04549e-11	1.53287	8.78856	9.20173e-29	1.30618	8.78856	1.07255e-21	3636878
C1_04480C_A	CJI97_002395	TUS1	hypothetical protein	1392	40.401	576	21	356	1382	0	766	73.7787	0.891851	5.76688	6.80791e-25	0.539637	5.76688	7.11211e-10	1.11002	5.76688	3.3708e-38	3646144
CR_05990C_A	CJI97_000662	SFL1	hypothetical protein	724	34.884	229	19	73	561	7.43e-62	219	67.5414	0.891153	6.67256	4.02626e-25	0.463047	6.67256	1.19476e-07	0.683554	6.67256	2.03588e-15	3642498
C3_07550C_A	CJI97_002408		hypothetical protein	585	34.3	305	19	16	547	4.73e-91	291	90.9402	0.891043	5.36217	9.83233e-24	0.659275	5.36217	1.24302e-13	1.13966	5.36217	1.53948e-38	3638525
C3_05110W_A	CJI97_000094		hypothetical protein	338	50.145	152	5	1	337	8.15e-112	326	99.7041	0.890846	4.51282	1.32184e-10	0.489495	4.51282	0.000576157	0.971618	4.51282	1.90762e-12	3635158
C3_00510W_A	CJI97_003884		hypothetical protein	365	27.19	207	9	6	313	1.89e-30	117	84.3836	0.887822	5.13666	1.19096e-14	0.879642	5.13666	1.90809e-14	1.17243	5.13666	8.88653e-25	3640514
CR_10580W_A	CJI97_004187	PRO1	glutamate 5-kinase	447	71.223	118	2	1	416	0	622	93.0649	0.887312	8.34411	1.6221e-11	0.691122	8.34411	2.25723e-07	1.31697	8.34411	1.71296e-23	3639000
C3_00500C_A	CJI97_003885		hypothetical protein	192	40.11	91	3	6	186	1.02e-41	142	94.2708	0.887007	5.11521	7.84436e-13	0.495968	5.11521	8.95143e-05	1.09188	5.11521	6.98213e-19	3640515
C2_04270W_A	CJI97_003809	CAK1	hypothetical protein	330	36.728	184	8	7	320	6.7e-69	216	95.1515	0.886015	4.07089	1.81508e-14	0.792897	4.07089	5.49009e-12	0.835151	4.07089	4.88418e-13	3637352
CR_07480W_A	CJI97_002278		hypothetical protein	469	60.706	154	7	19	467	1.71e-179	508	95.7356	0.885919	5.88767	1.64585e-24	0.289541	5.88767	0.00127245	0.51065	5.88767	5.13233e-09	3646047
C5_04680W_A	CJI97_004358	PSD2	phosphatidylserine decarboxylase	1150	46.678	459	21	6	1131	0	963	97.913	0.883775	6.41619	1.16696e-21	0.671899	6.41619	5.16444e-13	0.48477	6.41619	1.90365e-07	3636515
C4_01910W_A	CJI97_000763		hypothetical protein	576	43.726	252	11	1	522	2.79e-148	434	90.625	0.882701	5.91315	5.50279e-19	0.556828	5.91315	2.98822e-08	0.60508	5.91315	1.21889e-09	3635635
C2_10230W_A	CJI97_003522		hypothetical protein	306	38.261	125	8	33	305	2.99e-55	186	89.2157	0.882329	4.81557	0.00107475	1.70117	4.81557	4.19694e-10	1.35094	4.81557	4.70849e-07	3643925
C7_03360W_A	CJI97_003865	CPY1	carboxypeptidase Y	521	73.642	131	0	23	519	0	815	95.3935	0.88094	8.02646	1.0707e-15	-0.291182	8.02646	0.0110071	0.555633	8.02646	4.38032e-07	3646721
C6_01500C_A	CJI97_000847	TRY5	hypothetical protein	874	28.312	476	34	1	777	2.69e-84	288	88.9016	0.879677	6.51169	7.70556e-09	-0.260859	6.51169	0.108085	0.884593	6.51169	5.86401e-09	3641619
C4_03430W_A	CJI97_003668	MOH1	hypothetical protein	222	51.095	67	0	1	137	5.73e-48	156	61.7117	0.878395	6.31857	9.12858e-10	-1.70922	6.31857	3.52355e-31	1.06575	6.31857	9.27003e-14	3646809
C2_07210C_A	CJI97_002843	TPK2	cAMP-dependent protein kinase type 2	449	87.675	38	1	98	448	0	658	78.1737	0.877786	6.48331	8.31397e-17	0.197017	6.48331	0.0787023	0.839307	6.48331	1.50507e-15	3643482
C6_03760C_A	CJI97_005307	SHM2	serine hydroxymethyltransferase, cytosolic	470	87.607	58	0	2	469	0	870	99.5745	0.877246	9.29819	2.77555e-17	0.391131	9.29819	0.000238386	0.876604	9.29819	2.51866e-17	3640306
C5_02970W_A	CJI97_001630	DAP2	hypothetical protein	843	52.217	378	8	33	841	0	831	95.9668	0.87616	6.21821	3.11956e-17	0.175794	6.21821	0.1146	0.754022	6.21821	3.56872e-13	3637815
C2_04310W_A	CJI97_005634	ERG10	acetyl-CoA acetyltransferase IA	302	76.512	66	0	3	283	3.71e-161	452	93.0464	0.87559	2.51313	2.16206e-11	1.12598	2.51313	2.39275e-20	0.874056	2.51313	1.77755e-11	3648275
C2_03260W_A	CJI97_004440		hypothetical protein	238	64.039	70	2	24	224	1.23e-92	270	84.4538	0.875071	5.24147	6.9858e-18	0.53248	5.24147	2.3874e-07	0.899785	5.24147	6.08526e-19	3637432
C5_04420W_A	CJI97_004427		hypothetical protein	354	59.942	113	5	18	349	3.16e-141	402	93.7853	0.873645	6.22756	4.00769e-23	0.154352	6.22756	0.103479	0.811736	6.22756	3.11835e-20	3636411
C6_01770W_A	CJI97_005459	RAD18	DNA repair protein rad18	402	40.11	136	7	6	294	2.4e-77	242	71.8905	0.873272	4.8088	2.0992e-18	0.787603	4.8088	2.19972e-15	0.966707	4.8088	1.71729e-22	3641637
C7_00080C_A	CJI97_001257	SAC7	hypothetical protein	646	47.189	186	13	94	556	8.72e-123	375	71.6718	0.872737	7.0442	6.41688e-22	0.182063	7.0442	0.0579523	0.551103	7.0442	1.33235e-09	3638010
C3_00900C_A	CJI97_001906	AYR1	hypothetical protein	291	65.398	98	2	3	289	1.26e-144	406	98.6254	0.871826	6.6031	1.15313e-21	0.448189	6.6031	1.38456e-06	1.04756	6.6031	9.0447e-31	3647754
C1_10680C_A	CJI97_005193		hypothetical protein	1216.33	56.318	466	7	50	1142	0	1267	89.8602	0.871545	8.21108	7.10752e-16	0.10004	8.21108	0.403769	0.686522	8.21108	1.98598e-10	3647678
C1_08120W_A	CJI97_004298	BUD6	hypothetical protein	682	45.532	331	9	7	681	0	553	98.9736	0.870183	6.56866	1.9839e-19	0.641407	6.56866	4.51805e-11	0.886043	6.56866	3.53737e-20	3640727
C4_06140C_A	CJI97_003427		hypothetical protein	480	55.603	178	6	4	466	1.33e-167	479	96.4583	0.868859	6.12549	1.88548e-17	0.529467	6.12549	3.38372e-07	0.460472	6.12549	7.98022e-06	3642821
C7_02810W_A	CJI97_003511	PRX1	hypothetical protein	222	70.588	65	0	1	221	1.4e-119	338	99.5495	0.868356	9.78358	0.00227523	2.13709	9.78358	2.46712e-13	1.72301	9.78358	1.63581e-09	3641357
C1_03400W_A	CJI97_000778		hypothetical protein	641	41.824	287	13	1	546	3.05e-148	442	85.1794	0.867358	6.96764	7.70485e-08	0.867892	6.96764	1.07482e-07	1.10021	6.96764	8.46509e-12	3636904
C6_02410W_A	CJI97_001543		hypothetical protein	428	53.084	183	8	1	426	1.92e-164	468	99.5327	0.866428	6.1541	2.82422e-23	0.192217	6.1541	0.0374591	0.99622	6.1541	1.67989e-30	3645884
C1_13190W_A	CJI97_002220		hypothetical protein	160	55.975	66	2	1	158	1.26e-60	183	98.75	0.865377	8.94442	8.28331e-09	-0.00581463	8.94442	0.977605	1.22673	8.94442	3.12594e-16	3636163
CR_03980W_A	CJI97_002501		hypothetical protein	233	40.724	109	4	1	200	2.06e-44	147	85.8369	0.86316	4.95517	2.38749e-20	0.378905	4.95517	7.80008e-05	0.969703	4.95517	1.30101e-25	3640964
C2_01090C_A	CJI97_002873	ERG28	hypothetical protein	144	60.145	49	4	6	143	2.92e-53	162	95.8333	0.863155	4.79443	5.71472e-21	1.36354	4.79443	1.04633e-53	0.994592	4.79443	6.84231e-28	3638833
C1_03680W_A	CJI97_002300	ENG1	hypothetical protein	1069	40.984	576	25	1	1066	0	792	99.7194	0.862702	9.90322	7.08163e-13	0.517793	9.90322	2.38011e-05	-0.269912	9.90322	0.027442	3636886
CR_08320W_A	CJI97_000906	ATS1	hypothetical protein	352	43.533	145	12	39	347	6.49e-73	226	87.7841	0.861305	5.01886	1.80059e-16	0.422102	5.01886	8.23781e-05	0.584333	5.01886	2.92988e-08	3642079
CR_06420W_A	CJI97_004040	PPZ1	hypothetical protein	526	72.261	89	4	93	517	0	623	80.7985	0.861229	6.98772	2.82422e-23	0.377947	6.98772	2.01428e-05	0.615819	6.98772	1.2528e-12	3645265
CR_02260C_A	CJI97_002758		hypothetical protein	343	24.571	244	9	1	342	7.43e-17	78.6	99.7085	0.861149	5.31309	1.76897e-16	0.40926	5.31309	0.000137535	0.802145	5.31309	1.55369e-14	3644912
CR_01580C_A	CJI97_000378	DOT6	hypothetical protein	539	47.723	220	19	19	535	1.58e-124	375	95.9184	0.860711	6.8216	6.26464e-23	-0.0148085	6.8216	0.891217	0.725113	6.8216	9.39948e-17	3640078
C2_01390W_A	CJI97_003927		hypothetical protein	489	60.374	152	14	1	488	1.56e-171	491	99.7955	0.858547	7.64079	2.37347e-15	0.58859	7.64079	8.62227e-08	0.653032	7.64079	1.67075e-09	3635726
C4_02170C_A	CJI97_001199		hypothetical protein	541	47.477	258	7	8	536	1.3e-172	497	97.7819	0.858159	4.64959	1.47293e-18	0.107273	4.64959	0.328056	0.551151	4.64959	2.44548e-08	3635667
C3_00110C_A	CJI97_002441	SEC6	hypothetical protein	829	42.359	463	8	1	828	0	665	99.8794	0.858062	7.25229	1.12434e-21	0.731309	7.25229	4.89072e-16	0.954453	7.25229	1.4354e-26	3640565
C3_03060W_A	CJI97_001286		hypothetical protein	167	45.614	74	4	1	165	2.69e-48	152	98.8024	0.857996	4.06876	4.83668e-13	1.12244	4.06876	3.55543e-22	0.679148	4.06876	1.31288e-08	3638395
C5_04970C_A	CJI97_004365	PPR1	hypothetical protein	840	42.46	350	7	29	671	0	562	76.5476	0.857719	5.16567	5.80068e-22	0.356161	5.16567	0.000100503	0.707674	5.16567	2.28694e-15	3636535
C2_10200W_A	CJI97_003519		hypothetical protein	159	52.143	41	3	45	158	1.35e-43	140	71.6981	0.856784	6.17801	2.60857e-20	0.766995	6.17801	1.53373e-16	0.986	6.17801	1.35363e-26	3643928
C4_03110W_A	CJI97_004407		hypothetical protein	1642	58.783	596	25	7	1639	0	1967	99.4519	0.855796	7.75333	2.08555e-15	1.00636	7.75333	1.49878e-20	0.933543	7.75333	4.06887e-18	3637924
CR_04330W_A	CJI97_005562		hypothetical protein	349	23.342	228	14	8	348	0.00075	38.9	97.7077	0.855129	5.03544	1.59832e-19	0.942661	5.03544	5.83576e-24	1.00982	5.03544	4.64991e-27	3640997
C7_03260C_A	CJI97_002766		hypothetical protein	231	70.175	66	2	1	226	9.46e-118	333	97.8355	0.854569	5.47843	2.29219e-19	0.350342	5.47843	0.000342543	0.689103	5.47843	4.45697e-13	3641366
C3_05470W_A	CJI97_000920	TEA1	hypothetical protein	753	46.043	241	9	51	621	0	541	75.83	0.853935	5.90645	2.98168e-23	0.640173	5.90645	1.24011e-13	0.45231	5.90645	1.95839e-07	3643671
C1_03450C_A	CJI97_004242		hypothetical protein	1212	38.574	705	17	1	1207	0	870	99.5875	0.853664	5.92365	4.57762e-18	0.415165	5.92365	3.87036e-05	1.13184	5.92365	6.8753e-31	3636910
C1_05770C_A	CJI97_004880	PRC3	hypothetical protein	545	61.384	194	8	1	541	0	692	99.2661	0.852856	7.19481	1.20237e-20	0.347194	7.19481	0.000224032	0.962956	7.19481	5.21935e-26	3639889
C3_00160C_A	CJI97_002439		hypothetical protein	529	34.733	277	18	18	528	9.09e-97	300	96.5974	0.851983	5.81796	6.45658e-20	0.553492	5.81796	4.39955e-09	0.964776	5.81796	2.56438e-25	3640591
C3_05640W_A	CJI97_002187		hypothetical protein	417	63.341	137	3	1	416	0	548	99.7602	0.851978	4.84863	1.02095e-19	0.347613	4.84863	0.000323382	0.640964	4.84863	1.08636e-11	3643654
C5_02690W_A	CJI97_002710		hypothetical protein	355	57.025	143	3	1	352	5.78e-152	430	99.1549	0.851964	6.98164	4.29213e-18	0.175766	6.98164	0.0943309	1.28346	6.98164	4.04342e-39	3637775
CR_07960C_A	CJI97_002271	TRK1	hypothetical protein	1029	42.936	413	20	26	994	0	805	94.1691	0.85096	7.49032	6.19511e-19	1.11408	7.49032	3.05857e-31	0.959387	7.49032	9.5357e-24	3644153
C5_03870C_A	CJI97_000672		hypothetical protein	190	51.515	83	3	3	187	1.56e-58	180	97.3684	0.849346	6.36923	5.96912e-21	0.200446	6.36923	0.0359488	0.692504	6.36923	1.90598e-14	3647223
C3_00790W_A	CJI97_002905		hypothetical protein	705	40.505	344	23	1	702	1.67e-149	452	99.5745	0.849259	5.30335	2.62802e-22	0.310106	5.30335	0.000603163	0.842781	5.30335	4.15054e-22	3648186
CR_04120C_A	CJI97_005440		hypothetical protein	933	50	428	10	49	926	0	879	94.105	0.848203	4.77616	7.55676e-17	0.99293	4.77616	4.27343e-23	0.635103	4.77616	5.71404e-10	3640972
C2_06090W_A	CJI97_001391		hypothetical protein	1002	29.982	633	32	1	1001	2.35e-109	362	99.9002	0.847746	5.07564	1.31511e-15	0.743929	5.07564	2.52272e-12	0.800382	5.07564	4.10468e-14	3644097
C3_05780C_A	CJI97_002287	CRZ1	hypothetical protein	580	42.056	160	15	134	538	3.16e-105	331	69.8276	0.847396	7.61994	1.90431e-19	0.453124	7.61994	2.17037e-06	0.810285	7.61994	5.48893e-18	3641722
C1_08990C_A	CJI97_004903	KEX2	hypothetical protein	886	51.884	372	16	1	866	0	900	97.7427	0.845157	6.36812	1.79731e-16	0.713816	6.36812	4.92436e-12	0.676703	6.36812	4.36443e-11	3634914
C2_00940W_A	CJI97_003411		hypothetical protein	160	23.81	109	2	14	159	1.12e-08	49.7	91.25	0.843669	5.48367	1.62361e-17	0.353166	5.48367	0.000540744	0.766523	5.48367	9.61734e-15	3638891
CR_02460W_A	CJI97_002369		hypothetical protein	941	37.086	378	24	209	919	6.4e-127	398	75.5579	0.84185	6.74214	3.57261e-19	0.291634	6.74214	0.00280066	0.590446	6.74214	3.69486e-10	3644922
CR_09840C_A	CJI97_005251		hypothetical protein	197	29	71	0	7	106	5.47e-07	46.2	50.7614	0.841659	5.50098	2.76909e-16	0.47439	5.50098	5.90108e-06	0.768244	5.50098	7.63578e-14	3638988
C4_01920W_A	CJI97_000762	DPM3	hypothetical protein	115	75	23	0	22	113	1.88e-46	142	80	0.840874	5.8299	5.83723e-23	0.791489	5.8299	1.15409e-20	0.968434	5.8299	2.8953e-30	30515245
C4_01300W_A	CJI97_000769		hypothetical protein	369	52.381	102	5	72	366	1.37e-109	328	79.9458	0.839875	8.1617	1.45667e-10	0.554679	8.1617	3.27864e-05	0.536639	8.1617	4.38763e-05	3635605
C7_01700W_A	CJI97_004223		hypothetical protein	216	35.507	100	9	3	215	5.42e-35	123	98.6111	0.839549	6.93077	3.57522e-19	0.188001	6.93077	0.0582658	0.528284	6.93077	1.95136e-08	3637013
C5_04080C_A	CJI97_003189		hypothetical protein	234	41.629	98	6	1	194	8.88e-40	134	82.906	0.839501	4.67608	9.76114e-18	0.500572	4.67608	4.49807e-07	0.807052	4.67608	1.47345e-16	3647731
C3_00760W_A	CJI97_002908	ERG4	hypothetical protein	463	69.032	136	3	5	461	0	660	98.7041	0.838859	8.37166	2.20871e-15	1.26582	8.37166	1.06477e-32	0.989137	8.37166	7.53692e-21	3640511
C1_03900W_A	CJI97_000709	SEN15	hypothetical protein	110	32.468	58	4	2	109	1.23e-22	84.7	98.1818	0.838154	3.56978	5.50421e-16	0.760543	3.56978	3.81189e-14	0.834928	3.56978	5.43256e-16	3646411
CR_03040C_A	CJI97_000347	HGT18	hypothetical protein	489	60.966	179	5	1	483	0	616	98.773	0.837478	5.74586	6.71949e-18	0.592123	5.74586	1.58893e-09	0.752285	5.74586	9.32363e-15	3645111
C4_02770C_A	CJI97_001569		hypothetical protein	338	43.678	170	11	1	330	1.75e-86	262	97.6331	0.83622	5.42776	3.51852e-17	0.362099	5.42776	0.00039504	0.871388	5.42776	1.2032e-18	3637903
C1_03470C_A	CJI97_002244		hypothetical protein	382	38.991	195	6	5	369	9.84e-93	284	95.5497	0.835792	1.22416	2.41328e-06	0.818435	1.22416	8.22012e-07	0.527916	1.22416	0.00401827	3636912
C7_02470C_A	CJI97_005550		hypothetical protein	266.667	64.453	81	3	4	250	4.45e-112	321	92.625	0.835752	5.16193	2.05756e-23	0.636128	5.16193	3.17053e-14	0.778123	5.16193	1.50182e-20	3636945
C1_00190C_A	CJI97_004243		hypothetical protein	218	25.641	128	7	4	183	2.74e-07	47.4	82.5688	0.833631	4.73238	4.72371e-15	0.103642	4.73238	0.387252	1.24963	4.73238	8.45158e-33	3639337
C3_03030C_A	CJI97_004926	ECM14	hypothetical protein	456	56.422	171	5	25	448	2.78e-179	508	92.9825	0.833135	5.92333	1.93241e-21	0.215631	5.92333	0.0193742	0.662044	5.92333	4.52571e-14	3638392
C6_03460W_A	CJI97_005357		hypothetical protein	1181	29.816	596	62	51	1179	1.03e-59	222	95.597	0.832414	6.81555	5.0083e-14	0.576048	6.81555	2.77767e-07	0.609898	6.81555	3.50439e-08	3640252
CR_02550C_A	CJI97_004245		hypothetical protein	278	41.522	148	4	3	271	7.7e-71	218	96.7626	0.831883	6.20965	2.63788e-22	0.539738	6.20965	4.41865e-10	1.00779	6.20965	2.68663e-32	3647689
C1_00870W_A	CJI97_005022	LRO1	hypothetical protein	680	62.963	201	7	61	678	0	816	90.8824	0.830511	7.6089	2.78533e-16	0.953029	7.6089	8.40772e-21	0.740551	7.6089	2.73543e-13	3639356
CR_04460C_A	CJI97_002110		hypothetical protein	206	33.884	117	6	7	205	2.77e-36	125	96.6019	0.829608	7.74357	4.10522e-05	0.682319	7.74357	0.000957309	1.45192	7.74357	7.31294e-13	3640988
C2_01550W_A	CJI97_003122	SMP2	hypothetical protein	826	58.321	239	18	1	689	0	738	83.414	0.829591	7.0277	3.13077e-21	0.41036	7.0277	4.48634e-06	0.603811	7.0277	6.07135e-12	3635779
C5_00180W_A	CJI97_001308	AFL1	hypothetical protein	1145	78.684	135	5	384	1142	0	1202	66.2882	0.829588	7.51671	3.16185e-16	0.655716	7.51671	1.65243e-10	0.841971	7.51671	9.81473e-17	3641594
CR_02960W_A	CJI97_003083		hypothetical protein	234	28.169	107	8	14	202	1.63e-14	69.3	80.7692	0.827964	5.03404	9.27855e-18	0.501444	5.03404	2.96416e-07	0.789781	5.03404	2.41624e-16	3642591
CR_01210C_A	CJI97_004305	HSE1	hypothetical protein	410	50.754	179	6	2	391	6.51e-135	394	95.122	0.827748	7.07799	1.8983e-17	0.0131165	7.07799	0.91406	0.847649	7.07799	2.65766e-18	3640407
CR_08550W_A	CJI97_000119		hypothetical protein	456	74.359	64	2	181	453	1.76e-152	434	59.8684	0.827714	6.8175	8.01272e-22	0.387744	6.8175	1.07379e-05	0.653451	6.8175	3.48972e-14	3642141
C6_00590W_A	CJI97_004860	SLY41	hypothetical protein	444	46.934	184	12	17	438	7.32e-123	365	95.045	0.82727	6.21376	1.77605e-19	0.855384	6.21376	9.23287e-21	0.74569	6.21376	3.73943e-16	3647139
CR_08290W_A	CJI97_000586		hypothetical protein	516	57.909	126	9	90	454	2.64e-144	419	70.7364	0.826433	6.90326	1.61893e-15	0.797623	6.90326	1.97921e-14	0.903072	6.90326	2.52347e-18	3642103
C7_02800W_A	CJI97_002144	NIK1	histidine protein kinase NIK1	1087	84.29	153	6	6	1060	0	1798	97.0561	0.826148	7.98277	6.9375e-12	0.460525	7.98277	0.000187631	0.638179	7.98277	1.14218e-07	3641358
C1_05670W_A	CJI97_005173		hypothetical protein	405	58.987	153	4	14	404	4.6e-169	478	96.5432	0.824278	6.57352	3.2868e-21	0.42159	6.57352	2.08332e-06	0.610491	6.57352	2.75962e-12	3639899
C5_01200W_A	CJI97_000430		hypothetical protein	158	55.346	66	4	1	157	1.16e-60	182	99.3671	0.823056	4.26762	2.31579e-17	0.336815	4.26762	0.000789572	0.875221	4.26762	1.12696e-19	3642657
C5_04170W_A	CJI97_000532		hypothetical protein	512	49.645	196	12	2	511	1.33e-178	511	99.6094	0.822667	6.83904	1.78598e-18	0.180207	6.83904	0.0703279	0.673805	6.83904	6.65083e-13	3636543
C1_06680W_A	CJI97_003837	VPS34	hypothetical protein	1030	55.513	388	18	18	1029	0	1058	98.2524	0.821455	6.33816	1.35406e-19	0.443544	6.33816	1.56037e-06	0.917683	6.33816	3.09592e-24	3639540
C1_13680C_A	CJI97_000484	GCV3	glycine cleavage system H protein	179	47.753	86	4	1	177	2.28e-52	163	98.8827	0.820593	8.91667	1.39098e-13	-0.090549	8.91667	0.464766	0.58631	8.91667	1.24705e-07	3636194
CR_06290C_A	CJI97_000807		hypothetical protein	304	35.691	162	9	22	303	2.27e-57	186	92.7632	0.820578	6.13685	2.87192e-15	0.876017	6.13685	3.55913e-17	1.11839	6.13685	2.74383e-27	3644856
CR_07910C_A	CJI97_002887		hypothetical protein	1119	60.356	349	20	6	1116	0	1305	99.2851	0.820318	6.28506	6.32741e-21	0.300699	6.28506	0.000873447	0.794756	6.28506	8.12995e-20	3644142
C5_04730C_A	CJI97_004362	SSD1	hypothetical protein	1291	62.18	376	27	18	1290	0	1443	98.6057	0.818815	8.86583	2.7939e-12	0.548827	8.86583	4.0891e-06	0.906359	8.86583	8.95712e-15	3636520
C5_05210W_A	CJI97_004052		hypothetical protein	528	39.771	229	15	5	516	4.83e-113	342	96.9697	0.818347	5.60583	2.9222e-16	0.489222	5.60583	1.50984e-06	0.672607	5.60583	1.9072e-11	3636468
C3_05360C_A	CJI97_002672		ATP-dependent protease La	1113	49.881	467	23	5	1112	0	1140	99.5508	0.818078	8.54759	4.78148e-10	-0.163516	8.54759	0.250156	0.721091	8.54759	3.82797e-08	3643676
CR_00210W_A	CJI97_004973	ALK2	hypothetical protein	516	58.468	190	8	30	514	0	560	93.9922	0.816989	5.25413	6.01293e-15	-0.298285	5.25413	0.00678472	0.57847	5.25413	3.81295e-08	3639700
C3_02170C_A	CJI97_002690	LAP41	hypothetical protein	461	64.565	158	2	3	457	0	627	98.6985	0.816948	5.92861	2.4328e-15	0.626696	5.92861	1.78005e-09	0.676571	5.92861	5.64236e-11	3636653
CR_08430W_A	CJI97_000128		hypothetical protein	935	52.935	350	15	1	889	0	911	95.0802	0.81686	6.82963	5.57942e-18	0.810721	6.82963	1.19762e-17	0.842407	6.82963	4.09274e-19	3642120
C7_01780W_A	CJI97_005182	LPI9	hypothetical protein	1195	49.862	437	27	187	1192	0	979	84.1841	0.816314	7.33343	9.01946e-12	0.371289	7.33343	0.00265773	0.992035	7.33343	9.39253e-17	3637060
C1_13920W_A	CJI97_005534	DOS2	hypothetical protein	328	45.246	135	5	1	288	6.03e-74	230	87.8049	0.816092	7.57823	4.03832e-17	0.794104	7.57823	3.77378e-16	1.04159	7.57823	5.29357e-27	3636183
C4_06650W_A	CJI97_002469		hypothetical protein	666	45.706	336	13	1	665	0	551	99.8498	0.815714	6.44191	4.62846e-15	0.540099	6.44191	3.17229e-07	0.772574	6.44191	1.03994e-13	3642810
C1_11310C_A	CJI97_005343	PSP1	hypothetical protein	781	49.794	261	18	2	717	0	590	91.6773	0.814424	7.60832	6.81319e-17	0.125057	7.60832	0.238166	0.661947	7.60832	1.10183e-11	3644551
C4_02720C_A	CJI97_004107		hypothetical protein	377	58.804	121	3	1	300	7.45e-114	332	79.5756	0.814295	5.14575	1.16863e-14	0.273854	5.14575	0.0130285	0.252508	5.14575	0.0202993	3637857
C6_00240C_A	CJI97_001616		hypothetical protein	329	39.21	165	5	1	327	1.06e-68	214	99.3921	0.813747	7.98431	3.97365e-11	0.478196	7.98431	0.000147918	0.937659	7.98431	2.34279e-14	3646062
C5_04670W_A	CJI97_004357	SRP101	hypothetical protein	531	66.171	171	7	1	530	0	696	99.8117	0.81295	6.65173	3.10146e-13	0.466615	6.65173	4.18893e-05	0.775749	6.65173	3.19064e-12	3636513
C2_08500W_A	CJI97_005156	RSP5	E3 ubiquitin-protein ligase RSP5	781	81.319	113	3	2	780	0	1343	99.7439	0.812576	7.72734	2.6097e-15	0.747156	7.72734	5.30468e-13	0.710087	7.72734	4.53307e-12	3643898
C2_07400C_A	CJI97_002630	APR1	vacuolar aspartic protease	410	75.12	95	3	1	409	0	640	99.7561	0.812252	9.51371	6.56037e-13	-0.187164	9.51371	0.121118	0.692862	9.51371	8.09713e-10	3645204
C1_13350W_A	CJI97_004058	STP2	hypothetical protein	540	49.286	121	8	57	331	1.71e-84	271	50.9259	0.811134	8.58893	3.38454e-10	0.314945	8.58893	0.0193648	1.013	8.58893	3.87165e-15	3636214
C3_03690W_A	CJI97_002197		hypothetical protein	337	42.384	139	8	52	335	7.8e-73	225	84.273	0.810163	1.96785	4.5849e-08	-0.00196592	1.96785	1	0.28787	1.96785	0.072552	3645647
C4_04730W_A	CJI97_004279	BAS1	hypothetical protein	679	35.047	319	22	8	650	8.5e-114	357	94.6981	0.809676	5.77719	1.91014e-17	-0.165115	5.77719	0.108136	0.914428	5.77719	5.23367e-22	3641136
CR_00090C_A	CJI97_002731		hypothetical protein	223	53.394	100	2	4	221	3.21e-78	233	97.7578	0.809267	5.59207	2.07533e-16	0.262719	5.59207	0.0107927	1.20673	5.59207	3.80826e-35	3639734
C3_04220C_A	CJI97_002376	URK1	uridine kinase	563	57.885	167	7	47	561	0	588	91.4742	0.808996	6.94416	1.28069e-08	0.690697	6.94416	1.66034e-06	1.30577	6.94416	3.99758e-20	3635186
CR_03130W_A	CJI97_000359		hypothetical protein	141	73.103	33	3	1	140	2.66e-66	196	99.2908	0.808894	4.23679	4.4929e-14	0.636624	4.23679	2.91675e-09	0.91935	4.23679	4.71584e-18	3645121
C1_07050C_A	CJI97_005519		hypothetical protein	726	50.609	291	11	6	713	0	695	97.5207	0.808694	6.37876	3.05458e-18	0.57292	6.37876	1.01828e-09	0.562118	6.37876	1.58107e-09	3639532
C6_01920C_A	CJI97_003254		hypothetical protein	434	31.081	138	5	9	229	1.88e-25	106	50.9217	0.808302	6.5838	4.19938e-10	0.70233	6.5838	7.98277e-08	1.30545	6.5838	4.91628e-24	3644534
CR_05050W_A	CJI97_004891	GLN1	glutamine synthetase	370	87.193	47	0	2	368	0	695	99.1892	0.808244	9.837	1.31487e-09	0.767812	9.837	1.23141e-08	0.216519	9.837	0.113615	3646386
C3_02820C_A	CJI97_001403	NSG2	hypothetical protein	312	42	155	10	24	307	1.79e-56	184	91.0256	0.808173	7.20744	3.07886e-15	0.823187	7.20744	1.27396e-15	0.991023	7.20744	3.05424e-22	3638419
CR_01140C_A	CJI97_004310	ERG27	hypothetical protein	344	61.404	132	0	1	342	3.32e-156	440	99.4186	0.806149	6.8029	1.10581e-20	0.7838	6.8029	1.34487e-19	0.876553	6.8029	2.60986e-24	3640432
C4_07040W_A	CJI97_005392		hypothetical protein	538	49.909	233	10	1	534	2.52e-174	500	99.2565	0.805827	2.47092	8.95758e-07	0.333148	2.47092	0.0528527	1.37797	2.47092	1.56621e-18	3642963
C3_06550C_A	CJI97_001928		hypothetical protein	284	36.578	153	13	1	283	2.71e-56	182	99.6479	0.805793	5.66549	2.1711e-13	0.0796121	5.66549	0.524517	1.10948	5.66549	2.69794e-24	3642275
C1_13950C_A	CJI97_004811		hypothetical protein	134	42.969	61	2	18	133	9.05e-32	108	86.5672	0.805134	3.03514	2.6791e-12	0.205184	3.03514	0.0972705	0.658078	3.03514	1.4897e-08	3636186
C2_03500W_A	CJI97_003525		hypothetical protein	1072	33.538	494	40	1	1040	1.04e-157	492	97.0149	0.804055	6.28389	5.34978e-17	0.794709	6.28389	1.35467e-16	0.705337	6.28389	1.89906e-13	3637345
C1_00800C_A	CJI97_005027	ERG2	hypothetical protein	219	66.986	69	0	10	218	8.13e-105	299	95.4338	0.803377	7.16427	1.47197e-12	1.89697	7.16427	1.12356e-61	0.750055	7.16427	3.58764e-11	3639347
C2_03770C_A	CJI97_005414	STE11	hypothetical protein	708	49.445	289	18	5	704	0	716	98.8701	0.801915	5.04848	7.4513e-17	0.813228	5.04848	1.52375e-17	0.8784	5.04848	3.89361e-20	3637369
C1_01460W_A	CJI97_000193		hypothetical protein	1057.33	53.678	407	14	35	1038	0	1050	94.9559	0.80152	6.49648	1.05396e-18	0.57586	6.49648	3.32249e-10	0.975986	6.49648	3.47385e-27	3640240
C1_06720C_A	CJI97_004404		hypothetical protein	402	60.506	150	4	8	400	1.35e-167	473	97.7612	0.801338	5.87635	1.27504e-21	0.69927	5.87635	7.51169e-17	0.68742	5.87635	2.62046e-16	3639509
C6_00120W_A	CJI97_005281		hypothetical protein	118	51.948	36	1	40	115	8.7e-22	80.5	64.4068	0.800291	4.27007	9.04177e-13	0.0878387	4.27007	0.489903	1.31198	4.27007	3.59171e-33	30515323
C7_04170W_A	CJI97_005013		hypothetical protein	271	26.087	143	5	2	205	7.85e-15	70.5	75.2768	0.79959	6.28921	1.71575e-16	0.2688	6.28921	0.00785629	0.885038	6.28921	5.54075e-20	3643126
C2_00840W_A	CJI97_003404		hypothetical protein	594	54.622	249	10	10	593	0	661	98.3165	0.799256	5.13791	4.8645e-16	1.10052	5.13791	6.50981e-30	0.708467	5.13791	6.56894e-13	3638807
C4_03020W_A	CJI97_000216		hypothetical protein	920	71.396	218	8	56	912	0	1201	93.1522	0.798524	7.78721	3.25801e-15	0.478338	7.78721	3.52179e-06	0.567296	7.78721	2.2014e-08	3637934
C6_01430C_A	CJI97_003024	FRP6	hypothetical protein	261	56.031	110	3	3	259	9.23e-95	277	98.4674	0.79674	3.31359	3.73178e-09	-0.00673	3.31359	0.973765	0.410668	3.31359	0.00313988	3641601
C6_01280W_A	CJI97_005485	EXO84	hypothetical protein	751	39.259	387	18	6	746	7.84e-178	527	98.6684	0.795128	6.90553	1.24018e-17	0.566048	6.90553	1.76879e-09	0.769085	6.90553	1.17119e-16	3644022
C1_06020W_A	CJI97_002478	RGD1	hypothetical protein	613	57.143	224	11	3	612	0	722	99.5106	0.794284	7.44862	3.32838e-18	0.456477	7.44862	8.87019e-07	0.801305	7.44862	1.41212e-18	3639868
C2_06030W_A	CJI97_001392		hypothetical protein	590	26.209	241	11	60	441	5.38e-21	94.4	64.7458	0.79407	5.88007	4.12002e-14	0.413042	5.88007	0.000124382	0.730368	5.88007	3.43544e-12	3644070
CR_07650W_A	CJI97_000462	GLC7	serine/threonine-protein phosphatase PP1	329	91.541	24	2	1	328	0	623	99.696	0.793397	7.58798	5.24584e-18	0.906099	7.58798	6.56554e-23	0.862942	7.58798	4.12329e-21	3647257
C3_01890C_A	CJI97_002404		hypothetical protein	751	43.469	184	15	14	438	4.86e-80	252	56.5912	0.791407	8.03677	1.78402e-11	0.18418	8.03677	0.144547	0.835637	8.03677	1.11239e-12	3636561
C1_13200C_A	CJI97_002224	REX3	hypothetical protein	553	43.979	195	7	143	514	5.22e-108	327	67.2694	0.789725	5.38251	7.61197e-19	0.237355	5.38251	0.010888	0.689675	5.38251	9.96394e-15	3636164
C5_03500W_A	CJI97_000449	GAP6	hypothetical protein	585	59.011	219	8	19	582	0	620	96.4103	0.788102	8.28653	4.49511e-15	0.764212	8.28653	4.34766e-14	0.89229	8.28653	5.75041e-19	3646968
C2_00360C_A	CJI97_001668		hypothetical protein	702	58.369	279	9	7	700	0	846	98.8604	0.787882	9.63559	1.68031e-09	0.438365	9.63559	0.00109874	0.891048	9.63559	8.34752e-12	3638825
C5_02930C_A	CJI97_000813	GRE3	NADPH-dependent D-xylose reductase II,III	319	71.203	91	0	3	318	6.74e-172	479	99.0596	0.787363	8.92481	1.34837e-11	0.400805	8.92481	0.000809379	0.911695	8.92481	4.16976e-15	3637811
C1_05840W_A	CJI97_002083	PRN1	hypothetical protein	328	61.774	122	1	1	324	1.53e-151	427	98.7805	0.786903	6.68472	1.89767e-16	-0.373145	6.68472	0.000159095	0.710302	6.68472	1.02221e-13	3639882
C3_04770C_A	CJI97_002390	ZCF32	hypothetical protein	609	43.64	225	5	162	608	9.78e-122	374	73.399	0.785096	6.60117	3.36677e-18	0.380157	6.60117	3.83676e-05	0.272427	6.60117	0.0030693	3635213
CR_00210W_A	CJI97_002721	ALK2	hypothetical protein	520	58.708	200	6	16	518	0	590	96.7308	0.783906	5.87148	1.52384e-20	-0.453822	5.87148	1.88109e-07	0.390894	5.87148	4.71126e-06	3639700
C1_05220C_A	CJI97_001268		hypothetical protein	132	58.594	43	4	11	128	2.1e-42	135	89.3939	0.783716	5.19293	7.25463e-12	-0.346106	5.19293	0.00384933	0.424268	5.19293	0.000247583	3642464
CR_04060C_A	CJI97_002508	DAP1	hypothetical protein	145	63.158	43	2	13	139	3.22e-56	171	87.5862	0.783303	7.16088	2.27696e-11	0.960725	7.16088	3.05401e-16	1.31732	7.16088	2.08005e-29	3641021
C3_02690C_A	CJI97_000415		hypothetical protein	586	34.142	341	17	1	585	1.57e-100	315	99.8294	0.782994	6.08131	3.3152e-09	0.446468	6.08131	0.0010234	0.743205	6.08131	1.84848e-08	3638407
C5_02450W_A	CJI97_004468		hypothetical protein	826	26.241	362	23	1	557	1.03e-51	192	67.4334	0.781766	6.94102	5.91317e-13	0.263633	6.94102	0.0203049	0.957655	6.94102	8.52477e-19	3637729
CR_01030W_A	CJI97_003553	DAL81	hypothetical protein	1009	64.865	203	7	140	796	0	898	65.114	0.781143	5.98377	2.17402e-18	0.658319	5.98377	1.98962e-13	0.658232	5.98377	1.72921e-13	3640419
C5_01240W_A	CJI97_005397	AUR1	hypothetical protein	449	54.67	184	4	2	439	1.4e-170	485	97.5501	0.780035	7.01332	2.64463e-17	0.708058	7.01332	2.0921e-14	1.08868	7.01332	2.02771e-32	3642617
CR_06430W_A	CJI97_004039		hypothetical protein	236	23.153	141	4	5	193	3.67e-10	56.6	80.0847	0.779526	5.33698	1.00698e-14	-0.102236	5.33698	0.36301	0.359692	5.33698	0.000447322	3645282
C3_07230W_A	CJI97_004686		hypothetical protein	1327	72.226	320	9	19	1326	0	1920	98.5682	0.777733	7.53534	3.33452e-16	0.386144	7.53534	7.61517e-05	0.471186	7.53534	8.35526e-07	3638531
C1_08370W_A	CJI97_003684	SDS24	hypothetical protein	520	53.025	166	13	35	515	3.17e-173	501	92.5	0.776243	8.73401	6.14505e-11	0.359387	8.73401	0.00337073	0.780629	8.73401	4.32673e-11	3640756
C7_02560W_A	CJI97_001050		hypothetical protein	1172	28.423	732	42	1	1160	9.3e-133	435	98.9761	0.77624	5.36345	3.04121e-09	0.785026	5.36345	2.44102e-09	0.832318	5.36345	1.74083e-10	3637016
C5_03690W_A	CJI97_000197		hypothetical protein	371	28.571	230	16	11	367	3.56e-34	128	96.2264	0.774884	6.78283	1.01455e-15	0.374339	6.78283	0.000157144	1.18039	6.78283	1.25904e-34	3646989
C3_03510C_A	CJI97_001810		hypothetical protein	586	31.903	339	21	10	581	1.17e-102	323	97.6109	0.774281	5.56702	2.81424e-12	0.416358	5.56702	0.000245305	0.67388	5.56702	1.18146e-09	3638310
C1_09380W_A	CJI97_003268	RIM20	hypothetical protein	765	42.703	409	6	1	726	0	613	94.902	0.774108	6.54397	1.6227e-18	0.811268	6.54397	3.38227e-20	0.79892	6.54397	1.00945e-19	3634809
CR_01420W_A	CJI97_000751		hypothetical protein	614	36.35	338	17	1	602	6.91e-108	337	98.0456	0.773349	5.58026	4.47513e-12	0.324166	5.58026	0.00512386	0.571347	5.58026	3.43899e-07	3640137
C2_05940C_A	CJI97_003255	VPS33	hypothetical protein	698	34.916	399	15	12	696	7.35e-140	424	98.1375	0.773319	5.69928	2.86433e-18	0.306629	5.69928	0.000816594	0.813189	5.69928	3.54404e-20	3647477
C1_12920C_A	CJI97_004204		hypothetical protein	304	39.203	140	9	1	282	6.37e-61	192	92.7632	0.771703	4.87579	1.68704e-13	0.642	4.87579	9.76567e-10	0.673738	4.87579	1.28107e-10	3636155
C1_08330C_A	CJI97_003636	ADH2	hypothetical protein	380	60.92	136	0	32	379	1.39e-161	455	91.5789	0.771592	3.96874	4.90017e-07	-0.642938	3.96874	5.58252e-05	-0.00035681	3.96874	1	3640751
C5_04950C_A	CJI97_004366		hypothetical protein	690	53.591	294	10	2	688	0	765	99.5652	0.771065	7.10203	3.88899e-13	-0.666346	7.10203	6.77801e-10	0.499077	7.10203	2.79906e-06	3636422
C1_05990C_A	CJI97_002489		hypothetical protein	357	52.825	165	2	3	355	1.22e-134	386	98.8796	0.769106	6.78696	1.88548e-17	0.105897	6.78696	0.286328	0.558273	6.78696	7.20027e-10	3639871
C1_04360C_A	CJI97_003460		hypothetical protein	81	52.439	36	2	1	80	1.08e-23	83.6	98.7654	0.767306	8.86585	6.78144e-14	-0.0312138	8.86585	0.798865	1.30541	8.86585	4.29568e-37	30514985
CR_01620C_A	CJI97_000382	MET6	5-methyltetrahydropteroyltriglutamate-homocysteine methyltransferase	768	83.572	126	0	1	767	0	1343	99.8698	0.767107	11.7529	3.31798e-10	0.928832	11.7529	4.41174e-14	0.651594	11.7529	9.00367e-08	3640084
C5_02680W_A	CJI97_002709		hypothetical protein	298	24.458	188	10	13	291	5.84e-21	89	93.6242	0.765933	5.3022	2.9604e-11	-0.163802	5.3022	0.190172	0.682662	5.3022	3.04126e-09	3637774
C3_03880C_A	CJI97_003382	PEP8	hypothetical protein	331	63.006	110	3	1	328	3.59e-161	452	99.0937	0.765612	5.46746	1.53183e-14	0.0139785	5.46746	0.914081	0.723538	5.46746	3.4619e-13	3645624
C1_09780C_A	CJI97_003972		hypothetical protein	713	45.737	364	13	1	711	0	655	99.7195	0.764963	6.79871	3.32999e-10	-0.273892	6.79871	0.0322908	0.653084	6.79871	7.88902e-08	3634842
C4_00040W_A	CJI97_003591	CNH1	sodium/hydrogen antiporter	910	57.937	261	19	2	869	0	965	95.3846	0.762404	6.98378	3.13486e-19	-0.128494	6.98378	0.163874	0.674629	6.98378	2.00095e-15	3648056
C1_04320W_A	CJI97_003446	GPM2	hypothetical protein	252	60.4	94	4	1	247	1.7e-104	301	98.0159	0.761806	6.70428	1.90183e-07	1.16338	6.70428	2.46121e-15	1.17082	6.70428	9.72246e-16	3644713
C7_02350C_A	CJI97_001637		hypothetical protein	700	49.498	276	16	11	668	0	633	94	0.761701	5.45416	9.52861e-12	0.462168	5.45416	5.06157e-05	0.66301	5.45416	2.97776e-09	3636932
C5_04740C_A	CJI97_004363	HYS2	hypothetical protein	469	46.835	233	8	7	468	2.9e-150	434	98.5075	0.760766	5.91757	8.7688e-13	0.6588	5.91757	7.8805e-10	0.823176	5.91757	8.11258e-15	3636441
C1_09580C_A	CJI97_004236	LIP1	hypothetical protein	514	49.07	217	1	23	450	5.45e-146	425	83.2685	0.759927	9.99263	3.88558e-05	1.10457	9.99263	3.25625e-09	1.25669	9.99263	9.46604e-12	3634888
C1_08650C_A	CJI97_002988	FAD1	hypothetical protein	294.333	58.363	110	3	2	275	1.1e-121	347	93.0917	0.759846	5.92391	2.06899e-20	0.31834	5.92391	0.00015979	0.940781	5.92391	7.62552e-31	3634930
C7_02170C_A	CJI97_004772		hypothetical protein	315	42.319	161	9	1	312	2.06e-70	220	99.0476	0.75963	5.43144	4.04853e-12	0.339712	5.43144	0.00270165	0.610932	5.43144	2.53204e-08	3636993
C3_02260C_A	CJI97_002687		hypothetical protein	651	50.722	199	8	1	545	3.56e-180	522	83.7174	0.759143	7.3195	2.54416e-17	0.32704	7.3195	0.000391924	0.524347	7.3195	5.28885e-09	3636636
C4_04660C_A	CJI97_004277		hypothetical protein	883	45.766	235	9	406	881	4.51e-126	401	53.9071	0.758924	6.90933	9.6587e-16	0.168071	6.90933	0.0962502	0.617614	6.90933	6.31013e-11	3641150
CR_03540W_A	CJI97_003046		hypothetical protein	335	34.431	197	10	1	331	1.09e-60	195	98.806	0.758372	6.37787	6.31455e-13	-0.25084	6.37787	0.0238297	0.923475	6.37787	1.41215e-18	3643215
C3_02180C_A	CJI97_002691		deoxyhypusine synthase	378	84.615	58	0	1	377	0	677	99.7354	0.757869	7.0741	3.48899e-10	1.31298	7.0741	2.26452e-27	0.683773	7.0741	1.42258e-08	3636643
C5_04870W_A	CJI97_004378		hypothetical protein	249	52.299	71	4	74	245	1.07e-55	177	69.0763	0.757486	6.46544	6.62812e-09	0.20867	6.46544	0.135686	1.14286	6.46544	1.57701e-18	3636438
C2_00260C_A	CJI97_002927	MUQ1	hypothetical protein	404.667	64.987	115	6	1	373	4.95e-178	498	92.1746	0.757043	8.43708	2.98533e-10	0.890169	8.43708	1.90566e-13	0.944725	8.43708	3.21874e-15	3638898
C5_05010W_A	CJI97_004390		hypothetical protein	99	43.617	52	1	6	98	5.32e-21	78.2	93.9394	0.756827	3.10277	1.60033e-06	0.148281	3.10277	0.397682	0.719448	3.10277	5.08522e-06	3636540
C2_05260W_A	CJI97_002010	BUD14	hypothetical protein	573	42.816	108	9	170	476	7.59e-58	205	53.5777	0.756511	5.8165	1.68619e-20	0.575784	5.8165	2.00452e-12	0.460905	5.8165	2.11234e-08	3643469
CR_08540C_A	CJI97_000120	SSY5	hypothetical protein	780	48.687	348	22	1	768	0	736	98.4615	0.756472	6.17579	4.02124e-18	0.203794	6.17579	0.0264963	0.613434	6.17579	2.06588e-12	3642140
C1_13770C_A	CJI97_002058		hypothetical protein	226	70.455	65	0	5	224	1.68e-118	335	97.3451	0.7563	4.97658	1.54627e-16	0.456333	4.97658	8.68015e-07	0.797612	4.97658	2.09025e-18	3636139
CR_01080W_A	CJI97_003069		hypothetical protein	2141	40.494	1226	27	5	2140	0	1560	99.7665	0.75627	7.371	1.95986e-14	0.917971	7.371	1.88895e-20	0.879076	7.371	4.48548e-19	3640381
C4_01770W_A	CJI97_005323	POL30	proliferating cell nuclear antigen (pcna)	260	75.676	63	0	1	259	1.37e-152	424	99.6154	0.755145	5.12644	8.61768e-13	1.44915	5.12644	5.52355e-45	1.06741	5.12644	1.21152e-24	3635583
C2_04100W_A	CJI97_004969		hypothetical protein	352	49.263	151	6	22	347	3.33e-99	296	92.6136	0.753497	5.77299	2.83864e-14	0.320232	5.77299	0.00176694	0.604661	5.77299	1.09307e-09	3637379
C3_04480C_A	CJI97_000288	RAS2	hypothetical protein	327	27.089	205	9	1	326	7.56e-23	94.7	99.6942	0.751555	6.21912	2.70762e-11	0.467754	6.21912	4.8491e-05	0.498039	6.21912	1.1058e-05	3635211
CR_02990C_A	CJI97_001993	RIB1	GTP cyclohydrolase-2	325	69.279	93	3	8	324	1.28e-162	455	97.5385	0.748977	8.1772	9.07384e-13	0.428716	8.1772	6.30958e-05	1.052	8.1772	8.69747e-24	3642607
C1_00770C_A	CJI97_005031	ROT1	hypothetical protein	241	64.032	74	5	1	240	7.69e-115	327	99.5851	0.748777	7.00214	2.29847e-16	1.09791	7.00214	1.69806e-33	0.860528	7.00214	3.01277e-21	3639350
C1_02440C_A	CJI97_002657		hypothetical protein	316	48.512	147	7	1	315	1.56e-107	315	99.6835	0.748669	6.25474	1.23761e-13	0.12776	6.25474	0.245563	0.52652	6.25474	2.02236e-07	3636848
C1_00750C_A	CJI97_005032	VPS27	hypothetical protein	722	37.756	360	26	1	721	2.41e-128	399	99.8615	0.747983	6.95871	6.87895e-12	0.297142	6.95871	0.00876036	0.464765	6.95871	2.19221e-05	3639326
C4_03290W_A	CJI97_004744		hypothetical protein	422	42.974	199	10	1	411	1.02e-117	362	97.3934	0.747904	6.39284	1.79154e-10	0.988775	6.39284	3.57141e-17	0.989528	6.39284	2.21195e-17	3637887
C5_04610W_A	CJI97_004449		hypothetical protein	421	30.134	271	8	4	415	8.51e-67	218	97.8622	0.747383	4.14424	2.68415e-11	0.894747	4.14424	3.84803e-16	0.729882	4.14424	6.74914e-11	3636393
C1_13490C_A	CJI97_000482		hypothetical protein	637	33.333	223	10	97	464	2.14e-49	181	57.7708	0.747247	6.14308	2.3567e-18	0.0955553	6.14308	0.311411	0.498855	6.14308	6.34978e-09	3636230
C1_04560W_A	CJI97_003453		hypothetical protein	525	35.655	277	13	2	524	1.14e-111	341	99.619	0.747106	6.34855	5.81989e-14	0.186683	6.34855	0.0775085	1.09693	6.34855	1.38111e-28	3646130
C2_09560C_A	CJI97_005372		hypothetical protein	599	31.652	317	14	37	546	7.63e-81	268	85.1419	0.746362	4.02318	8.02739e-11	0.554257	4.02318	1.59084e-06	0.515715	4.02318	9.1351e-06	3643813
C3_06700C_A	CJI97_002956		hypothetical protein	629	31.811	360	15	1	564	2.83e-87	280	89.6661	0.74585	5.13208	0.000197809	1.87257	5.13208	1.0881e-20	1.55704	5.13208	4.62327e-15	3642247
C3_06570C_A	CJI97_001926	OPI3	hypothetical protein	206	69.712	52	2	9	205	3.04e-104	298	95.6311	0.744892	6.17032	1.99574e-15	0.393072	6.17032	4.1259e-05	0.959044	6.17032	8.25087e-25	3642277
C4_04280C_A	CJI97_000298		hypothetical protein	266	36.101	163	6	1	265	2.78e-51	167	99.6241	0.744324	4.00528	2.24984e-09	0.723077	4.00528	5.41815e-09	0.527069	4.00528	2.85708e-05	3646846
C1_13670W_A	CJI97_000487	OSM2	hypothetical protein	655	66.052	214	4	2	652	0	867	99.3893	0.742202	6.684	6.55722e-09	-0.162964	6.684	0.240432	0.920017	6.684	5.27234e-13	3636193
CR_09210W_A	CJI97_001612	SUC1	hypothetical protein	623	33.858	272	14	7	513	1.13e-86	277	81.3804	0.742005	5.7062	4.12194e-18	-0.279427	5.7062	0.00177583	0.390788	5.7062	6.40803e-06	3641916
C2_00970C_A	CJI97_003415	UBP13	hypothetical protein	756	51.252	291	20	7	752	0	680	98.6772	0.741562	6.07163	1.09158e-18	0.451582	6.07163	1.1543e-07	0.795536	6.07163	1.96938e-21	3638879
C7_04100C_A	CJI97_005008	MED9	hypothetical protein	120	36.667	54	1	27	113	2.62e-18	75.1	72.5	0.7411	3.45761	3.55881e-11	0.469513	3.45761	2.99411e-05	0.74581	3.45761	2.10194e-11	3643134
CR_10160W_A	CJI97_002818	FAA4	hypothetical protein	698	66.428	232	1	1	697	0	980	99.8567	0.740699	10.4817	1.97872e-10	-0.288124	10.4817	0.0176826	0.656077	10.4817	1.64251e-08	3638973
C1_13580W_A	CJI97_000645	SEC18	hypothetical protein	783	59.273	298	11	1	778	0	900	99.3614	0.740674	8.12175	6.48395e-12	0.511594	8.12175	3.04949e-06	0.792837	8.12175	1.67411e-13	3636208
C2_02440W_A	CJI97_003713		hypothetical protein	1037	40.26	548	29	1	1032	0	741	99.5178	0.740205	4.2808	2.23845e-09	0.939049	4.2808	1.32966e-14	0.827251	4.2808	1.59894e-11	3635758
C7_00790W_A	CJI97_005498		hypothetical protein	665.667	48.237	272	11	28	646	0	632	92.9895	0.739549	6.36268	8.15169e-16	0.201744	6.36268	0.037399	0.5689	6.36268	6.25088e-10	3637943
C6_00980C_A	CJI97_001490		hypothetical protein	351	52.229	145	3	29	341	6.99e-122	353	89.1738	0.738946	5.47048	1.33182e-07	-0.753054	5.47048	1.48399e-07	0.423671	5.47048	0.00279171	3644046
C4_06020C_A	CJI97_002932		hypothetical protein	1174	42.645	544	28	3	1173	0	884	99.7445	0.738361	8.15759	1.36026e-09	-0.442208	8.15759	0.000406036	0.269241	8.15759	0.0300065	3646519
C1_04580C_A	CJI97_000029		hypothetical protein	254	30.686	163	6	1	252	1.68e-41	141	99.2126	0.737565	5.59952	3.49121e-15	0.374387	5.59952	9.48315e-05	0.577266	5.59952	8.05744e-10	3646132
C6_02730W_A	CJI97_001171	SAC6	fimbrin	642	79.448	117	6	1	640	0	1026	99.6885	0.737428	9.52464	3.60923e-12	0.143256	9.52464	0.211886	0.610344	9.52464	8.37628e-09	3639213
C4_01100C_A	CJI97_002258	AGP2	hypothetical protein	592	46.346	295	5	18	574	2.64e-178	514	94.0878	0.73731	7.26304	5.04664e-12	0.43667	7.26304	6.25236e-05	0.580697	7.26304	5.35842e-08	3635684
C2_00060C_A	CJI97_004112		hypothetical protein	393	34.748	228	10	19	389	2.56e-66	213	94.402	0.736853	5.20943	5.06631e-07	0.430104	5.20943	0.00440755	0.666906	5.20943	5.38157e-06	3647914
C4_04590W_A	CJI97_002420	SCS7	hypothetical protein	379	76.393	89	0	1	377	0	625	99.4723	0.734055	8.47021	5.00394e-07	1.20461	8.47021	2.66825e-16	1.47615	8.47021	6.93984e-24	3641157
C1_09240C_A	CJI97_001689		hypothetical protein	465	34.086	261	14	45	462	3.24e-66	218	89.8925	0.733711	3.72246	2.68664e-11	0.320637	3.72246	0.00493339	0.69985	3.72246	1.85216e-10	3634901
CR_07620W_A	CJI97_000460	AAT21	hypothetical protein	421	72.837	110	1	5	420	0	638	98.8124	0.733596	9.78871	9.68321e-09	-0.21418	9.78871	0.116087	0.882384	9.78871	4.64339e-12	3647241
C6_03600C_A	CJI97_001722		hypothetical protein	523	57.115	217	5	6	521	0	615	98.6616	0.731663	7.39975	2.13565e-09	-0.0196736	7.39975	0.896509	0.234684	7.39975	0.0607456	3640295
C3_06890W_A	CJI97_001378	PMT2	hypothetical protein	756	74.286	180	5	29	754	0	1153	96.0317	0.731576	8.52326	1.44047e-10	0.972563	8.52326	2.31213e-17	0.788104	8.52326	4.37624e-12	3638538
C4_01860C_A	CJI97_001214		hypothetical protein	434	46.25	206	5	14	413	2.06e-107	322	92.1659	0.729824	5.10322	6.26304e-14	0.092392	5.10322	0.3953	0.332397	5.10322	0.000812248	3635590
C3_05330C_A	CJI97_004506		hypothetical protein	283	22.559	161	8	28	257	2.22e-13	67	81.2721	0.729271	6.20847	1.24474e-12	0.303148	6.20847	0.00435002	0.823429	6.20847	8.17494e-16	3643650
C4_00030C_A	CJI97_003611		hypothetical protein	453	39.535	154	8	4	344	2.64e-73	232	75.2759	0.729229	5.56654	7.64783e-17	0.166598	5.56654	0.0739244	0.738871	5.56654	2.4207e-17	3648055
C1_12580W_A	CJI97_003820		hypothetical protein	477	73.529	116	3	1	471	0	734	98.7421	0.728945	6.67376	5.93073e-13	-0.171117	6.67376	0.114798	0.431143	6.67376	2.28681e-05	3647603
C6_00700C_A	CJI97_002526		hypothetical protein	263	52.862	101	5	4	262	1.38e-103	301	98.4791	0.727993	6.23718	1.03855e-11	0.0318981	6.23718	0.804458	0.530828	6.23718	7.50794e-07	3647074
CR_08450C_A	CJI97_000129		hypothetical protein	660	28.184	181	11	37	378	7.4e-19	88.6	51.8182	0.725561	5.02126	2.02292e-09	0.274333	5.02126	0.0303608	0.678481	5.02126	1.92803e-08	3642133
C1_10780C_A	CJI97_000239	HNT1	hypothetical protein	153	87.413	18	0	5	147	7.09e-93	264	93.4641	0.725306	7.80863	2.06834e-07	0.616015	7.80863	1.43457e-05	1.33488	7.80863	1.23403e-21	3644441
C7_01180W_A	CJI97_005546	MDM12	hypothetical protein	367	51.786	79	6	129	342	2.74e-67	216	58.3106	0.724057	4.6955	2.86619e-14	0.601684	4.6955	2.42574e-10	0.846098	4.6955	2.83396e-19	3645915
C2_10260C_A	CJI97_003527	CMK2	hypothetical protein	446	67.888	126	7	2	445	0	627	99.5516	0.722397	7.73659	5.82755e-10	-0.101507	7.73659	0.433215	0.503899	7.73659	1.6161e-05	3643961
C1_01880C_A	CJI97_004835	PTR3	hypothetical protein	681	38.156	371	20	4	680	5.18e-171	506	99.4126	0.722372	4.89909	8.9052e-11	0.542924	4.89909	1.39486e-06	0.466259	4.89909	3.45398e-05	3645428
C7_02300W_A	CJI97_001632	YPS7	hypothetical protein	557	30.916	299	9	65	530	4.8e-63	217	83.6625	0.722079	7.41869	1.03771e-14	0.229542	7.41869	0.0188329	0.532386	7.41869	1.21459e-08	3636937
CR_06040W_A	CJI97_003995		hypothetical protein	597	28.293	166	16	192	596	7.95e-35	137	67.8392	0.71854	5.87386	5.84918e-18	0.567436	5.87386	1.12517e-11	0.555587	5.87386	2.81366e-11	3644836
C1_13760W_A	CJI97_002057	AGM1	hypothetical protein	532	66.79	168	2	2	531	0	769	99.6241	0.717231	8.48054	4.70768e-08	0.839771	8.48054	2.39297e-10	1.01514	8.48054	9.2867e-15	3636138
C2_01040W_A	CJI97_003407		hypothetical protein	106	58.416	42	0	1	101	3.84e-25	89	95.283	0.717005	2.62793	4.13024e-07	0.315849	2.62793	0.0321286	0.372863	2.62793	0.0108086	30515085
C7_01280C_A	CJI97_005543		hypothetical protein	418	47.816	195	10	1	410	1.2e-129	378	98.0861	0.716375	4.12874	1.76351e-08	0.845433	4.12874	1.81592e-11	0.52983	4.12874	3.62932e-05	3645909
C1_01780C_A	CJI97_004790	HOL4	hypothetical protein	621	57.541	252	4	3	605	0	716	97.1014	0.714881	7.21194	2.05441e-08	-0.436479	7.21194	0.000882977	0.686032	7.21194	7.01789e-08	3645409
C5_04280C_A	CJI97_004418	GLN3	hypothetical protein	686	30.099	259	16	242	685	1.89e-29	122	64.723	0.714708	7.02923	3.32643e-16	-0.0502308	7.02923	0.618905	0.588233	7.02923	1.84767e-11	3636453
CR_06160C_A	CJI97_000802	DAD3	hypothetical protein	117	32.53	54	1	5	87	3.39e-07	43.9	70.9402	0.712614	4.86163	4.1287e-11	0.44486	4.86163	5.06642e-05	1.08303	4.86163	2.30976e-24	3644864
C3_01680C_A	CJI97_002556		hypothetical protein	387	51.553	135	5	83	383	2.54e-106	315	77.7778	0.712562	5.84154	8.67463e-18	0.337953	5.84154	6.90098e-05	0.665578	5.84154	9.31339e-16	3636605
C5_03820C_A	CJI97_000667	BUD7	hypothetical protein	738.333	59.869	257	9	1	717	0	925	97.1106	0.711775	7.72536	2.21082e-10	0.624965	7.72536	3.66943e-08	0.726153	7.72536	8.56338e-11	3647228
C1_09880C_A	CJI97_003620	BUD31	hypothetical protein	259.333	52.899	61	3	10	145	3.55e-46	145	52.4422	0.711679	2.92212	3.21051e-08	0.580213	2.92212	5.69736e-06	-0.0999457	2.92212	0.49956	3634796
C3_02560W_A	CJI97_000412	DDC1	hypothetical protein	438	30.04	279	11	1	436	9.58e-70	227	99.5434	0.711608	4.66063	5.95281e-10	0.397601	4.66063	0.000736307	0.63434	4.66063	3.46074e-08	3638374
C4_05060W_A	CJI97_003985	CDL1	hypothetical protein	490	34.606	233	10	4	387	3.1e-69	231	78.3673	0.711099	6.26302	6.70128e-14	0.507261	6.26302	1.29378e-07	0.721351	6.26302	2.45417e-14	3641132
C3_02540C_A	CJI97_000410	OXR1	hypothetical protein	294	54.455	110	7	11	291	1.89e-103	303	95.5782	0.709142	7.23752	5.31365e-10	0.375269	7.23752	0.00140939	1.00406	7.23752	1.09043e-18	3638372
C5_05130C_A	CJI97_003836		dephospho-CoA kinase	244	57.322	100	2	1	238	1.7e-96	280	97.541	0.708386	5.64873	1.19728e-14	0.325929	5.64873	0.000560708	0.740846	5.64873	5.51808e-16	3636459
C2_02870W_A	CJI97_002080		hypothetical protein	192	75.521	45	2	1	191	4.41e-107	303	99.4792	0.708078	4.36538	3.7153e-11	0.686971	4.36538	1.03506e-10	0.628237	4.36538	4.60766e-09	3642972
C3_05190C_A	CJI97_002140	MCA1	hypothetical protein	433	51.549	153	11	18	432	5.42e-141	409	95.843	0.707947	7.2408	5.05187e-15	0.237543	7.2408	0.0118697	0.771843	7.2408	1.15068e-17	3635233
C2_08540C_A	CJI97_003093		hypothetical protein	319	36.158	159	10	10	316	2.06e-58	189	96.2382	0.707758	3.71663	1.9796e-10	0.524287	3.71663	2.48287e-06	0.648572	3.71663	5.38162e-09	3643920
C4_04180C_A	CJI97_005287		hypothetical protein	286	44.164	124	7	18	285	2.92e-89	266	93.7063	0.707482	6.28785	1.20519e-16	0.719055	6.28785	3.61555e-17	0.787348	6.28785	2.11332e-20	3641183
C4_06530C_A	CJI97_001556	XUT1	hypothetical protein	570	66.968	179	4	1	550	0	762	96.4912	0.707256	4.08916	1.00066e-10	-0.0947449	4.08916	0.446099	0.2814	4.08916	0.0129209	3642785
C1_12130C_A	CJI97_002381	ZCF30	hypothetical protein	632	43.309	295	16	1	631	1.15e-169	502	99.8418	0.705411	4.00678	4.70569e-14	0.179547	4.00678	0.0716285	0.58556	4.00678	4.6914e-10	3642051
C5_03150W_A	CJI97_003013		hypothetical protein	562	37.316	240	18	99	553	4.14e-89	286	80.9609	0.704831	6.80453	2.04294e-14	-0.267876	6.80453	0.00531161	0.683564	6.80453	1.05403e-13	3637799
CR_09570W_A	CJI97_001981		hypothetical protein	282	58.091	70	4	43	281	4.12e-88	262	84.7518	0.703347	5.68692	1.86727e-13	0.344188	5.68692	0.000453396	1.01292	5.68692	1.03437e-26	3647098
CR_07780W_A	CJI97_003246		hypothetical protein	661	33.896	362	19	31	660	8.11e-107	334	95.3101	0.703337	6.60367	9.35081e-13	-0.138713	6.60367	0.193335	0.608791	6.60367	6.21861e-10	3647352
CR_07580C_A	CJI97_002274	TSC11	hypothetical protein	1282	36.454	517	15	67	935	2.8e-179	563	67.7847	0.703013	6.42327	1.69883e-16	0.31731	6.42327	0.000296019	0.675136	6.42327	2.17316e-15	3645267
C4_04120C_A	CJI97_001226		hypothetical protein	641	47.589	259	13	59	638	0	529	90.4836	0.702905	5.37424	1.3485e-13	0.562176	5.37424	3.9385e-09	0.59787	5.37424	3.21697e-10	3641222
C4_04080C_A	CJI97_004975	PGA31	hypothetical protein	285	31.939	151	9	19	265	1.82e-22	93.6	86.6667	0.701944	6.72219	0.00171802	-0.898208	6.72219	7.79717e-05	0.0218623	6.72219	0.931207	3641226
C4_06270C_A	CJI97_000938	ERG26	hypothetical protein	352	72.674	93	1	4	346	0	540	97.4432	0.701861	7.17881	6.18801e-14	1.29301	7.17881	1.06749e-43	0.917684	7.17881	6.55884e-23	3642803
C6_03330C_A	CJI97_000953		hypothetical protein	943	38.859	489	22	10	912	0	611	95.7582	0.701693	5.60761	1.42983e-10	0.227989	5.60761	0.0481588	0.531592	5.60761	1.27926e-06	3639199
C7_02650W_A	CJI97_001054	TEP1	hypothetical protein	358	27.027	236	12	2	341	2.44e-37	136	94.9721	0.701214	3.09477	4.30802e-08	0.31216	3.09477	0.019333	0.811076	3.09477	1.40834e-10	3647653
C2_03340W_A	CJI97_004431		hypothetical protein	555	34.256	320	22	16	554	4.51e-83	271	97.1171	0.700686	5.14864	5.3553e-12	0.250644	5.14864	0.018571	0.601835	5.14864	3.24559e-09	3637392
CR_06640C_A	CJI97_004887		hypothetical protein	458	53.347	191	6	1	457	8.24e-169	482	99.7817	0.698956	5.93065	7.04637e-10	0.463817	5.93065	5.93695e-05	0.823382	5.93065	2.89937e-13	3646619
CR_00600C_A	CJI97_000691		hypothetical protein	602	39.763	247	16	40	536	6.75e-104	329	82.5581	0.69888	6.13158	3.14726e-09	0.293928	6.13158	0.0168259	0.922144	6.13158	3.85613e-15	3639660
C2_06000W_A	CJI97_003025	LAS1	hypothetical protein	427	29.783	240	21	7	420	1.21e-46	165	96.9555	0.695491	6.11375	3.75548e-14	0.476019	6.11375	3.17229e-07	0.680987	6.11375	1.10101e-13	3644073
C1_07250C_A	CJI97_004291	ALG9	hypothetical protein	338	44.51	171	7	1	332	2.34e-84	263	98.2249	0.695439	5.99441	3.13095e-14	0.890832	5.99441	1.18021e-22	0.942695	5.99441	3.11994e-25	3644457
C3_06090C_A	CJI97_002314	OCH1	hypothetical protein	373	62.398	137	1	5	370	1.71e-176	494	98.1233	0.693854	5.62404	6.66355e-09	0.577527	5.62404	1.81803e-06	0.745872	5.62404	3.87522e-10	3641751
C6_04440C_A	CJI97_000859		hypothetical protein	1024	33.504	425	20	258	1021	1.65e-134	424	74.6094	0.693262	5.94018	2.1998e-12	0.589777	5.94018	2.94258e-09	1.07416	5.94018	4.61098e-28	3645983
C6_02040W_A	CJI97_003756	MCR1	hypothetical protein	295	59.516	115	2	8	294	1.04e-125	358	97.2881	0.693044	9.55777	2.0813e-10	0.420398	9.55777	0.000166104	1.03743	9.55777	1.55175e-21	3647561
C6_04570W_A	CJI97_003908	NAG6	hypothetical protein	859	52.2	353	9	26	839	0	842	94.7614	0.692821	6.91744	8.76309e-12	0.525601	6.91744	3.24435e-07	0.693409	6.91744	7.44089e-12	3645961
C4_03280W_A	CJI97_001228	MSN5	hypothetical protein	1251	66.906	402	7	1	1250	0	1748	99.9201	0.692067	7.46292	8.54345e-13	0.246544	7.46292	0.014685	0.53273	7.46292	3.70939e-08	3637889
C2_10320C_A	CJI97_003900		hypothetical protein	321	21.739	179	5	78	320	4.35e-14	70.5	75.7009	0.691139	-0.213758	0.00648661	-0.963068	-0.213758	0.00135862	0.687746	-0.213758	0.00675313	3643944
C2_08420W_A	CJI97_005149		hypothetical protein	325	49.828	135	2	42	321	6.36e-104	306	86.1538	0.690833	4.65881	1.3124e-09	-0.486131	4.65881	3.99028e-05	0.471389	4.65881	4.03977e-05	3643897
C2_04060C_A	CJI97_003696	SSY1	hypothetical protein	782	57.748	275	8	66	781	0	866	91.5601	0.689795	6.19771	5.81826e-11	0.232781	6.19771	0.0356616	0.779986	6.19771	1.02304e-13	3637382
C5_01560C_A	CJI97_002994		glutaredoxin	213	39.914	113	4	1	211	2.89e-50	161	99.061	0.689673	6.06618	4.9078e-15	0.449934	6.06618	4.65291e-07	0.758761	6.06618	5.05146e-18	3647064
C2_10440C_A	CJI97_003814	RAD1	hypothetical protein	1107	48.599	459	21	79	1106	0	966	92.8636	0.689144	5.99699	1.40287e-11	0.86175	5.99699	2.32495e-17	0.804322	5.99699	2.18547e-15	3641192
C1_06210W_A	CJI97_002488	BUD16	pyridoxal kinase	322	46.628	157	4	1	316	4.97e-101	299	98.1366	0.688873	5.36986	1.62838e-11	-0.063703	5.36986	0.586209	0.441266	5.36986	1.86369e-05	3647519
C2_07460W_A	CJI97_001466	TAF4	hypothetical protein	555	49.686	121	8	260	554	2.63e-79	251	53.1532	0.68839	6.19405	2.89127e-13	0.533621	6.19405	2.10179e-08	0.661509	6.19405	2.10344e-12	3645198
C5_04640C_A	CJI97_004464		hypothetical protein	1313	55.246	502	27	1	1308	0	1299	99.6192	0.688243	7.07429	5.9327e-13	0.729256	7.07429	2.96546e-14	0.243599	7.07429	0.0124505	3636397
C5_00570W_A	CJI97_000435		hypothetical protein	1541	61.571	481	13	85	1438	0	1774	87.865	0.687994	7.31922	2.5674e-08	1.63764	7.31922	1.13184e-39	1.00073	7.31922	4.13729e-16	3641589
C2_09950W_A	CJI97_001979	FCY21	hypothetical protein	509	68.235	157	2	2	506	0	710	99.2141	0.687662	8.31897	2.74628e-08	0.180656	8.31897	0.17441	0.43088	8.31897	0.000535468	3643822
C5_03830C_A	CJI97_000668		hypothetical protein	157	71.429	37	2	14	155	1.83e-76	225	90.4459	0.686986	5.03911	1.54521e-14	0.519264	5.03911	7.1399e-09	0.842754	5.03911	1.57855e-21	3647227
C4_00050W_A	CJI97_003612		hypothetical protein	315.667	30.364	142	9	16	262	4.03e-24	97.1	78.2471	0.686821	6.82797	1.83003e-14	0.152022	6.82797	0.113555	0.730643	6.82797	2.92482e-16	3648060
C2_05650W_A	CJI97_003028	VPS35	hypothetical protein	916	52.042	383	16	3	903	0	938	98.3624	0.685456	6.83644	5.00295e-14	0.153356	6.83644	0.116151	0.805521	6.83644	6.25551e-19	3645567
C2_02120W_A	CJI97_001416		hypothetical protein	363	38.617	201	7	4	350	1.82e-79	245	95.5923	0.685197	3.80956	1.5685e-08	0.39225	3.80956	0.00156078	0.476611	3.80956	0.000107309	3635746
C2_08200W_A	CJI97_000043		hypothetical protein	280	34.507	167	8	1	272	5.09e-51	167	97.1429	0.68497	2.45454	2.74375e-08	-0.107139	2.45454	0.451404	0.642545	2.45454	1.94254e-07	3648342
C6_01780C_A	CJI97_005458		hypothetical protein	558	56.364	175	7	2	440	4.16e-166	478	78.6738	0.683938	7.52404	2.08748e-09	0.660213	7.52404	1.0356e-08	0.97276	7.52404	1.17909e-17	3641636
C3_00750W_A	CJI97_002909	LYS144	hypothetical protein	752	37.276	299	11	233	741	3.15e-102	332	67.6862	0.683471	5.43372	7.45246e-13	0.712415	5.43372	6.11385e-14	0.847054	5.43372	3.11178e-19	3640512
CR_05300C_A	CJI97_003165	MNN21	hypothetical protein	622	43.891	315	10	4	617	9.5e-173	504	98.7138	0.682162	7.39369	3.12669e-14	0.77054	7.39369	1.1914e-17	0.562523	7.39369	3.79877e-10	3648124
C3_00550C_A	CJI97_003895	HRK1	hypothetical protein	671	54.278	254	12	1	661	0	712	98.5097	0.681894	8.08624	1.19097e-10	0.270353	8.08624	0.0142819	0.827805	8.08624	4.34681e-15	3640586
C2_06880C_A	CJI97_004901	PRB1	hypothetical protein	438	40.471	235	6	19	429	1.9e-97	298	93.8356	0.681599	4.9354	5.86406e-14	-0.291891	4.9354	0.00221765	0.35533	4.9354	0.000119647	3643521
C1_13940W_A	CJI97_004812	SIM1	hypothetical protein	382	63.351	129	5	1	381	2.69e-157	445	99.7382	0.681087	8.83622	1.61491e-08	0.853401	8.83622	2.19632e-12	0.60703	8.83622	4.68384e-07	3636185
C3_01550C_A	CJI97_001022	TOS1	hypothetical protein	442	52.479	159	11	3	439	2.28e-160	459	98.8688	0.680743	8.93416	3.9034e-09	0.891548	8.93416	1.83027e-14	0.508554	8.93416	1.11553e-05	3636566
C3_05470W_A	CJI97_002727	TEA1	hypothetical protein	658.667	28.085	335	18	10	563	4.37e-66	231	84.1093	0.680721	5.81909	2.20871e-15	0.49477	5.81909	1.09294e-08	0.620524	5.81909	4.6298e-13	3643671
C3_04030C_A	CJI97_001442	PEX8	hypothetical protein	768	43.506	378	18	17	749	0	615	95.4427	0.680653	6.42991	3.52296e-14	0.0762508	6.42991	0.448812	0.636836	6.42991	1.24544e-12	3647393
C1_02990C_A	CJI97_004974	XOG1	hypothetical protein	430	55.556	163	4	28	428	2.7e-164	467	93.2558	0.679924	-0.232023	0.0084028	-0.191809	-0.232023	0.584579	0.358654	-0.232023	0.20497	3636837
C6_02120W_A	CJI97_003141	CHC1	hypothetical protein	1666	83.935	261	3	2	1661	0	2907	99.6399	0.679864	9.90948	4.18859e-07	0.640215	9.90948	2.66047e-06	0.752024	9.90948	1.99472e-08	3647552
C4_05620C_A	CJI97_005121		hypothetical protein	130	41.912	52	2	7	115	2.62e-32	109	83.8462	0.678903	4.49608	1.27846e-09	0.550621	4.49608	9.50876e-07	0.754457	4.49608	1.06079e-11	3641783
C4_02570C_A	CJI97_002215		hypothetical protein	747	48.722	248	18	1	634	0	595	84.8728	0.678617	6.68673	3.01813e-06	0.0489524	6.68673	0.775378	0.835347	6.68673	7.72829e-09	3637916
C4_00710W_A	CJI97_004483		hypothetical protein	727	61.873	192	6	141	715	0	740	79.0922	0.678465	5.08044	2.21082e-10	0.373746	5.08044	0.000650848	0.197763	5.08044	0.0755803	3645750
C5_02670W_A	CJI97_004608	BUR2	hypothetical protein	288	44.912	147	6	8	284	2.35e-82	255	96.1806	0.677278	4.90235	2.69762e-13	0.471458	4.90235	4.47168e-07	0.556825	4.90235	2.07448e-09	3637772
C2_06160W_A	CJI97_001383		hypothetical protein	83	30.769	45	0	3	67	9.12e-05	35.8	78.3133	0.675861	4.29639	9.43257e-06	0.55786	4.29639	0.000309096	1.09785	4.29639	2.71906e-13	3644079
C4_04070C_A	CJI97_000438	PGA30	hypothetical protein	292	31.579	153	13	1	273	2.71e-21	89	93.4932	0.675056	5.03884	0.00252184	-1.74346	5.03884	2.22673e-14	-0.0749635	5.03884	0.753656	3641227
C4_00490W_A	CJI97_003598		diphthamide biosynthesis protein 2	596	51.966	220	12	1	581	0	592	97.4832	0.674307	5.91983	1.44994e-15	0.386244	5.91983	7.01647e-06	0.383062	5.91983	7.20372e-06	3645013
C1_02270C_A	CJI97_000968		hypothetical protein	289	68.683	85	2	3	282	3.64e-137	387	96.8858	0.673826	5.23542	3.26195e-14	-0.0322832	5.23542	0.764727	0.561803	5.23542	2.71752e-10	3644566
C5_01840C_A	CJI97_004633	TAC1	hypothetical protein	806	31.039	444	17	25	729	3.4e-125	397	87.469	0.673698	5.15616	2.75493e-08	1.2534	5.15616	7.93146e-26	1.26184	5.15616	3.67459e-26	3643755
C5_00450C_A	CJI97_004326	IFG3	hypothetical protein	352	35.277	190	8	1	312	3.14e-62	199	88.6364	0.673097	6.8192	3.60085e-08	0.436601	6.8192	0.000486914	0.902829	6.8192	1.14834e-13	3641545
C5_01510W_A	CJI97_002997	SMD3	hypothetical protein	107	73.958	25	0	1	96	1.47e-46	143	89.7196	0.672973	3.39838	1.31709e-06	0.67007	3.39838	1.0783e-06	0.49481	3.39838	0.000424618	3647060
C6_03000C_A	CJI97_001530		hypothetical protein	427	27.237	166	8	3	241	4.82e-13	67	55.9719	0.672506	4.90133	5.75764e-10	0.127842	4.90133	0.282405	0.545352	4.90133	5.38025e-07	3639194
CR_07690W_A	CJI97_000902		hypothetical protein	112	23.958	64	3	12	105	1.59e-06	41.6	83.9286	0.672409	5.34946	8.21071e-13	0.261386	5.34946	0.00739208	0.700305	5.34946	7.0416e-14	3648194
C7_03840W_A	CJI97_003942		hypothetical protein	321	81.967	50	1	19	318	0	505	93.4579	0.67129	5.89096	5.01549e-13	0.501658	5.89096	9.1108e-08	0.458082	5.89096	9.44861e-07	3643146
CR_03610C_A	CJI97_004605	VTC3	hypothetical protein	823	55.8	320	14	8	819	0	860	98.6634	0.671005	8.10811	6.01886e-08	-0.137091	8.10811	0.311411	0.80688	8.10811	6.35656e-11	3643206
C7_03320C_A	CJI97_003862	MED16	hypothetical protein	938.667	39.83	437	34	1	920	0	641	98.0114	0.667942	6.72087	4.61464e-12	0.640651	6.72087	4.29482e-11	0.724441	6.72087	5.05525e-14	3646725
C7_04050W_A	CJI97_002142	HLJ1	hypothetical protein	320	48.494	153	5	2	319	2.58e-100	296	99.375	0.667265	5.98648	2.8325e-13	-0.08357	5.98648	0.411785	0.582252	5.98648	1.85771e-10	3643158
C1_10960W_A	CJI97_000248		hypothetical protein	264.333	43.548	110	4	3	240	1.87e-60	188	90.0378	0.664349	5.39668	5.07978e-10	0.942976	5.39668	5.03608e-19	0.839211	5.39668	2.37984e-15	30515047
CR_05020W_A	CJI97_004913	LYP1	hypothetical protein	512	37.255	294	10	7	501	7.17e-94	293	96.6797	0.664141	5.09474	1.59334e-14	0.0553376	5.09474	0.580835	0.612088	5.09474	1.41019e-12	6335417
C2_09960W_A	CJI97_003898		hypothetical protein	310	48.182	135	12	12	309	4.15e-94	280	96.129	0.66392	5.58107	2.41734e-12	-0.067541	5.58107	0.529867	0.623251	5.58107	4.37683e-11	3643821
C1_08180C_A	CJI97_004733		hypothetical protein	1220	53.254	262	12	2	648	0	630	53.0328	0.661716	8.39981	6.68418e-10	0.365356	8.39981	0.000914955	0.63998	8.39981	2.18853e-09	3640743
CR_10770W_A	CJI97_004762		hypothetical protein	560	63.189	177	3	41	538	0	686	88.9286	0.659255	3.77909	3.0016e-11	-0.0298062	3.77909	0.809343	0.231912	3.77909	0.0262212	3638944
CR_10480W_A	CJI97_001364	PGA1	hypothetical protein	120	39.85	64	4	1	118	1.61e-12	58.2	98.3333	0.658518	5.33481	3.74792e-14	0.0784443	5.33481	0.419943	0.578954	5.33481	2.93231e-11	3638980
C1_12450C_A	CJI97_004097	IRA2	hypothetical protein	2627	36.813	1583	50	1	2624	0	1666	99.8858	0.657787	7.60802	3.71224e-11	0.592514	7.60802	3.6872e-09	0.693242	7.60802	2.72212e-12	3642011
CR_03900W_A	CJI97_002089	HST7	hypothetical protein	514	47.931	207	13	13	502	1.15e-166	482	95.3307	0.657568	5.99832	7.7037e-15	0.142446	5.99832	0.116737	0.538984	5.99832	1.9847e-10	3640953
C2_09880C_A	CJI97_001032		hypothetical protein	344	46.154	137	9	49	343	1.21e-76	239	85.7558	0.656938	4.51089	1.67806e-07	-0.890559	4.51089	5.12155e-12	-0.382121	4.51089	0.0032593	3643779
C1_11980W_A	CJI97_002781	MED10	hypothetical protein	149	60.39	53	2	1	146	2.52e-60	182	97.9866	0.656624	4.29161	5.19707e-11	0.605789	4.29161	1.01359e-09	0.654902	4.29161	4.77317e-11	3642043
C5_00930C_A	CJI97_002938	TFS1	hypothetical protein	210	62.679	75	3	1	206	1.42e-92	270	98.0952	0.655835	8.47513	2.49503e-06	0.109959	8.47513	0.478014	1.26447	8.47513	9.93266e-20	3642655
C4_00570C_A	CJI97_004471	PCT1	hypothetical protein	426	63.476	117	8	13	393	2.43e-174	493	89.4366	0.655075	7.91372	3.79573e-09	-0.11732	7.91372	0.336354	0.551093	7.91372	7.11143e-07	3645743
C5_01320W_A	CJI97_002251	SNF1	carbon catabolite-derepressing protein kinase	605	80.969	88	5	36	600	0	911	93.3884	0.654754	7.41243	4.39043e-12	0.176692	7.41243	0.0781659	0.464832	7.41243	9.3417e-07	3642643
C6_00200C_A	CJI97_001618		hypothetical protein	114	32.759	69	4	1	113	1.51e-14	62.4	99.1228	0.652508	6.70745	1.13431e-10	0.79664	6.70745	3.77849e-15	0.737181	6.70745	2.59166e-13	3646082
CR_03420C_A	CJI97_002702	NOT4	hypothetical protein	655.333	61.191	148	6	1	486	0	566	74.1607	0.651306	6.90881	3.10325e-15	0.543368	6.90881	6.63602e-11	0.582041	6.90881	1.75124e-12	3645115
C2_00390C_A	CJI97_001665		cystathionine beta-lyase	405	81.931	73	0	1	404	0	711	99.7531	0.651222	7.60248	3.23658e-09	0.554953	7.60248	6.4703e-07	0.674375	7.60248	7.9128e-10	3638822
C7_00290C_A	CJI97_001036	HGT13	hypothetical protein	582	49.071	246	7	7	536	2.63e-174	503	91.0653	0.651209	1.87577	5.68858e-06	0.11824	1.87577	0.462452	0.575033	1.87577	6.7202e-05	3638047
C1_05200C_A	CJI97_002070		hypothetical protein	222	25.497	133	12	1	219	2.7e-14	68.2	98.6486	0.650557	7.02653	8.71859e-07	0.255742	7.02653	0.0659482	0.440707	7.02653	0.000921112	3642466
C2_09670C_A	CJI97_004842		cytosolic Fe-S cluster assembly factor NBP35	339	49.794	103	5	68	294	9.86e-83	251	66.9617	0.648406	5.7747	9.14147e-10	0.504002	5.7747	2.55939e-06	0.744342	5.7747	1.57586e-12	3643792
C2_04340C_A	CJI97_003802		hypothetical protein	183	59.887	66	3	4	178	3.48e-76	224	95.6284	0.647577	6.95961	1.11468e-07	0.67343	6.95961	4.67675e-08	0.639766	6.95961	1.48814e-07	3645452
C2_09740W_A	CJI97_001945	SSO2	hypothetical protein	295	72.297	78	2	1	294	4.12e-149	417	99.661	0.646704	7.93894	4.42252e-10	0.303472	7.93894	0.00465511	-0.0302167	7.93894	0.789481	3643809
C6_00930C_A	CJI97_003494		hypothetical protein	223	62.567	62	1	3	181	2.56e-77	231	80.2691	0.646612	6.80449	8.9187e-12	0.165498	6.80449	0.101846	0.539955	6.80449	1.20388e-08	3644032
C1_02060W_A	CJI97_000493		hypothetical protein	108.667	75	22	0	1	88	2.68e-46	141	80.9816	0.646463	5.80327	4.32294e-12	0.285235	5.80327	0.00310236	0.684426	5.80327	1.78112e-13	30514968
C1_03380W_A	CJI97_000776	TPS2	trehalose-phosphatase	879	66.897	284	4	6	871	0	1241	98.521	0.644477	8.79336	1.17827e-05	0.757071	8.79336	3.5706e-07	0.883899	8.79336	1.56093e-09	3636892
CR_06090W_A	CJI97_000236		hypothetical protein	329	86.585	44	0	1	328	0	591	99.696	0.644098	4.15479	3.38746e-09	0.795	4.15479	8.63249e-14	0.581476	4.15479	9.69416e-08	6335359
C1_10220C_A	CJI97_003994	TPK1	cAMP-dependent protein kinase type 3	384	91.94	27	0	49	383	0	657	87.2396	0.644066	6.81479	3.07956e-13	0.689635	6.81479	6.4893e-15	0.955398	6.81479	1.32042e-27	3634879
C3_04470W_A	CJI97_000289	PKC1	hypothetical protein	1111	59.982	364	17	5	1110	0	1342	99.55	0.643613	8.66844	5.34258e-08	0.574878	8.66844	1.68852e-06	0.772723	8.66844	5.73661e-11	3635210
C4_01470W_A	CJI97_003370		hypothetical protein	394	42.956	201	10	2	390	4.97e-111	331	98.731	0.64342	4.56024	1.01439e-09	0.336717	4.56024	0.00185843	0.602151	4.56024	1.04692e-08	3635621
C3_07470W_A	CJI97_003648		hypothetical protein	428	32.775	258	8	17	424	2.13e-63	208	95.3271	0.643272	7.84307	6.78316e-09	-0.303337	7.84307	0.00853519	0.0899441	7.84307	0.441682	3638479
CR_03620C_A	CJI97_004603		hypothetical protein	872	46.136	431	16	13	870	0	755	98.3945	0.642437	6.56914	5.88399e-09	0.338751	6.56914	0.00292961	0.459266	6.56914	3.38492e-05	3643182
C3_03680W_A	CJI97_002196		hypothetical protein	595	60.611	211	7	19	594	0	721	96.8067	0.63955	7.16377	2.0322e-11	0.236504	7.16377	0.017721	0.6316	7.16377	3.22415e-11	3645648
C3_04460W_A	CJI97_000290		hypothetical protein	984	55.819	400	11	1	983	0	1121	99.8984	0.638496	6.49025	2.08365e-11	0.389701	6.49025	6.15389e-05	0.786232	6.49025	1.08403e-16	3635208
C1_04700C_A	CJI97_002007		hypothetical protein	839	33.894	454	18	65	837	2.36e-151	465	92.1335	0.638266	6.68922	2.2675e-07	-0.169958	6.68922	0.201176	0.633008	6.68922	2.70234e-07	3644766
C2_03430W_A	CJI97_004590	NBN1	hypothetical protein	260	58.305	75	8	1	252	1.05e-111	322	96.9231	0.638208	5.76074	3.93083e-12	0.662886	5.76074	5.31964e-13	0.485785	5.76074	1.40915e-07	3637410
C7_04280C_A	CJI97_002756		hypothetical protein	263	50	117	3	1	262	5.52e-85	252	99.6198	0.638061	7.64213	8.59708e-05	0.214654	7.64213	0.218002	0.991363	7.64213	8.3631e-10	3643173
C5_04850W_A	CJI97_004376		hypothetical protein	275	25.632	162	13	1	266	7.87e-18	79	96.7273	0.637527	4.99812	7.51078e-14	0.805971	4.99812	4.52221e-22	0.55238	4.99812	1.00925e-10	3636436
C7_00560C_A	CJI97_000166	THG1	tRNA(His) guanylyltransferase	266	62.921	94	3	1	263	7.75e-130	367	98.8722	0.637056	3.8313	7.78602e-09	0.0985811	3.8313	0.427251	0.56097	3.8313	3.96549e-07	3637997
C1_11630C_A	CJI97_005345	FUS1	hypothetical protein	311	26.608	179	17	28	309	2.03e-13	68.2	90.6752	0.636768	4.61607	7.261e-11	0.473144	4.61607	1.42647e-06	0.778829	4.61607	7.41952e-16	3645342
C7_01820C_A	CJI97_005017	VMA11	V-type proton ATPase proteolipid subunit 2	162	84.076	25	0	5	161	8.95e-92	262	96.9136	0.636309	6.33242	4.54171e-13	0.273142	6.33242	0.00264982	0.713369	6.33242	3.56228e-16	3637054
C1_13650C_A	CJI97_000489		hypothetical protein	508	32.817	191	7	1	301	1.38e-47	169	59.252	0.635854	5.4218	3.64097e-12	0.636485	5.4218	2.97282e-12	0.698171	5.4218	1.5978e-14	3636191
C1_05460W_A	CJI97_003775	KOG1	hypothetical protein	1419	71.498	354	13	1	1418	0	2108	99.9295	0.635072	5.67273	1.2634e-09	0.504409	5.67273	1.83705e-06	0.583795	5.67273	2.2707e-08	3642488
C6_00420W_A	CJI97_000521	DPM2	hypothetical protein	125	67.606	23	0	1	71	8.47e-32	104	56.8	0.634108	5.95648	1.61931e-11	0.892543	5.95648	1.14259e-21	0.889204	5.95648	1.51247e-21	30515325
C4_05240C_A	CJI97_005303	VPH1	hypothetical protein	828.667	60.316	294	6	8	809	0	1027	96.782	0.63326	7.89746	8.85277e-11	0.526612	7.89746	1.01923e-07	0.621582	7.89746	1.77766e-10	3646157
C2_03240C_A	CJI97_000511	ROM2	hypothetical protein	1347	68.937	303	11	275	1343	0	1543	79.3615	0.633067	7.41847	5.71972e-10	0.654484	7.41847	2.04376e-10	0.672373	7.41847	4.01303e-11	3637434
C1_06520C_A	CJI97_000612	BPH1	hypothetical protein	2248	40.318	1202	50	29	2244	0	1570	98.5765	0.632871	6.37781	2.63168e-06	0.358792	6.37781	0.0100835	0.65132	6.37781	1.2425e-06	3639547
CR_02300C_A	CJI97_001755		hypothetical protein	787	36.649	406	22	19	764	2.16e-121	382	94.7903	0.631868	7.10053	1.88259e-09	0.446589	7.10053	3.08554e-05	0.503338	7.10053	1.73678e-06	3644938
CR_09190C_A	CJI97_004938		hypothetical protein	306	69	90	2	1	299	1.77e-150	422	97.7124	0.631799	4.34464	6.86382e-09	-0.522175	4.34464	3.842e-06	-0.00475846	4.34464	0.973198	3641885
C6_02790C_A	CJI97_001167		hypothetical protein	741	28.151	298	20	209	724	2.92e-63	223	69.6356	0.631631	5.74897	9.06755e-08	0.442888	5.74897	0.000241834	0.684193	5.74897	6.1774e-09	3639245
C1_04540C_A	CJI97_003455	VPS16	hypothetical protein	930	44.118	501	11	1	929	0	813	99.8925	0.629192	6.44882	7.47736e-13	0.448857	6.44882	4.40621e-07	0.785739	6.44882	2.08175e-19	3646150
C6_02860W_A	CJI97_005353	STE23	hypothetical protein	585	42.388	319	9	10	584	2.14e-156	474	98.2906	0.629152	6.3407	2.32018e-11	0.5519	6.3407	5.96081e-09	0.432506	6.3407	4.77738e-06	3639236
C1_03510C_A	CJI97_003743		hypothetical protein	179	48.555	88	1	7	178	2.43e-45	145	96.0894	0.628035	8.34975	4.02215e-07	0.7777	8.34975	4.90044e-10	1.14749	8.34975	1.67149e-20	3636916
C3_00750W_A	CJI97_001932	LYS144	hypothetical protein	725	24.602	355	13	222	722	3.21e-50	187	69.1034	0.627794	5.78886	1.92969e-13	0.662246	5.78886	6.74257e-15	0.548527	5.78886	1.32331e-10	3640512
C1_09990W_A	CJI97_003982	SAC1	hypothetical protein	609	57.861	249	7	1	607	0	739	99.6716	0.627409	7.48904	1.37122e-11	0.607272	7.48904	8.42854e-11	0.674033	7.48904	3.17973e-13	3634864
C1_07430W_A	CJI97_001697	PHO100	5'/3'-nucleotidase SurE	335	54.03	140	3	1	333	2.32e-129	370	99.403	0.624989	3.64783	7.35875e-05	-0.882729	3.64783	6.5985e-08	-0.0206274	3.64783	0.919419	3644483
C1_02050C_A	CJI97_000494	PHO91	hypothetical protein	835	62.9	267	12	1	834	0	1083	99.8802	0.624794	7.4369	7.20724e-10	0.202319	7.4369	0.0584192	0.633088	7.4369	3.87036e-10	3644588
C1_08240C_A	CJI97_002943		hypothetical protein	330	44.954	175	3	2	326	2.82e-93	278	98.4848	0.624259	7.3949	2.26679e-11	0.836212	7.3949	3.47804e-19	0.893321	7.3949	6.63228e-22	3640759
CR_08710W_A	CJI97_004988		hypothetical protein	593	35.104	235	14	43	493	4.15e-88	286	76.054	0.624221	6.73575	4.05577e-12	0.183986	6.73575	0.0527309	0.755192	6.73575	3.36838e-17	3642131
C2_09950W_A	CJI97_001946	FCY21	hypothetical protein	513	65.825	166	3	2	510	0	680	99.2203	0.623899	3.68912	3.19588e-09	0.572644	3.68912	3.5494e-08	0.351763	3.68912	0.00114862	3643822
C1_13260W_A	CJI97_002229		hypothetical protein	185.333	51.042	45	2	29	122	1.54e-32	110	50.7194	0.623733	6.37975	1.98148e-10	0.169522	6.37975	0.105217	1.12443	6.37975	6.02158e-31	30515074
C2_01360C_A	CJI97_003925	DCW1	mannan endo-1,6-alpha-mannosidase DCW1	457	70.628	124	4	13	456	0	647	97.1554	0.623581	7.25663	2.88239e-09	0.634119	7.25663	2.14536e-09	0.692169	7.25663	3.7241e-11	3638842
C3_07350W_A	CJI97_003643		hypothetical protein	294	54	113	8	8	293	1.64e-108	315	97.2789	0.623386	6.3458	2.21278e-09	0.53074	6.3458	4.71264e-07	0.79081	6.3458	2.27442e-14	3638476
C2_06800C_A	CJI97_000071		hypothetical protein	229	26.378	137	5	9	212	1.23e-24	95.5	89.083	0.623291	5.6223	6.24068e-11	0.340415	5.6223	0.000487666	0.619348	5.6223	7.28285e-11	3643518
CR_07920W_A	CJI97_000580		hypothetical protein	649	60.676	180	8	91	648	0	661	85.9784	0.623267	6.44325	6.14302e-05	-0.488074	6.44325	0.00226982	0.438522	6.44325	0.00505996	3644141
C1_01550W_A	CJI97_000531	VPS17	hypothetical protein	533	58.868	199	4	5	532	0	636	99.0619	0.623206	6.57682	1.67997e-12	0.406616	6.57682	5.89084e-06	0.679406	6.57682	1.09853e-14	3640218
C6_01720C_A	CJI97_005463	SUR7	hypothetical protein	275	55.39	115	3	7	274	4.78e-106	306	97.4545	0.622901	9.6672	1.95111e-08	-0.952682	9.6672	1.47454e-17	0.634183	9.6672	1.0043e-08	3641610
C7_04330C_A	CJI97_001091	SYS1	hypothetical protein	189	72.393	39	1	20	182	2.16e-85	247	86.2434	0.622534	4.85175	5.06676e-09	0.43456	4.85175	5.72089e-05	0.686582	4.85175	8.74555e-11	3643138
C1_11140W_A	CJI97_000315		hypothetical protein	476	64.198	157	4	1	469	0	613	98.5294	0.621516	6.99585	5.31083e-12	0.188179	6.99585	0.0475889	0.581151	6.99585	1.04622e-10	3644410
C1_05820C_A	CJI97_004884	RAD10	hypothetical protein	329	45.97	164	4	2	324	1.96e-87	264	98.1763	0.61978	4.21253	9.27883e-09	-0.118787	4.21253	0.322527	0.496073	4.21253	4.79771e-06	3639884
C3_00430W_A	CJI97_004015	EST3	hypothetical protein	204	30.319	117	5	3	186	2.95e-20	82.8	90.1961	0.619459	3.32546	1.95744e-07	0.62572	3.32546	6.9022e-08	0.454355	3.32546	0.000160046	3640551
C7_02630W_A	CJI97_001052		hypothetical protein	615	44.325	301	11	4	613	0	528	99.187	0.618069	7.14587	1.26463e-10	0.162925	7.14587	0.112538	0.593899	7.14587	5.90513e-10	3647646
C2_04970W_A	CJI97_005085	ABP2	hypothetical protein	632	26.457	385	22	2	631	6.99e-53	189	99.6835	0.61726	6.43608	7.94315e-12	0.703017	6.43608	6.64325e-15	0.446823	6.43608	8.02736e-07	3643443
C2_06910W_A	CJI97_004871	YPT72	hypothetical protein	215	84.579	32	1	2	214	1.06e-137	382	99.0698	0.617076	6.95682	8.70627e-12	0.327053	6.95682	0.000423193	0.642899	6.95682	9.71231e-13	3643523
C2_07610C_A	CJI97_001454		hypothetical protein	695	51.176	317	12	1	692	0	690	99.5683	0.616291	7.29914	1.25715e-10	0.306247	7.29914	0.00194394	0.817945	7.29914	9.5016e-18	3645195
C2_03250W_A	CJI97_002293	AVT7	hypothetical protein	442	65.105	142	4	17	441	0	546	96.1538	0.616089	5.87176	2.81433e-12	0.459361	5.87176	2.49694e-07	0.436163	5.87176	8.53171e-07	3637433
C3_03740W_A	CJI97_002342		hypothetical protein	119	38.947	49	3	1	93	8.64e-09	47.8	78.1513	0.615901	5.67093	2.72632e-10	-0.0837857	5.67093	0.446135	0.932237	5.67093	4.63716e-22	3645640
C2_04980C_A	CJI97_005086	CKA2	casein kinase II subunit alpha'	332	81.763	60	0	1	329	0	559	99.0964	0.613894	6.97438	9.61027e-09	0.71839	6.97438	2.37473e-11	1.12781	6.97438	2.95309e-26	3643444
C6_02920C_A	CJI97_003212	VPS51	hypothetical protein	248	37.333	80	8	42	223	1.6e-29	110	73.3871	0.611991	4.93089	4.92128e-08	-0.0473124	4.93089	0.7227	0.600271	4.93089	8.21847e-08	3639242
C1_11410C_A	CJI97_001132		hypothetical protein	100	45.07	31	3	35	99	5.6e-10	50.4	65	0.611664	2.79542	0.00013323	0.0819615	2.79542	0.661794	0.432088	2.79542	0.00780118	30515054
C2_03040W_A	CJI97_005046	PLC2	hypothetical protein	300	63.423	106	2	1	298	2.7e-148	416	99.3333	0.609283	8.80359	2.51491e-07	-0.478913	8.80359	7.23982e-05	0.556234	8.80359	2.46753e-06	3642985
CR_09710W_A	CJI97_003760	PCD1	hypothetical protein	358	54.005	140	9	6	357	4.92e-134	385	98.324	0.609034	6.21592	5.77893e-09	-0.305415	6.21592	0.00501324	1.16478	6.21592	2.87701e-29	3647087
C1_10760W_A	CJI97_001245	VPS23	hypothetical protein	517	32.772	280	19	4	512	7.98e-78	250	98.4526	0.608873	5.26606	5.81826e-11	0.474853	5.26606	3.87511e-07	0.823362	5.26606	3.16579e-19	3644401
CR_00260W_A	CJI97_002665	KIN2	hypothetical protein	1282	54.274	343	28	188	1281	0	1129	85.3354	0.607349	7.61966	6.22601e-10	0.203499	7.61966	0.0489138	0.480998	7.61966	9.87118e-07	3639697
CR_08030C_A	CJI97_000454	FGR32	hypothetical protein	763	36.418	346	19	128	761	1.51e-111	354	83.0931	0.606849	6.94981	1.92634e-12	0.635959	6.94981	1.90008e-13	0.682335	6.94981	1.87934e-15	3644136
C5_04510W_A	CJI97_004461	GDE1	hypothetical protein	1290	53.995	456	20	1	1288	0	1305	99.845	0.606784	7.15194	2.0322e-11	0.125552	7.15194	0.199825	0.199864	7.15194	0.0310276	3636505
C3_07340W_A	CJI97_004927	GCY1	hypothetical protein	301	59.516	116	1	13	300	2.15e-123	353	95.6811	0.603769	1.44136	0.000547066	0.00605449	1.44136	0.982169	0.616775	1.44136	0.000371155	3638477
C2_05290C_A	CJI97_005094		hypothetical protein	213	65.728	72	1	1	212	2.02e-101	290	99.5305	0.603645	7.58631	7.35823e-08	0.86093	7.58631	2.04544e-14	0.87758	7.58631	3.777e-15	3643472
C4_01830C_A	CJI97_001202		hypothetical protein	583	58.983	228	5	1	578	0	709	99.1424	0.60352	6.00823	2.52953e-09	0.299841	6.00823	0.00415351	0.587547	6.00823	6.055e-09	3635593
C1_02970W_A	CJI97_003327		hypothetical protein	417	39.32	237	3	4	412	1.04e-117	347	98.0815	0.601764	4.63147	2.29366e-09	0.262014	4.63147	0.0121144	0.819572	4.63147	1.42576e-16	3636835
C2_05690C_A	CJI97_000891	YTH1	mRNA 3'-end-processing protein YTH1	217	75.862	41	1	1	173	1.26e-100	288	79.7235	0.601254	5.80565	8.80931e-13	0.28668	5.80565	0.000913069	0.817355	5.80565	9.6929e-23	3645572
CR_08110W_A	CJI97_000109		hypothetical protein	434	30.634	176	11	4	274	2.35e-24	102	62.4424	0.600083	4.28801	2.45904e-10	0.485684	4.28801	2.67427e-07	0.720279	4.28801	1.34219e-14	3642067
C2_10700C_A	CJI97_002533		hypothetical protein	290	40.278	152	7	1	287	2.62e-62	196	98.9655	0.599245	4.69459	2.55126e-11	0.132302	4.69459	0.17331	0.509837	4.69459	1.46379e-08	3641207
C6_02190C_A	CJI97_000554		hypothetical protein	371	69.949	85	1	9	370	0	569	97.5741	0.599119	6.74504	2.98533e-10	0.833501	6.74504	1.60783e-18	0.755661	6.74504	1.32281e-15	3645862
C3_01790C_A	CJI97_002559		hypothetical protein	1237	34.57	670	33	4	1141	0	634	91.9968	0.598837	5.96207	1.87899e-11	0.771812	5.96207	2.75373e-18	0.818496	5.96207	1.94457e-20	3636587
C3_07620C_A	CJI97_004643	RIT1	hypothetical protein	456	42.026	208	11	8	453	3.94e-113	338	97.807	0.598527	4.75898	1.00654e-10	0.558464	4.75898	1.29639e-09	0.529781	4.75898	1.07657e-08	3638492
C1_04280C_A	CJI97_003441		hypothetical protein	424	37.647	224	9	6	423	5.24e-88	271	98.5849	0.597899	4.76865	1.09778e-08	0.680203	4.76865	5.4511e-11	0.625211	4.76865	1.90402e-09	3644709
C4_00410W_A	CJI97_002890		hypothetical protein	192	46.561	92	2	1	189	2.02e-47	151	98.4375	0.596866	6.81365	6.10898e-12	-0.00260717	6.81365	0.983271	0.611056	6.81365	1.64728e-12	3645019
C3_01570W_A	CJI97_001023		hypothetical protein	547	29.77	313	25	2	545	2.2e-71	236	99.4516	0.596201	4.55442	1.87576e-08	0.278122	4.55442	0.0113612	0.324498	4.55442	0.00269827	3636668
C4_03150W_A	CJI97_004315		hypothetical protein	1028	51.476	466	8	35	1027	0	1088	96.5953	0.596147	5.89499	1.44713e-13	0.43207	5.89499	1.10524e-07	0.434492	5.89499	8.21825e-08	3637842
C1_00860W_A	CJI97_005023		hypothetical protein	313	55.325	120	8	1	312	4.43e-120	346	99.6805	0.595556	6.70784	6.45852e-06	-0.335374	6.70784	0.0145557	0.593448	6.70784	6.62865e-06	3639358
C6_04310W_A	CJI97_000397	PEX11	hypothetical protein	229	60	81	2	1	228	1.87e-104	300	99.5633	0.59466	6.64077	5.36227e-09	-0.362838	6.64077	0.000554467	0.543269	6.64077	9.37186e-08	3646288
C1_00890W_A	CJI97_003505	GEM1	hypothetical protein	660	61.322	212	6	3	653	0	880	98.6364	0.594431	4.28815	1.05034e-07	0.234331	4.28815	0.0458508	0.40363	4.28815	0.000360212	3639354
CR_00890C_A	CJI97_003558		hypothetical protein	89	60	26	0	23	87	1.23e-23	84	73.0337	0.594392	4.38068	3.73178e-09	-0.0214935	4.38068	0.869287	0.574562	4.38068	1.11855e-08	30515370
C5_03010W_A	CJI97_002034		hypothetical protein	571	29.624	358	20	1	551	1.16e-41	157	96.4974	0.594366	4.48585	1.00699e-08	0.85649	4.48585	2.95417e-17	0.120895	4.48585	0.278037	3637819
C1_00130C_A	CJI97_001333	VPS53	hypothetical protein	796	43.038	352	16	4	792	0	578	99.1206	0.593864	5.92007	2.25217e-09	0.26986	5.92007	0.00884235	0.681527	5.92007	5.24455e-12	3639319
C2_09150W_A	CJI97_003957	MIT1	hypothetical protein	339	65.798	103	2	1	305	4.25e-145	419	89.9705	0.593488	7.37627	3.56565e-09	0.659479	7.37627	7.18664e-11	0.905706	7.37627	1.32531e-19	3644089
C2_08920W_A	CJI97_004663		hypothetical protein	676	38.652	211	11	1	430	6.86e-83	271	63.6095	0.592408	5.51707	5.758e-09	0.282856	5.51707	0.00723955	0.529364	5.51707	1.93202e-07	3645797
C6_02970C_A	CJI97_004587		hypothetical protein	433	54.103	143	4	109	429	6.68e-116	347	74.1339	0.591838	6.37764	7.73419e-09	0.017558	6.37764	0.889501	0.4528	6.37764	1.05282e-05	3639190
C7_00240W_A	CJI97_001797		hypothetical protein	211	59.809	83	1	1	208	4.19e-94	271	98.5782	0.591815	4.95912	1.45084e-08	-0.206008	4.95912	0.0632228	0.809388	4.95912	4.54957e-15	3637980
C3_00390W_A	CJI97_004011		hypothetical protein	285	34.843	158	5	4	281	1.21e-36	129	97.5439	0.591585	4.25991	7.91486e-08	0.385565	4.25991	0.00057662	0.563524	4.25991	3.11902e-07	3640539
C3_07370W_A	CJI97_002543		hypothetical protein	336	40.845	53	6	69	280	1.2e-27	105	63.0952	0.589497	6.02603	9.2157e-11	0.340266	6.02603	0.000255491	0.551399	6.02603	1.27244e-09	3638474
C2_07220W_A	CJI97_002839		hypothetical protein	248	43.2	126	4	12	247	2.59e-68	209	95.1613	0.589468	6.05038	3.47306e-11	0.35251	6.05038	0.000103447	0.550776	6.05038	5.6455e-10	3643483
C5_01170W_A	CJI97_000427		hypothetical protein	234	39.819	112	3	12	231	9.41e-42	139	94.0171	0.589188	4.36787	4.70288e-09	0.0867033	4.36787	0.439038	0.613747	4.36787	8.51441e-10	3642662
C2_07480W_A	CJI97_001464	LPT1	hypothetical protein	598	62.906	211	3	6	586	0	773	97.1572	0.58873	6.84379	7.68372e-11	0.0502613	6.84379	0.628715	0.307024	6.84379	0.000790376	3645212
C4_05300W_A	CJI97_003278	XKS1	hypothetical protein	610	56.979	250	8	7	606	0	693	98.3607	0.588474	8.0737	4.75009e-07	0.35751	8.0737	0.00299986	0.857511	8.0737	1.67064e-13	3648306
C2_06780C_A	CJI97_000072		hypothetical protein	475	30.796	260	23	1	461	1.51e-60	205	97.0526	0.58838	5.4629	3.39235e-07	-0.151237	5.4629	0.227725	0.500275	5.4629	1.48748e-05	3643516
C7_02220C_A	CJI97_004777		hypothetical protein	437	43.902	176	7	95	434	1.19e-94	289	77.8032	0.588336	6.14461	2.30848e-07	-0.0389674	6.14461	0.771784	0.398009	6.14461	0.00051126	3636989
C1_13380W_A	CJI97_004821		hypothetical protein	269	29.932	147	9	3	260	5.3e-23	93.2	95.9108	0.588118	3.58105	8.72311e-07	0.415291	3.58105	0.000577571	0.387416	3.58105	0.00146174	3636217
C1_03100W_A	CJI97_005041		hypothetical protein	1459.67	52.856	634	16	1	1438	0	1457	98.5156	0.586835	8.77622	8.17773e-08	-0.0145963	8.77622	0.91406	0.520181	8.77622	1.97964e-06	3636925
C2_03900C_A	CJI97_005408		hypothetical protein	856.667	38.103	299	15	212	823	2.87e-113	362	71.4397	0.584519	6.34755	2.59638e-09	0.81234	6.34755	1.0278e-16	0.554719	6.34755	1.4897e-08	3637395
C5_02720W_A	CJI97_001515	PEP12	hypothetical protein	288	50	125	5	1	287	1.33e-83	250	99.6528	0.584447	6.29481	2.96318e-08	0.260112	6.29481	0.0179556	0.826673	6.29481	2.88768e-15	3637737
C5_05170W_A	CJI97_000035	PAN3	hypothetical protein	679	39.178	351	20	1	674	1.89e-157	469	99.2636	0.583495	6.73879	4.56805e-12	0.621352	6.73879	1.90566e-13	0.658871	6.73879	4.23697e-15	3636464
C3_03360W_A	CJI97_003088	FCY2	hypothetical protein	512	59.763	199	4	7	511	0	617	98.6328	0.582382	6.36488	8.40361e-11	1.07554	6.36488	7.66924e-34	0.667332	6.36488	7.36271e-14	3638365
CR_10100C_A	CJI97_002817	INO1	inositol-3-phosphate synthase	518	75.937	120	2	11	516	0	796	97.6834	0.581737	4.89913	0.109149	1.51713	4.89913	3.08053e-05	0.340899	4.89913	0.355011	3638966
CR_08600C_A	CJI97_000117	PEX19	hypothetical protein	331	55.714	110	5	57	330	7.1e-91	273	82.7795	0.581284	7.58718	8.60942e-10	-0.0949065	7.58718	0.363675	0.523502	7.58718	3.18748e-08	3642108
C5_05070W_A	CJI97_004396		hypothetical protein	773	31.81	263	13	303	771	7.35e-72	248	60.6727	0.580517	5.65914	1.14331e-05	0.0859033	5.65914	0.567916	0.502034	5.65914	0.000149834	3636491
C2_04660C_A	CJI97_003204	YAK1	hypothetical protein	699	56.54	218	10	43	681	0	758	91.4163	0.579215	6.50147	6.1862e-10	0.195577	6.50147	0.0471931	0.736654	6.50147	2.46281e-15	3647801
C2_02500W_A	CJI97_002434		hypothetical protein	561	50.602	127	6	1	313	3.66e-104	323	55.7932	0.578696	6.35094	3.41316e-11	0.177003	6.35094	0.0544153	0.632006	6.35094	3.60964e-13	3635816
C3_06290W_A	CJI97_000049		hypothetical protein	754	53.68	260	12	89	752	0	685	88.0637	0.578611	5.86071	1.29191e-09	0.210848	5.86071	0.0352907	0.478941	5.86071	5.20916e-07	3642237
C1_03780C_A	CJI97_003299	HMG1	hydroxymethylglutaryl-CoA reductase (NADPH)	1020	62.512	345	12	1	1019	0	1320	99.902	0.578396	8.50017	3.53774e-08	0.980874	8.50017	1.15811e-20	0.309615	8.50017	0.00351447	3644687
C1_03750W_A	CJI97_003301		hypothetical protein	179	51.685	84	1	2	177	5.09e-70	208	98.324	0.578305	4.91265	2.48372e-08	0.616616	4.91265	2.36643e-09	0.902005	4.91265	9.49629e-19	3644690
C6_01190C_A	CJI97_005479	VPS15	hypothetical protein	1482	40.929	800	36	1	1481	0	1100	99.9325	0.578237	6.27148	1.56173e-09	0.241432	6.27148	0.015595	0.650045	6.27148	8.97605e-12	3644040
C1_00390W_A	CJI97_000988	ENA2	potassium/sodium efflux P-type ATPase, fungal-type	1204.67	61.296	359	17	14	1055	0	1255	86.497	0.57796	7.33272	1.47804e-10	0.714212	7.33272	2.74555e-15	0.397211	7.33272	1.1488e-05	3639291
C6_00140C_A	CJI97_001610	HPA2	hypothetical protein	154	68.627	47	1	1	153	2.15e-79	229	99.3506	0.57739	5.38384	9.78817e-07	-0.745046	5.38384	5.94285e-10	-0.0999627	5.38384	0.427816	3647907
C1_07420C_A	CJI97_001695	PEX3	hypothetical protein	405	45.279	190	10	1	404	3.12e-125	368	99.7531	0.576813	7.24481	1.82031e-09	0.186848	7.24481	0.0648524	0.648325	7.24481	1.14996e-11	3644484
C6_01690W_A	CJI97_004920	ACF2	hypothetical protein	709	54.88	289	12	4	704	0	781	98.8717	0.575758	6.11889	1.08536e-09	0.273321	6.11889	0.00513644	0.18906	6.11889	0.052133	3641613
C1_03210C_A	CJI97_001412	CDC12	hypothetical protein	475	36.585	225	8	47	440	8.53e-77	244	82.9474	0.574898	0.892134	0.00281727	0.0578168	0.892134	0.811235	0.501096	0.892134	0.00964522	3636809
C1_00140W_A	CJI97_001332	KEL1	hypothetical protein	1051	47.805	435	21	41	1048	0	914	95.9087	0.574846	8.51122	1.89293e-07	0.232214	8.51122	0.0449884	0.558409	8.51122	4.00971e-07	3639318
C2_01310W_A	CJI97_003921		hypothetical protein	606	42.692	287	14	1	600	1.66e-179	522	99.0099	0.57273	6.06426	6.78045e-10	0.450341	6.06426	1.59587e-06	0.720877	6.06426	5.20262e-15	3638788
C2_01920C_A	CJI97_004594		hypothetical protein	748	65.681	177	4	55	631	0	847	77.139	0.572317	6.89352	1.87576e-08	-0.0313034	6.89352	0.796605	0.510703	6.89352	5.16389e-07	3635792
CR_01000C_A	CJI97_001631	SLN1	hypothetical protein	1240	56.385	267	9	10	694	0	701	55.2419	0.571623	6.33744	9.48912e-11	0.0449971	6.33744	0.659802	0.369633	6.33744	3.17486e-05	3640422
C7_01410C_A	CJI97_001642	NBP2	hypothetical protein	203	51.493	39	4	62	170	1.34e-30	112	53.6946	0.571007	6.611	4.3389e-08	0.135137	6.611	0.231056	0.614022	6.611	3.4631e-09	3636963
C6_00130C_A	CJI97_005280	VID27	hypothetical protein	209	51.244	90	2	1	193	3.25e-64	209	92.3445	0.570153	6.31668	1.12243e-09	0.0877953	6.31668	0.396943	1.13432	6.31668	1.64912e-34	3647894
C1_05020C_A	CJI97_003953	ARG2	hypothetical protein	538	39.829	289	13	1	534	2.11e-118	359	99.2565	0.56966	7.04916	6.40578e-11	0.460407	7.04916	1.80729e-07	0.600847	7.04916	4.68277e-12	3647533
CR_03220C_A	CJI97_003570		hypothetical protein	484	44.16	160	9	79	418	2.49e-93	288	70.2479	0.569062	5.15777	1.38149e-08	-0.236696	5.15777	0.0249452	0.487085	5.15777	1.22627e-06	3645128
CR_01170W_A	CJI97_004307		hypothetical protein	1524	39.76	434	15	743	1523	0	586	51.2467	0.568927	7.81398	4.01578e-07	-0.0517954	7.81398	0.688762	0.710694	7.81398	2.04687e-10	3640429
C7_03070C_A	CJI97_004912	CYR1	hypothetical protein	1964	54.391	665	21	208	1961	0	1853	89.3075	0.568728	7.37094	9.72096e-09	0.28005	7.37094	0.00638725	0.531774	7.37094	7.80691e-08	3641407
C4_01280C_A	CJI97_000771		hypothetical protein	403	47.031	195	8	1	397	3.85e-124	363	98.5112	0.567854	4.62804	3.67692e-09	0.00359085	4.62804	0.980797	0.463864	4.62804	1.55922e-06	3635700
C6_03170C_A	CJI97_004176	MDR1	hypothetical protein	578	29.864	296	11	121	553	2.54e-51	183	74.9135	0.567444	4.5597	1.53042e-06	-0.625231	4.5597	2.64996e-07	1.13167	4.5597	1.04661e-22	3639260
C2_06940C_A	CJI97_002862	ARE2	hypothetical protein	598	43.74	317	11	4	597	6.24e-173	502	99.3311	0.566888	7.97422	9.37587e-05	0.940163	7.97422	1.12992e-10	1.30354	7.97422	1.86327e-19	3643526
C1_13220C_A	CJI97_002225	AKR1	hypothetical protein	755	52.362	328	9	24	746	0	795	95.7616	0.566484	6.9225	1.98807e-10	0.231392	6.9225	0.0125687	0.341484	6.9225	0.000141167	3636166
C6_02110W_A	CJI97_003142		hypothetical protein	337	30.623	217	10	1	336	4.1e-46	158	99.7033	0.566446	4.58594	4.48102e-09	-0.0992306	4.58594	0.354122	0.661891	4.58594	4.55546e-12	3647553
C4_00940W_A	CJI97_003089		hypothetical protein	272	35.099	161	8	5	271	4.58e-46	154	98.1618	0.566392	4.44121	1.29385e-07	0.401259	4.44121	0.000221337	0.167023	4.44121	0.136477	3635677
C2_04350C_A	CJI97_003801	SUV3	hypothetical protein	726	49.321	312	7	66	722	0	639	90.4959	0.565756	4.75293	9.03583e-11	0.682483	4.75293	1.44738e-15	0.253537	4.75293	0.00474152	3645451
C1_14100W_A	CJI97_003040	YPT52	hypothetical protein	216	65.022	62	3	2	215	2.39e-103	295	99.0741	0.565156	6.01312	1.50947e-06	-0.557122	6.01312	3.37564e-06	0.522198	6.01312	8.6834e-06	3643346
C3_06650C_A	CJI97_002972	TAF60	hypothetical protein	245	72.043	51	1	5	189	3.43e-97	291	75.5102	0.565142	1.74707	0.000560003	0.39502	1.74707	0.0154443	0.524086	1.74707	0.00141083	3642252
C4_03100W_A	CJI97_001224	RBT7	hypothetical protein	292	47.5	124	7	35	291	1.68e-90	270	88.0137	0.564964	4.64302	9.20448e-09	-0.0420785	4.64302	0.720171	0.479723	4.64302	1.10711e-06	3637925
C1_02840W_A	CJI97_003340	PDE2	hypothetical protein	580	45.156	254	13	29	573	8.11e-161	469	93.9655	0.564952	7.46182	1.29994e-08	0.594632	7.46182	2.92568e-09	0.940879	7.46182	1.64685e-21	3636877
C3_07010W_A	CJI97_004704	POS5	hypothetical protein	420	48.649	186	6	14	417	3.63e-140	409	96.1905	0.563577	7.55336	1.30875e-05	0.413486	7.55336	0.0018204	0.971709	7.55336	3.8655e-14	3638519
C6_01160W_A	CJI97_001489	RCN1	hypothetical protein	228	32.995	100	4	1	172	1.48e-28	105	75.4386	0.563342	3.15347	4.89166e-07	-0.203322	3.15347	0.0914731	0.179462	3.15347	0.128576	3644058
C4_06030W_A	CJI97_002933	CMD1	calmodulin	185.333	97.987	3	0	1	149	4.19e-104	292	80.3957	0.562273	8.69156	1.45516e-08	-0.181352	8.69156	0.0851269	0.56611	8.69156	1.08008e-08	3646520
C7_03520W_A	CJI97_002313	PNC1	hypothetical protein	235	51.282	104	4	1	224	4.32e-80	238	95.3191	0.562085	8.05437	0.000119845	0.309499	8.05437	0.0422891	0.990745	8.05437	8.67149e-12	3646232
CR_10350C_A	CJI97_000322	TRX1	hypothetical protein	114	31.373	62	4	3	103	3.54e-15	63.9	88.5965	0.561964	2.26499	0.000406041	0.185662	2.26499	0.275465	0.779656	2.26499	3.41184e-07	3638950
C2_06150C_A	CJI97_001384	RPN10	hypothetical protein	267	74.908	57	2	1	260	3.22e-143	401	97.3783	0.561456	6.87812	3.1255e-11	0.245584	6.87812	0.00504346	0.455747	6.87812	7.16899e-08	3644080
C2_00740C_A	CJI97_001315		hypothetical protein	460	64.602	157	3	1	450	0	612	97.8261	0.560703	6.21771	3.30688e-09	-0.520685	6.21771	7.28144e-08	0.359347	6.21771	0.000167769	3638912
C3_03580C_A	CJI97_002186	GTT13	hypothetical protein	255	59.438	100	1	5	252	4.74e-115	328	97.2549	0.560127	4.35127	1.16893e-07	-0.0477565	4.35127	0.701441	0.447834	4.35127	2.50076e-05	3638301
C3_01730C_A	CJI97_002562	UTR2	hypothetical protein	455	60.102	140	4	4	379	9.76e-166	473	82.6374	0.559831	8.13096	1.12263e-07	1.02752	8.13096	2.47073e-22	0.331956	8.13096	0.00182423	3636591
C3_02680C_A	CJI97_005138	SLD1	hypothetical protein	578	65.625	181	8	2	564	0	750	97.4048	0.559378	8.37653	4.64298e-06	0.516479	8.37653	3.18003e-05	0.736598	8.37653	1.3345e-09	3638406
CR_00190W_A	CJI97_002723	NGS1	hypothetical protein	995	56.897	368	13	8	980	0	1121	97.7889	0.559329	6.93076	4.70288e-09	0.0657294	6.93076	0.543687	0.522087	6.93076	4.32969e-08	3639703
C5_00560W_A	CJI97_000437		ubiquitin-conjugating enzyme E2 13	151	91.216	13	0	1	148	2.32e-99	281	98.0132	0.559084	5.87696	6.83715e-09	0.305413	5.87696	0.00208604	0.529041	5.87696	3.91748e-08	3648267
CR_09770C_A	CJI97_003767	PMT5	hypothetical protein	737	44.038	396	9	1	735	0	643	99.7286	0.558936	6.38878	9.21132e-10	0.537466	6.38878	4.8885e-09	0.304901	6.38878	0.000970325	3639011
C6_00180C_A	CJI97_001620		hypothetical protein	301	24.373	128	12	11	287	1.17e-06	46.2	92.0266	0.558587	3.88566	2.61693e-06	0.958816	3.88566	4.19761e-17	0.861987	3.88566	9.68787e-14	3646081
C6_02850W_A	CJI97_005351	RAV2	hypothetical protein	346	43.804	187	4	5	344	2.86e-110	323	98.2659	0.558134	3.95959	7.53411e-05	0.3119	3.95959	0.033121	0.439699	3.95959	0.00195647	3639252
C4_00680W_A	CJI97_003600		hypothetical protein	452	56.769	183	6	3	451	1.3e-179	508	99.3363	0.55714	5.31059	3.62082e-09	0.565702	5.31059	1.91694e-09	0.801239	5.31059	7.99707e-18	3645753
C1_03140W_A	CJI97_000619		hypothetical protein	106	50.485	51	0	3	105	1.97e-30	103	97.1698	0.555968	4.8543	3.99082e-07	-0.311841	4.8543	0.00643941	0.399208	4.8543	0.000304186	3636929
C1_05280W_A	CJI97_003784		hypothetical protein	579	35.966	331	18	7	573	3.29e-111	342	97.9275	0.555558	5.21491	1.55808e-06	0.200996	5.21491	0.102203	0.530274	5.21491	4.37955e-06	3642475
C1_09920W_A	CJI97_001725	VPS41	hypothetical protein	996	48.401	437	15	93	988	0	871	89.9598	0.555072	6.26614	2.63486e-10	0.42287	6.26614	1.96152e-06	0.720795	6.26614	1.37275e-16	3634800
C7_03370C_A	CJI97_000861		hypothetical protein	453	38.434	123	10	4	265	3.88e-46	161	57.8366	0.554094	7.0229	5.11939e-07	-0.0297157	7.0229	0.821293	0.604725	7.0229	3.79277e-08	3646720
C1_08390C_A	CJI97_003681		hypothetical protein	497	48.701	191	10	70	496	4.23e-142	418	85.9155	0.553819	5.4775	1.19404e-06	0.350508	5.4775	0.00276509	0.715825	5.4775	2.45415e-10	3646504
C1_05360C_A	CJI97_004929		hypothetical protein	613	58.957	187	16	48	609	0	641	91.6803	0.5524	6.74553	9.86356e-12	0.309465	6.74553	0.000194058	0.555994	6.74553	6.29436e-12	3642482
CR_10130W_A	CJI97_002814		hypothetical protein	208	30.357	124	8	6	207	7.05e-18	77	97.1154	0.551323	4.89699	2.20283e-09	0.273914	4.89699	0.00382414	0.555828	4.89699	1.38107e-09	3638970
C2_01760C_A	CJI97_000161		hypothetical protein	187	22.12	135	5	2	186	2.95e-05	41.2	98.9305	0.551206	3.20108	5.37767e-06	-0.31881	3.20108	0.0120647	0.736784	3.20108	4.53097e-10	3635736
C2_00060C_A	CJI97_004114		hypothetical protein	384	36.788	226	9	1	380	7.6e-83	256	98.9583	0.550742	4.63925	0.000168063	0.47038	4.63925	0.00157163	0.115538	4.63925	0.456807	3647914
C1_06670W_A	CJI97_003838		hypothetical protein	669	45.149	249	10	2	508	3.65e-156	468	75.7848	0.550508	8.06699	3.28138e-05	-0.18092	8.06699	0.2036	0.577432	8.06699	1.23874e-05	3639541
C4_04980W_A	CJI97_005291		hypothetical protein	566	66.36	153	7	36	562	0	723	93.1095	0.549817	5.7571	4.18531e-10	0.638016	5.7571	3.05201e-13	0.800731	5.7571	3.35298e-20	3641167
C1_06110C_A	CJI97_002570	NPL4	hypothetical protein	564	51	251	8	1	562	0	625	99.6454	0.548325	7.12369	1.00166e-08	0.167184	7.12369	0.101019	0.50192	7.12369	1.51184e-07	3639820
C5_05080W_A	CJI97_004397	GRF10	hypothetical protein	551	50.462	104	9	8	287	4.71e-88	284	50.8167	0.54803	7.0677	1.60685e-09	-0.270604	7.0677	0.00407622	0.268956	7.0677	0.00347275	3636492
CR_03140C_A	CJI97_000360	SYN8	hypothetical protein	271	44.444	129	6	3	256	7.46e-62	194	93.7269	0.547414	6.08105	3.33509e-08	0.101765	6.08105	0.350945	0.709785	6.08105	5.60847e-13	3645120
C1_01810C_A	CJI97_004793	UGA2	hypothetical protein	493	67.485	157	1	5	491	0	706	98.783	0.546451	6.14542	5.87246e-09	0.121354	6.14542	0.233137	0.356229	6.14542	0.000166116	3645436
C6_00300C_A	CJI97_002339	STV1	hypothetical protein	956	61.765	331	11	12	955	0	1191	98.7448	0.545283	7.4657	4.70115e-07	0.401473	7.4657	0.000285403	0.673607	7.4657	4.02888e-10	3646070
C3_05580C_A	CJI97_002335	GAP2	hypothetical protein	587	68.707	182	2	1	586	0	791	99.8296	0.545168	3.85883	1.83022e-05	-1.19977	3.85883	1.79607e-19	-0.106375	3.85883	0.442076	3643662
C3_05010C_A	CJI97_004527		hypothetical protein	847	41.292	464	19	6	842	0	632	98.8194	0.544885	4.63942	6.57337e-10	0.360462	4.63942	5.16452e-05	0.217488	4.63942	0.0170789	3635169
CR_01180W_A	CJI97_004306		hypothetical protein	260	36.462	158	4	1	259	5.57e-57	181	99.6154	0.54455	6.99481	1.73427e-09	0.321962	6.99481	0.000517402	0.753518	6.99481	4.97855e-17	3640427
C4_06740C_A	CJI97_002461		hypothetical protein	534	32.941	312	17	1	522	2.64e-96	302	97.7528	0.544382	7.36424	8.35792e-08	-0.11583	7.36424	0.296523	0.919219	7.36424	8.63891e-20	3642923
C3_00130C_A	CJI97_002440		hypothetical protein	836	39.465	185	22	24	659	4.54e-117	363	76.0766	0.544311	7.86431	9.7885e-08	0.233424	7.86431	0.0289477	0.640324	7.86431	3.07151e-10	3640593
C3_00500C_A	CJI97_003886		hypothetical protein	151	53.947	64	3	1	147	2.52e-50	163	97.351	0.543786	5.31976	1.23214e-05	0.169658	5.31976	0.204811	0.7919	5.31976	1.23041e-10	3640515
C3_00500C_A	CJI97_003886		hypothetical protein	151	25.806	97	4	2	150	4.21e-07	46.2	98.6755	0.543786	5.31976	1.23214e-05	0.169658	5.31976	0.204811	0.7919	5.31976	1.23041e-10	3640515
C3_02870C_A	CJI97_001773		hypothetical protein	481	27.347	330	12	1	480	2.43e-35	135	99.7921	0.543667	4.50782	9.73763e-08	0.782517	4.50782	4.31409e-15	0.168072	4.50782	0.115012	3638334
C3_01880W_A	CJI97_000918	ALG8	hypothetical protein	546	67.518	164	3	6	542	0	751	98.3516	0.541954	4.64144	1.60005e-06	0.585686	4.64144	1.97685e-07	0.462544	4.64144	4.38763e-05	3636562
CR_03390C_A	CJI97_003055	YKU80	hypothetical protein	626	27.288	396	18	4	597	2.06e-41	157	94.8882	0.541943	6.76715	0.00213914	0.771266	6.76715	1.44679e-05	1.03523	6.76715	3.09602e-09	3645138
CR_06960W_A	CJI97_002354		hypothetical protein	455.667	38.215	252	8	4	427	3.24e-90	280	93.0505	0.541698	6.30417	1.17484e-09	0.630882	6.30417	1.32237e-12	0.712864	6.30417	7.06967e-16	3645737
C7_04110W_A	CJI97_005007	ENV7	hypothetical protein	356	61.918	124	3	1	354	1.32e-167	470	99.4382	0.541155	5.38882	1.3238e-09	0.14193	5.38882	0.138871	0.622605	5.38882	2.08476e-12	3643133
C7_02450W_A	CJI97_005552		hypothetical protein	603	66.176	178	3	61	602	0	758	89.8839	0.54115	6.2789	6.98098e-11	0.177185	6.2789	0.0422883	0.29978	6.2789	0.000352783	3636972
CR_05700C_A	CJI97_002356		hypothetical protein	361	54.307	111	5	95	360	2.23e-98	291	73.6842	0.541008	6.26275	7.29711e-11	0.403447	6.26275	1.56028e-06	0.657217	6.26275	1.62861e-15	3646701
C6_01690W_A	CJI97_003554	ACF2	hypothetical protein	704	44.272	360	14	3	699	0	575	99.0057	0.540968	4.28359	9.68383e-06	0.328849	4.28359	0.00881472	0.393609	4.28359	0.00143691	3641613
CR_09310W_A	CJI97_004941		hypothetical protein	600	47.92	278	13	1	596	0	525	99.3333	0.540758	7.99878	0.000184994	0.720287	7.99878	7.78775e-07	1.00833	7.99878	2.12417e-12	3641923
C3_04260W_A	CJI97_003616		hypothetical protein	375	59.589	104	4	86	367	6.58e-124	362	75.2	0.540753	6.31516	2.45959e-07	-0.0107193	6.31516	0.936651	0.220192	6.31516	0.0399206	3635140
C1_12690C_A	CJI97_002060		hypothetical protein	196	22.01	138	6	1	186	2.13e-05	41.6	94.898	0.539602	4.94472	9.87407e-08	-0.00349252	4.94472	0.983835	0.313853	4.94472	0.00228754	3646832
C6_01840C_A	CJI97_005452	COQ3	3-demethylubiquinone-9 3-O-methyltransferase	310	60.554	110	2	3	290	4.32e-132	375	92.9032	0.538292	5.52199	1.47611e-08	0.940927	5.52199	7.82138e-24	0.440393	5.52199	3.85556e-06	3641630
C7_03040W_A	CJI97_004909		hypothetical protein	208	47.761	97	4	2	198	4.24e-54	169	94.7115	0.53821	5.60198	1.45574e-08	0.296476	5.60198	0.00236943	0.423392	5.60198	8.91097e-06	3641379
C2_03360W_A	CJI97_004351		AMP deaminase	753	70.924	205	5	19	749	0	1017	97.0784	0.537711	4.99298	8.73309e-07	0.698853	4.99298	1.20367e-10	0.215791	4.99298	0.0561636	3637389
CR_02680W_A	CJI97_004154		hypothetical protein	611	27.246	368	12	41	594	4.67e-70	239	90.671	0.537331	6.27359	1.80179e-08	0.372519	6.27359	0.000129024	0.52837	6.27359	2.85806e-08	3642573
C2_08870C_A	CJI97_004666	PIR1	hypothetical protein	304.667	44	112	10	12	280	5.89e-78	239	88.2932	0.535999	9.04198	9.07318e-05	-0.210131	9.04198	0.150133	0.452876	9.04198	0.000957548	3645801
C7_02320W_A	CJI97_001634	SEC1	hypothetical protein	760	55.267	280	7	4	673	0	786	88.1579	0.535799	6.90614	3.47281e-08	0.146188	6.90614	0.162029	0.461378	6.90614	2.06153e-06	3636935
C1_14170W_A	CJI97_003394		hypothetical protein	616	39.016	295	14	18	612	2.8e-144	428	96.5909	0.53571	5.74872	9.62104e-05	0.608671	5.74872	1.09261e-05	0.494715	5.74872	0.000313913	3643323
C5_02980C_A	CJI97_001517		hypothetical protein	157	47.134	75	2	3	151	1.4e-50	157	94.9045	0.535534	5.46358	4.69747e-06	0.370149	5.46358	0.00198342	0.922733	5.46358	1.29759e-15	3637816
C7_00120W_A	CJI97_000917		hypothetical protein	152	55.405	63	2	6	151	1.01e-44	142	96.0526	0.535024	4.66053	0.000952195	-0.107964	4.66053	0.553986	0.537059	4.66053	0.0008813	3637976
C6_00640C_A	CJI97_005481		hypothetical protein	378	52.877	158	5	1	356	4.11e-125	363	94.1799	0.534965	5.94423	7.44013e-11	0.183497	5.94423	0.0332027	0.557443	5.94423	9.61611e-12	3647134
CR_06620W_A	CJI97_004888		hypothetical protein	418	41.522	213	11	1	417	4.67e-110	329	99.7608	0.534345	5.40407	4.23671e-08	0.076443	5.40407	0.48616	0.308714	5.40407	0.00180497	3646631
CR_10420W_A	CJI97_000538		hypothetical protein	587	43.709	283	17	4	586	1.78e-153	452	99.3186	0.533925	5.90681	7.17933e-07	0.503682	5.90681	3.63263e-06	0.0745396	5.90681	0.512736	3638974
C1_01830C_A	CJI97_004794	UBC8	hypothetical protein	180	78.652	37	1	2	178	1.68e-99	283	98.3333	0.533282	7.6322	0.000107405	0.0465822	7.6322	0.77324	0.773858	7.6322	1.48919e-08	3645433
C4_00790C_A	CJI97_004488	MLH1	hypothetical protein	659	54.202	267	9	2	658	0	775	99.6965	0.532508	3.71491	6.66219e-05	0.795176	3.71491	1.01359e-09	0.168907	3.71491	0.232541	3645758
C4_02060C_A	CJI97_001204	TFG1	hypothetical protein	572	58.279	204	11	1	571	0	637	99.8252	0.531858	6.22949	1.14819e-08	0.521331	6.22949	2.67849e-08	0.556321	6.22949	2.08827e-09	3635645
C6_02310W_A	CJI97_001255		hypothetical protein	494	47.746	181	12	11	433	1.9e-105	323	85.6275	0.531079	6.12439	2.34956e-07	0.0439387	6.12439	0.713338	0.509569	6.12439	6.80313e-07	3645875
C2_08740W_A	CJI97_005274		hypothetical protein	522	32.071	269	8	18	437	6.95e-60	204	80.4598	0.530398	4.88621	0.000205201	0.462959	4.88621	0.00142424	0.911058	4.88621	9.31433e-11	3643882
CR_04280C_A	CJI97_005567		hypothetical protein	528	35.273	327	10	2	525	1.82e-104	322	99.2424	0.529853	5.65892	2.51934e-10	0.300427	5.65892	0.000447839	0.406575	5.65892	1.31211e-06	3640993
C1_00420W_A	CJI97_003238		hypothetical protein	309	47.91	145	4	12	308	2.78e-100	295	96.1165	0.529822	6.8887	4.72445e-06	0.22683	6.8887	0.0621175	0.937894	6.8887	3.1066e-16	3639286
CR_07100W_A	CJI97_000473	FLC2	hypothetical protein	754.667	59.178	252	8	21	705	0	844	90.7686	0.529817	7.38899	3.55684e-09	0.0165724	7.38899	0.881439	0.20524	7.38899	0.0250501	3647962
C7_00600C_A	CJI97_001448		hypothetical protein	427	38.326	239	10	1	420	6.82e-104	313	98.3607	0.529598	5.85277	5.76285e-09	0.295726	5.85277	0.00154121	0.506725	5.85277	2.3434e-08	3638031
CR_06850C_A	CJI97_004885		hypothetical protein	88.3333	81.69	13	0	1	71	4.8e-39	121	80.3774	0.52795	3.94316	2.15984e-05	0.400261	3.94316	0.0014323	0.660665	3.94316	7.15638e-08	30515424
CR_02350C_A	CJI97_001001	GEF2	hypothetical protein	1002	51.206	369	12	110	1000	0	890	88.9222	0.527462	5.72635	1.53865e-06	-0.32103	5.72635	0.00473235	-0.399058	5.72635	0.000347948	3644935
CR_10760C_A	CJI97_001342		cytochrome c oxidase assembly protein COX16, mitochondrial	131	74.4	32	0	1	125	1.72e-70	205	95.4198	0.527337	5.40661	8.72311e-07	0.72657	5.40661	9.08794e-12	0.714626	5.40661	1.65106e-11	3638943
CR_01660C_A	CJI97_002423	SEC65	hypothetical protein	267	62.362	93	5	4	266	9e-106	306	98.5019	0.526668	6.43233	4.80785e-10	0.373682	6.43233	1.35073e-05	0.5002	6.43233	3.13037e-09	3640123
C2_10240W_A	CJI97_003523	GPD1	glycerol-3-phosphate dehydrogenase [NAD(+)]	371	81.111	68	0	8	367	0	615	97.035	0.526608	8.57316	2.16898e-06	-0.0237652	8.57316	0.860241	0.478919	8.57316	1.62227e-05	3643924
C3_05980C_A	CJI97_003965	FAA2	hypothetical protein	696	41.265	378	11	6	685	0	549	97.7011	0.526601	5.18878	2.0158e-07	0.152853	5.18878	0.159977	0.203315	5.18878	0.051683	3641731
C3_03330C_A	CJI97_000168		hypothetical protein	719	44.113	368	10	25	716	0	605	96.2448	0.526584	5.66137	7.10633e-09	0.316258	5.66137	0.000673912	0.477165	5.66137	1.54051e-07	3638364
C2_07200W_A	CJI97_002842		DNA-directed RNA polymerase II subunit RPB9	113	83.036	19	0	1	112	1.49e-69	201	99.115	0.526182	4.16047	1.6947e-05	0.579334	4.16047	1.83013e-06	0.614745	4.16047	3.85721e-07	3643481
C3_07090W_A	CJI97_004698	HHT1	histone	137	97.794	3	0	1	136	5.38e-95	268	99.2701	0.525897	8.11372	3.46014e-07	-0.096836	8.11372	0.395393	0.977254	8.11372	1.70718e-21	3638444
C1_13930W_A	CJI97_005533	SSK1	hypothetical protein	632	43.506	231	21	35	602	4.47e-124	380	89.8734	0.525212	5.57481	2.53053e-08	0.0866647	5.57481	0.408387	0.447871	5.57481	2.0879e-06	3636184
C1_03260W_A	CJI97_005340		hypothetical protein	746	53.824	284	8	2	704	0	708	94.2359	0.524916	7.13659	0.000511846	0.899053	7.13659	2.89004e-09	0.762174	7.13659	3.55214e-07	3636898
CR_07570W_A	CJI97_002275		hypothetical protein	213	22.892	114	4	23	184	1.29e-08	51.6	76.0563	0.524797	4.23184	4.89166e-07	0.595029	4.23184	6.70944e-09	0.634933	4.23184	6.99487e-10	3648004
C3_00100W_A	CJI97_002443		hypothetical protein	307	48.095	96	4	1	208	1.17e-65	204	67.7524	0.523963	4.92271	6.67625e-08	0.26804	4.92271	0.00736252	0.541846	4.92271	2.05622e-08	3640567
C4_05280W_A	CJI97_005301	USO1	hypothetical protein	1021	36.492	499	17	21	891	5.45e-168	541	85.3085	0.522109	6.9457	1.5528e-07	0.593196	6.9457	3.11482e-09	0.912748	6.9457	2.31624e-20	3648280
C1_06780W_A	CJI97_003677	NPR1	hypothetical protein	822	61.885	206	17	146	821	0	776	82.2384	0.520147	7.6055	4.18917e-08	0.21893	7.6055	0.0274545	0.763055	7.6055	5.95109e-16	3639498
C4_02460W_A	CJI97_001197		hypothetical protein	240	71.698	60	0	28	239	1.55e-113	322	88.3333	0.520087	4.99729	1.97511e-09	0.530793	4.99729	6.39972e-10	0.590986	4.99729	5.95425e-12	3637844
C3_07940W_A	CJI97_005244		hypothetical protein	272	37.788	122	5	49	264	4.4e-46	152	79.4118	0.519224	7.71652	8.5667e-05	0.557457	7.71652	3.16251e-05	0.800225	7.71652	1.04647e-09	3647453
C7_02310C_A	CJI97_001633		hypothetical protein	374	58.967	117	3	17	331	4e-130	377	84.2246	0.518058	5.0223	1.77139e-08	0.505635	5.0223	3.53042e-08	0.369918	5.0223	6.52295e-05	3636936
CR_01240C_A	CJI97_005429	BOI2	hypothetical protein	925	47.163	263	26	175	847	0	578	72.7568	0.517617	7.64675	9.91897e-07	0.782786	7.64675	1.55973e-13	0.664085	7.64675	2.76858e-10	3640404
C2_09730C_A	CJI97_001944	IPK2	hypothetical protein	337	47.059	153	9	1	334	3.34e-97	290	99.1098	0.517312	5.73197	1.5915e-09	0.258253	5.73197	0.00343212	0.615914	5.73197	4.51121e-13	3643784
C2_10050W_A	CJI97_003872		hypothetical protein	1312	54.329	503	16	93	1311	0	1375	92.9116	0.517164	8.08587	1.68442e-05	-0.128708	8.08587	0.326096	0.464771	8.08587	0.000110059	3643949
C6_03790C_A	CJI97_001078	HGT10	hypothetical protein	534	30.2	320	12	54	533	1.48e-46	169	89.8876	0.516261	-0.243031	0.589835	5.3394	-0.243031	1.86768e-47	4.56986	-0.243031	6.91385e-27	3640309
C2_00540W_A	CJI97_001595		hypothetical protein	593	63.238	209	3	1	584	0	759	98.4823	0.515876	5.01711	7.08199e-06	0.325595	5.01711	0.00577015	0.510742	5.01711	8.20642e-06	3638865
C5_01350W_A	CJI97_002249		hypothetical protein	515	30.39	273	11	78	500	5.74e-70	233	82.1359	0.515415	6.26718	1.5075e-06	0.0442902	6.26718	0.724188	0.187374	6.26718	0.0890281	3642640
C3_01750C_A	CJI97_002561	BRO1	hypothetical protein	934	48.846	364	13	1	804	0	730	86.0814	0.513358	6.95224	2.38707e-08	0.29653	6.95224	0.00173155	0.568757	6.95224	5.37861e-10	3636590
CR_01130W_A	CJI97_004311		hypothetical protein	1442	43.524	666	41	4	1441	0	1107	99.7226	0.513059	6.71447	2.82351e-09	0.453448	6.71447	1.97452e-07	0.483707	6.71447	1.98767e-08	3640433
C1_06710W_A	CJI97_004403	KIN28	hypothetical protein	332	80.923	55	2	1	319	0	551	96.0843	0.513032	5.15851	2.6518e-07	0.511128	5.15851	3.0916e-07	0.227723	5.15851	0.0260317	3639510
C5_02790C_A	CJI97_002334	GAP1	hypothetical protein	576	66.551	182	5	3	567	0	776	98.0903	0.51268	7.77904	5.49634e-07	0.501441	7.77904	1.31406e-06	0.214569	7.77904	0.0399206	3637806
C7_02050C_A	CJI97_004583	EXO70	hypothetical protein	605	39.91	331	16	2	604	9.06e-146	435	99.6694	0.51256	5.481	0.000700915	0.537382	5.481	0.000446169	0.443657	5.481	0.00338303	3636948
C1_05520W_A	CJI97_003769		hypothetical protein	604	21.519	179	8	16	325	4.49e-07	50.8	51.3245	0.512192	4.68474	1.88642e-08	-0.214323	4.68474	0.0256429	0.267276	4.68474	0.00402422	3642505
CR_01060W_A	CJI97_004304	LAG1	hypothetical protein	406	66.846	122	1	12	382	0	519	91.3793	0.512159	7.94626	7.28295e-07	0.0594667	7.94626	0.613885	0.598674	7.94626	6.06604e-09	3640383
C4_02320C_A	CJI97_001223	SOD1	superoxide dismutase [Cu-Zn] 1	232	77.273	35	0	1	154	4.93e-89	254	66.3793	0.51193	9.39769	0.00161492	-0.109735	9.39769	0.544455	0.399962	9.39769	0.0141134	30515248
C2_05540C_A	CJI97_001440		hypothetical protein	323	41.261	158	11	9	320	1.37e-59	192	96.5944	0.511805	4.76666	3.54843e-09	0.394079	4.76666	5.5365e-06	0.665391	4.76666	6.89202e-15	3645559
CR_05900W_A	CJI97_001159		hypothetical protein	485	46.307	249	9	1	482	1.32e-151	439	99.3814	0.511478	6.42664	1.96624e-07	0.224214	6.42664	0.0291884	1.60577	6.42664	3.8045e-61	3646681
C4_04710W_A	CJI97_004281	GYP1	hypothetical protein	535	59.557	147	11	49	534	0	540	90.8411	0.511187	5.95124	3.2392e-08	0.213302	5.95124	0.0274057	0.443817	5.95124	1.62572e-06	3641138
C5_01810W_A	CJI97_004630	FCR3	hypothetical protein	371	46.083	97	4	163	361	5.43e-56	186	53.6388	0.511027	5.96242	6.25958e-08	0.0292573	5.96242	0.796605	0.513421	5.96242	5.00914e-08	3643760
C4_06160W_A	CJI97_000927		hypothetical protein	490	36.752	265	15	6	452	2.9e-87	275	91.2245	0.510607	5.35551	9.25995e-08	0.206115	5.35551	0.039419	0.568895	5.35551	2.18853e-09	3642819
C1_10230C_A	CJI97_003993		hypothetical protein	1222	26.909	714	35	25	1134	4.86e-112	381	90.8347	0.509097	7.22765	2.39121e-06	0.29071	7.22765	0.0092592	0.639019	7.22765	2.60162e-09	3634880
C1_04120C_A	CJI97_005226		hypothetical protein	216	55.118	56	1	1	126	5.38e-47	156	58.3333	0.508176	2.50966	0.000183338	0.18493	2.50966	0.192691	0.158156	2.50966	0.273388	3644701
C1_11010C_A	CJI97_001252		hypothetical protein	403	53.518	173	3	6	401	1.88e-147	422	98.263	0.508059	5.79375	1.42195e-05	-0.275158	5.79375	0.0246277	0.205731	5.79375	0.0866943	3644421
CR_03290C_A	CJI97_003048	IME2	hypothetical protein	490	45.961	182	2	17	369	1.28e-102	315	72.0408	0.508005	5.28581	0.0385004	-0.650792	5.28581	0.00922541	0.791643	5.28581	0.0010715	3645099
CR_04450C_A	CJI97_002107		hypothetical protein	746	69.326	219	2	22	744	0	1095	96.9169	0.507379	7.17903	1.87438e-07	0.572095	7.17903	5.35828e-09	0.554043	7.17903	1.11834e-08	3640987
C1_04630C_A	CJI97_000025		hypothetical protein	1136	66.78	337	13	2	1135	0	1597	99.8239	0.506807	6.57508	6.26382e-07	0.419321	6.57508	5.00068e-05	0.45317	6.57508	8.38851e-06	3644762
C3_05020W_A	CJI97_004526		hypothetical protein	606	32.16	355	11	15	605	8.98e-114	350	97.5248	0.506476	4.55647	1.88836e-08	0.312197	4.55647	0.000641138	0.231267	4.55647	0.0125195	3635170
C7_03810W_A	CJI97_001177	SLA2	hypothetical protein	1033	57.944	391	14	1	1025	0	1062	99.2256	0.505945	8.36473	0.000168878	0.584454	8.36473	1.75244e-05	0.619773	8.36473	3.55788e-06	3643149
C2_01170C_A	CJI97_003264		hypothetical protein	1199	38.28	499	13	3	908	0	660	75.563	0.505808	6.77307	3.13292e-05	0.50885	6.77307	3.5522e-05	0.60202	6.77307	6.18301e-07	3638860
CR_07560W_A	CJI97_004986	RGD3	hypothetical protein	861	51.812	358	8	1	809	0	848	93.9605	0.505431	6.87954	4.7959e-08	0.398673	6.87954	2.28434e-05	0.504977	6.87954	4.58475e-08	3648003
CR_04410W_A	CJI97_002104		hypothetical protein	459	26.58	280	14	23	450	2.5e-30	120	93.2462	0.504475	5.43347	4.79655e-08	0.453103	5.43347	1.04033e-06	0.922149	5.43347	2.88159e-24	3640981
C2_02730W_A	CJI97_003149		hypothetical protein	354	68.132	103	5	1	352	1.95e-175	489	99.435	0.504433	5.03117	2.31565e-08	-0.369858	5.03117	7.1938e-05	0.168876	5.03117	0.0714884	3643035
C1_09750W_A	CJI97_002798		hypothetical protein	302	39.228	153	11	2	299	2.16e-64	202	98.6755	0.503387	6.1036	2.63736e-09	0.284191	6.1036	0.00104042	0.545807	6.1036	8.89696e-11	3634822
C3_04330C_A	CJI97_002679		hypothetical protein	162	28.155	69	1	1	103	2.14e-10	53.5	63.5802	0.502698	5.31448	0.000638917	-0.871129	5.31448	5.09319e-09	0.58952	5.31448	5.51725e-05	3635272
C1_00820W_A	CJI97_005026		hypothetical protein	327	26.407	126	5	99	297	8.59e-14	69.3	60.8563	0.501893	4.51256	6.37131e-06	0.258712	4.51256	0.0245721	0.452808	4.51256	4.72304e-05	3639345
C2_06620W_A	CJI97_003609		hypothetical protein	421	45.991	218	6	1	416	2.1e-112	334	98.8124	0.501074	5.64185	2.55815e-07	0.395452	5.64185	5.99006e-05	0.629049	5.64185	7.01463e-11	3646564
C2_09710C_A	CJI97_001942		hypothetical protein	494	49.593	215	8	1	490	1.03e-130	385	99.1903	0.500706	6.43176	2.21143e-06	0.208082	6.43176	0.0612188	0.522698	6.43176	7.12998e-07	3643786
C1_05980W_A	CJI97_002490		hypothetical protein	661	52.747	217	12	132	660	2.76e-180	526	80.0303	0.499839	5.93508	5.84598e-09	0.303245	5.93508	0.000552606	0.42717	5.93508	6.66544e-07	3639872
C5_04400W_A	CJI97_004414	RNY11	hypothetical protein	403	43.377	198	6	30	402	3.12e-114	337	92.5558	0.499611	3.6967	1.91353e-06	-0.289026	3.6967	0.00852841	0.45118	3.6967	1.73656e-05	3636408
C2_05740W_A	CJI97_000893	SPO7	hypothetical protein	408	56.25	130	3	78	391	1.62e-119	355	76.9608	0.499371	5.95461	1.37647e-07	0.383192	5.95461	6.83399e-05	0.374213	5.95461	8.53668e-05	3645576
C4_05050C_A	CJI97_005292	PPG1	hypothetical protein	358	66.587	80	3	1	357	0	561	99.7207	0.498495	5.78978	2.02173e-09	0.33257	5.78978	8.15194e-05	0.603052	5.78978	2.64136e-13	3641143
C6_00780W_A	CJI97_002518	SEC8	hypothetical protein	1106	40.877	608	17	16	1104	0	818	98.4629	0.497468	7.48792	1.47156e-06	0.572251	7.48792	3.90862e-08	0.774532	7.48792	4.2341e-14	3647078
C2_09580W_A	CJI97_004628	AGE2	hypothetical protein	365	44.03	167	12	3	363	4.12e-89	271	98.9041	0.496716	6.3502	1.95781e-07	-0.0474806	6.3502	0.666497	0.509541	6.3502	8.57711e-08	3643810
C7_00250C_A	CJI97_001796		hypothetical protein	210	56.522	52	3	41	174	8.09e-44	143	63.8095	0.496541	5.70425	2.60305e-06	-0.416736	5.70425	0.000122496	0.479104	5.70425	5.53325e-06	3637979
CR_00410W_A	CJI97_000870	RTT109	hypothetical protein	405	32.143	212	6	2	336	6.04e-54	181	82.716	0.494899	5.93986	3.01804e-09	0.525685	5.93986	2.88294e-10	0.358363	5.93986	1.9178e-05	3639678
C5_01100C_A	CJI97_000422	CLN3	hypothetical protein	454	43.363	207	10	2	433	4.65e-111	333	95.1542	0.494739	6.70519	0.000616798	0.243325	6.70519	0.110214	0.739052	6.70519	2.37546e-07	3642624
C3_02430W_A	CJI97_001916	APL2	hypothetical protein	747	65.138	239	8	3	746	0	957	99.5984	0.494232	7.66241	3.96505e-07	0.351067	7.66241	0.000433099	0.699313	7.66241	5.24871e-13	3638343
C1_08460C_A	CJI97_000271	UPC2	hypothetical protein	618	60.345	174	17	7	612	0	735	98.0583	0.494212	7.7044	7.56298e-07	1.36316	7.7044	1.43291e-42	0.537027	7.7044	6.86098e-08	3646489
C4_05160C_A	CJI97_004843		hypothetical protein	445	27.519	290	14	1	439	2.29e-47	168	98.6517	0.494145	6.10635	1.93444e-08	0.359752	6.10635	5.64999e-05	0.456062	6.10635	2.09366e-07	3647411
C3_04320W_A	CJI97_005596	VAM3	hypothetical protein	274	52.448	123	3	1	273	2.66e-92	272	99.635	0.493607	5.06786	0.000300908	0.223446	5.06786	0.122147	0.232097	5.06786	0.0973284	3635146
C7_01270C_A	CJI97_005542		hypothetical protein	569	45.364	288	16	1	567	3.47e-165	481	99.6485	0.493547	6.69417	1.66293e-09	0.626791	6.69417	1.67046e-14	0.434132	6.69417	1.12606e-07	3645908
C1_03150C_A	CJI97_000620		hypothetical protein	205	74.854	42	1	1	170	1.6e-93	270	82.9268	0.493303	5.96522	1.30575e-06	-0.332359	5.96522	0.00158132	0.292968	5.96522	0.00451782	30514976
C2_01450C_A	CJI97_004711		hypothetical protein	226	57.94	85	4	1	225	4.57e-94	273	99.5575	0.492354	5.2572	1.30035e-08	-0.0473303	5.2572	0.637655	0.821962	5.2572	4.22752e-22	3635843
C4_04760C_A	CJI97_003420		hypothetical protein	232	47.2	99	3	15	231	4.77e-75	226	93.5345	0.491842	6.85335	4.7509e-08	0.770031	6.85335	9.51478e-18	0.678819	6.85335	3.19902e-14	3641118
C1_01030W_A	CJI97_003044	HMT1	hypothetical protein	338	78.274	73	0	2	337	0	553	99.4083	0.491648	5.67517	3.34745e-07	-0.0303338	5.67517	0.796021	0.163604	5.67517	0.100064	3640182
C7_01960W_A	CJI97_005010		hypothetical protein	748	30.862	347	23	108	747	2.42e-58	208	85.5615	0.49156	6.04432	2.56398e-08	0.209192	6.04432	0.0231334	0.363837	6.04432	4.07948e-05	3636969
C2_09770C_A	CJI97_000505	INP51	hypothetical protein	1028	47.076	489	16	1	1006	0	934	97.8599	0.491464	6.04767	2.54668e-07	0.2351	6.04767	0.0178534	0.581577	6.04767	8.41688e-10	3643806
C3_07050W_A	CJI97_004700		hypothetical protein	97	53.211	36	1	3	96	1.05e-35	115	96.9072	0.491133	5.10001	2.76057e-07	-0.00207779	5.10001	0.991459	0.596839	5.10001	3.0082e-10	3638515
C3_00490W_A	CJI97_003887	ESA1	histone acetyltransferase ESA1	514	72.031	110	7	17	513	0	715	96.6926	0.490474	6.41743	1.39988e-07	0.043317	6.41743	0.687963	0.643264	6.41743	3.6032e-12	3640518
C3_05680W_A	CJI97_005056		hypothetical protein	233	63.107	71	2	1	201	1.94e-82	244	86.2661	0.489611	7.10786	3.6818e-08	-0.188826	7.10786	0.0437589	0.416012	7.10786	2.95644e-06	3641724
CR_04560C_A	CJI97_002113		flap endonuclease 1	401	74.863	87	2	1	366	0	582	91.2718	0.488413	6.72617	2.51491e-07	0.485678	6.72617	3.75682e-07	0.509327	6.72617	6.89474e-08	3640946
CR_03490W_A	CJI97_002706	DEM1	hypothetical protein	556	30.624	324	13	40	545	1.63e-70	236	91.0072	0.488108	5.37705	1.31691e-06	0.361861	5.37705	0.000421323	0.468941	5.37705	3.23339e-06	3643200
C1_07150W_A	CJI97_001831		hypothetical protein	84	34.921	41	0	1	63	2.06e-11	52.8	75	0.487992	1.60732	0.00394914	0.523247	1.60732	0.0013484	0.0828658	1.60732	0.676914	30515019
CR_02250C_A	CJI97_004971	CEX1	hypothetical protein	795	46.766	333	16	1	781	0	642	98.239	0.487235	5.32722	5.63476e-05	0.533781	5.32722	1.12397e-05	0.399878	5.32722	0.000984817	3644913
CR_01990C_A	CJI97_002549	SPC98	hypothetical protein	829	31.13	508	14	8	828	1.2e-136	422	99.035	0.487009	5.35895	4.18634e-08	0.598721	5.35895	9.84546e-12	0.717967	5.35895	2.31966e-16	3640113
CR_02040W_A	CJI97_000754	PRK1	hypothetical protein	640	44.54	250	20	1	639	9.18e-172	504	99.8438	0.485519	6.38813	3.23778e-08	0.483983	6.38813	4.29983e-08	0.512617	6.38813	4.66668e-09	3640153
C4_02710C_A	CJI97_002217	GRX3	Grx4 family monothiol glutaredoxin	242	68.127	68	2	1	239	4.89e-118	335	98.7603	0.485289	6.61093	4.70815e-08	0.184122	6.61093	0.0483008	0.463006	6.61093	1.80564e-07	3637858
C1_13280C_A	CJI97_002445		V-type proton ATPase subunit C''	196	82.105	34	0	6	195	1.27e-112	317	96.9388	0.484937	6.21306	1.54638e-08	0.324797	6.21306	0.000202477	0.567863	6.21306	2.691e-11	3636145
CR_01720W_A	CJI97_002429		hypothetical protein	1073	32.877	602	30	26	1066	5.02e-163	506	97.0177	0.484184	6.36066	1.3692e-08	0.560208	6.36066	5.14655e-11	0.589676	6.36066	3.45819e-12	3640114
C7_00170W_A	CJI97_002119	VPS70	hypothetical protein	795	58.387	295	10	12	788	0	899	97.7358	0.482356	7.21027	2.75247e-05	0.449766	7.21027	0.000120022	0.201833	7.21027	0.0865033	3637971
C4_01390W_A	CJI97_004521	HAP3	nuclear transcription factor Y subunit B-3	168	82.075	19	0	11	116	2.2e-61	191	63.0952	0.482345	4.94008	7.7607e-06	0.531235	4.94008	8.16113e-07	0.118273	4.94008	0.298735	3635629
C3_00890C_A	CJI97_001907		hypothetical protein	679	48.664	306	17	5	666	0	626	97.4963	0.482142	5.78792	4.09524e-07	0.304729	5.78792	0.00179098	0.509972	5.78792	7.45069e-08	3647753
C2_05670C_A	CJI97_003030		tRNA-intron endonuclease	234	37.023	119	9	2	233	3.57e-42	142	99.1453	0.48191	5.44607	1.23536e-07	-0.152021	5.44607	0.119296	0.66874	5.44607	1.16887e-13	3645570
C1_12110C_A	CJI97_002386		hypothetical protein	130	34.454	73	3	10	124	1.45e-14	63.5	88.4615	0.481626	5.69698	1.47476e-05	-0.401343	5.69698	0.000430806	0.545512	5.69698	8.04324e-07	3642054
C1_02860C_A	CJI97_003338	YKT6	hypothetical protein	200	76.5	46	1	1	199	4.99e-118	331	99.5	0.480518	6.88431	7.48636e-09	0.492128	6.88431	3.98218e-09	0.539188	6.88431	7.31729e-11	3636863
C2_02490C_A	CJI97_002435		hypothetical protein	1399	62.537	453	16	34	1394	0	1736	97.2838	0.479907	6.7549	2.52531e-09	0.554988	6.7549	5.74255e-12	0.40227	6.7549	5.967e-07	3635815
C3_05580C_A	CJI97_005373	GAP2	hypothetical protein	588	66.548	186	2	28	587	0	727	95.2381	0.47974	6.37034	0.000152585	-0.136386	6.37034	0.323791	0.080318	6.37034	0.546668	3643662
C3_03300C_A	CJI97_000196		hypothetical protein	437	60.535	109	4	3	294	2.21e-130	382	66.8192	0.479682	4.14682	1.48745e-05	0.246679	4.14682	0.031679	0.144654	4.14682	0.214985	3638361
C1_02960C_A	CJI97_003328		hypothetical protein	502	73.267	126	4	1	500	0	761	99.6016	0.479661	5.5658	7.5001e-08	0.225043	5.5658	0.0150565	0.373016	5.5658	3.12037e-05	3636834
CR_05560W_A	CJI97_005197		RNA polymerase II transcription factor B subunit 2	500	74.9	114	4	3	499	0	758	99.4	0.478926	5.03409	1.33769e-07	0.340177	5.03409	0.0002178	0.198093	5.03409	0.0341291	3647592
CR_06170W_A	CJI97_000803		hypothetical protein	247	51.667	113	1	2	238	1.42e-78	235	95.9514	0.478739	6.20819	1.21635e-07	-0.243237	6.20819	0.00991152	0.458849	6.20819	3.79797e-07	3644865
C6_02140W_A	CJI97_000549		hypothetical protein	897	36.441	504	23	3	881	2.65e-178	539	97.9933	0.47809	5.69298	4.66314e-08	0.441245	5.69298	5.18516e-07	0.34525	5.69298	8.89888e-05	3645886
C5_00870C_A	CJI97_002942	GIT4	hypothetical protein	544	62.619	189	4	1	523	0	686	96.1397	0.476652	7.55618	5.25745e-05	-1.06529	7.55618	2.44151e-19	1.08005	7.55618	2.47395e-20	3642635
C2_10170C_A	CJI97_003517		hypothetical protein	251	35	151	6	2	250	4.34e-32	117	99.2032	0.476514	7.6086	2.75671e-06	-0.0512024	7.6086	0.660633	0.602924	7.6086	2.42775e-09	3643931
C3_07250W_A	CJI97_004685	GCD2	hypothetical protein	517	62.979	157	5	50	516	0	600	90.3288	0.474314	6.16804	3.37741e-08	0.330963	6.16804	0.000154969	0.419858	6.16804	1.03307e-06	3638437
C1_01700W_A	CJI97_000653	ARP8	hypothetical protein	830	41.888	320	13	187	829	0	600	77.4699	0.47395	7.85193	1.21477e-05	0.786374	7.85193	4.18052e-13	0.680604	7.85193	2.4707e-10	3640200
C4_05220C_A	CJI97_005305		hypothetical protein	517	28.669	190	5	36	311	5.84e-29	119	53.3849	0.472875	7.55041	4.97379e-05	0.117898	7.55041	0.35474	0.936336	7.55041	5.07843e-16	3646155
CR_01680C_A	CJI97_002425	CDC4	hypothetical protein	744	51.621	321	10	6	737	0	752	98.3871	0.47183	6.88429	1.27406e-07	0.0192279	6.88429	0.860739	0.505723	6.88429	1.32879e-08	3640125
CR_00880W_A	CJI97_003557		hypothetical protein	307	28.169	177	8	14	302	1.56e-29	113	94.1368	0.471673	4.9195	1.23306e-07	0.149598	4.9195	0.114472	0.546738	4.9195	6.32223e-10	3640397
C5_00100C_A	CJI97_002832		hypothetical protein	276	25.455	100	3	32	195	6.46e-10	55.5	59.4203	0.471566	6.67668	7.16285e-06	0.164058	6.67668	0.14363	0.788015	6.67668	3.51693e-14	3647883
C7_00070C_A	CJI97_001258		hypothetical protein	370	52.793	122	8	13	366	1.22e-110	324	95.6757	0.471537	5.87917	1.10043e-06	0.443705	5.87917	5.39164e-06	0.384927	5.87917	7.25326e-05	3638011
C1_13960W_A	CJI97_004810	YBP1	hypothetical protein	668	43.498	349	10	29	666	1.73e-176	515	95.509	0.471316	6.73476	5.07986e-09	0.297444	6.73476	0.000309115	0.283491	6.73476	0.00049656	3636187
C5_04880C_A	CJI97_004379	PUT2	1-pyrroline-5-carboxylate dehydrogenase	583	68.634	173	4	1	580	0	848	99.4854	0.470936	8.86615	3.2439e-05	0.63992	8.86615	2.04331e-08	0.391341	8.86615	0.000565017	3636439
C3_04720C_A	CJI97_003832		hypothetical protein	873	58.499	327	9	21	868	0	1003	97.1363	0.470713	5.74433	1.28596e-07	0.346628	5.74433	0.000128541	0.393742	5.74433	1.03404e-05	3635249
C1_12830C_A	CJI97_004083		hypothetical protein	1051	41.604	523	28	3	1050	0	836	99.7146	0.470224	5.01554	1.34744e-06	0.51625	5.01554	9.91761e-08	0.438052	5.01554	6.62934e-06	3636176
C3_04200W_A	CJI97_002641	AFP99	agmatinase	449	53.275	159	12	2	445	3.52e-154	441	98.8864	0.470086	2.74705	0.000829969	0.153257	2.74705	0.315497	0.228205	2.74705	0.119676	3635184
C5_03940C_A	CJI97_000450		hypothetical protein	439	48.739	204	5	2	437	4.08e-149	431	99.3166	0.470033	5.73831	1.02004e-08	0.205772	5.73831	0.0157183	0.433521	5.73831	1.2262e-07	3647446
CR_07010W_A	CJI97_005207	MIS11	hypothetical protein	947	82.77	163	0	1	946	0	1617	99.8944	0.469603	9.37806	6.50307e-06	0.387953	9.37806	0.000264044	0.0530432	9.37806	0.631496	3645732
C4_00810C_A	CJI97_004490		hypothetical protein	402.667	52.956	158	7	2	377	5.78e-156	445	93.3775	0.469563	5.92615	6.54299e-08	0.115346	5.92615	0.218608	0.487892	5.92615	1.75428e-08	3645742
C1_14050C_A	CJI97_002632		hypothetical protein	1170	50.172	521	20	2	1156	0	1126	98.7179	0.469073	5.84036	4.49948e-08	0.221168	5.84036	0.0129215	0.331634	5.84036	0.000122459	3643343
C2_02410W_A	CJI97_003717		hypothetical protein	218	61.053	68	2	1	188	1.42e-81	239	86.2385	0.468305	6.85872	1.44214e-07	-0.112531	6.85872	0.243979	0.594177	6.85872	1.90309e-11	3635755
C4_01780C_A	CJI97_005322		hypothetical protein	335	45.507	147	7	1	333	5.49e-83	252	99.403	0.468126	5.85019	3.3261e-07	-0.0428959	5.85019	0.686211	0.512272	5.85019	1.98414e-08	3635582
CR_04920W_A	CJI97_002149		hypothetical protein	319	59.644	96	6	17	316	4.05e-126	363	94.0439	0.467998	5.45252	2.54574e-06	0.18347	5.45252	0.0797396	0.522471	5.45252	1.2706e-07	3648207
C1_01190C_A	CJI97_002202		hypothetical protein	464	48.571	228	4	4	456	4.13e-149	431	97.6293	0.467701	5.4851	9.89178e-05	-0.230742	5.4851	0.0671727	0.779284	5.4851	4.77317e-11	3640207
C7_00470C_A	CJI97_000224	PEL1	hypothetical protein	560	63.708	174	5	53	559	0	654	90.5357	0.466229	6.02769	5.55549e-08	0.438515	6.02769	3.85066e-07	0.0200917	6.02769	0.832433	3637989
C4_00020W_A	CJI97_003610	VMA6	hypothetical protein	350	76.791	80	1	1	349	0	545	99.7143	0.466185	7.44971	4.69751e-07	0.290416	7.44971	0.00229288	0.637204	7.44971	4.2239e-12	3648053
CR_02160W_A	CJI97_002760	UGT51C1	hypothetical protein	1657	41.173	717	41	30	1594	0	1107	94.4478	0.465976	6.03204	8.02179e-07	-0.119852	6.03204	0.240744	0.257511	6.03204	0.00718592	3640147
CR_10340W_A	CJI97_000544	PTP3	hypothetical protein	883	30.465	446	29	117	863	2.33e-99	329	84.598	0.465809	7.16881	2.12879e-06	-0.230542	7.16881	0.0247485	0.360448	7.16881	0.000256134	3638940
C7_01490W_A	CJI97_001372		hypothetical protein	166	35.465	78	7	12	160	2.06e-21	85.1	89.759	0.465599	5.29969	0.000495485	0.306764	5.29969	0.0260844	0.626073	5.29969	2.17025e-06	3637051
C7_00810W_A	CJI97_005500		hypothetical protein	351	49.091	140	6	22	350	6.18e-108	320	93.7322	0.464964	6.58042	3.572e-07	0.224443	6.58042	0.0181626	0.528232	6.58042	6.23234e-09	3637940
C7_00020C_A	CJI97_001264	RVS161	reduced viability upon starvation protein 161	266	81.439	49	0	1	264	9.43e-168	462	99.2481	0.464744	8.86454	1.84534e-05	-0.1431	8.86454	0.220704	0.240889	8.86454	0.0287062	3638005
C1_00960C_A	CJI97_005439	SET1	hypothetical protein	1055	45.539	487	24	23	1054	0	816	97.8199	0.46338	6.24681	8.3225e-08	0.392492	6.24681	7.15693e-06	0.225385	6.24681	0.0104296	3639280
C1_07440W_A	CJI97_001698		hypothetical protein	816	39.978	418	22	4	815	0	560	99.5098	0.462533	6.74478	9.68717e-07	0.266598	6.74478	0.00625859	0.27032	6.74478	0.00468356	3644482
CR_04080C_A	CJI97_002510	SEC63	hypothetical protein	675	50.663	317	10	3	673	0	642	99.4074	0.462136	7.61787	3.61914e-07	0.287232	7.61787	0.00212103	0.442654	7.61787	1.06101e-06	3641023
C1_02380C_A	CJI97_000979		hypothetical protein	185	46.5	89	2	1	182	2.51e-62	189	98.3784	0.461628	2.58991	0.00061643	0.538315	2.58991	3.05843e-05	0.63743	2.58991	1.08852e-06	3636790
CR_03720W_A	CJI97_005310	TAL1	transaldolase	324	79.751	65	0	2	322	0	507	99.0741	0.460471	10.6931	3.69256e-05	0.144736	10.6931	0.228328	0.500521	10.6931	6.73845e-06	3643225
C1_03130C_A	CJI97_000618	GGA2	hypothetical protein	595.667	58.784	213	12	4	577	0	640	96.3626	0.459722	7.70581	5.87552e-06	0.316935	7.70581	0.00236835	0.594832	7.70581	3.65158e-09	3636928
CR_05510W_A	CJI97_005189	STE13	hypothetical protein	907.667	42.032	474	23	3	889	0	729	97.7231	0.459033	5.09377	0.00214914	0.418512	5.09377	0.00606785	0.263846	5.09377	0.083307	3647597
C5_00040C_A	CJI97_002374		hypothetical protein	603	51.453	233	11	1	583	0	568	96.6833	0.45823	6.58233	1.1489e-07	-0.0498821	6.58233	0.614284	0.305462	6.58233	0.000451703	3647874
CR_02020C_A	CJI97_004134	OPT1	OPT family small oligopeptide transporter	778	40.645	432	11	14	776	0	594	98.072	0.458134	3.06659	0.000109993	0.371721	3.06659	0.00154887	0.305765	3.06659	0.0115147	3640150
C5_02700W_A	CJI97_001565	CTA7	hypothetical protein	926	42.645	369	14	146	925	0	639	84.2333	0.458013	5.97	9.41475e-06	0.230178	5.97	0.0326409	1.04959	5.97	5.71386e-25	3637776
C4_06420W_A	CJI97_004669		hypothetical protein	884	30.661	453	29	40	882	2.42e-82	281	95.362	0.457072	6.98011	5.65711e-05	0.762061	6.98011	1.8333e-11	0.906925	6.98011	6.3958e-16	3642795
C2_04250W_A	CJI97_001999	VPS36	hypothetical protein	642	39.531	343	12	2	611	6.88e-157	465	95.0156	0.455501	4.25894	0.000303053	0.206462	4.25894	0.121268	0.174668	4.25894	0.182886	3637354
C1_10040W_A	CJI97_001239	ERO1	hypothetical protein	531	56.098	194	12	16	515	0	569	94.162	0.455374	8.81078	0.00296994	0.991002	8.81078	1.05687e-10	0.896139	8.81078	3.35017e-09	3634810
C7_01340W_A	CJI97_005494	MRE11	DNA repair protein (mre11)	644	54.562	223	5	1	516	0	625	80.1242	0.455339	5.48049	5.77213e-07	0.453811	5.48049	6.60185e-07	0.34027	5.48049	0.000206913	3645898
C2_07620W_A	CJI97_004775		hypothetical protein	507	23.097	222	17	52	385	2.11e-05	45.1	65.8777	0.454571	2.95665	0.00065303	0.543121	2.95665	2.37758e-05	0.93071	2.95665	1.64363e-13	3645194
C1_14440C_A	CJI97_005530	GDI1	rab GDP-dissociation inhibitor	447	81.596	75	4	1	445	0	764	99.5526	0.454286	8.17086	5.09919e-06	0.305373	8.17086	0.00289283	0.468604	8.17086	2.38267e-06	3643298
C4_07210W_A	CJI97_000631		hypothetical protein	262	37.154	134	7	5	257	7.19e-38	132	96.5649	0.454007	4.67517	2.1949e-05	0.271421	4.67517	0.0136006	0.453886	4.67517	2.06762e-05	3642959
C2_03020C_A	CJI97_005047		hypothetical protein	759	41.235	281	21	107	660	2.21e-111	351	72.9908	0.453977	8.22578	9.48866e-05	0.0350861	8.22578	0.798865	0.60314	8.22578	1.75979e-07	3643019
C2_08770C_A	CJI97_005271		hypothetical protein	96	40.206	50	3	5	93	2.4e-18	71.6	92.7083	0.452132	3.39124	0.000254929	0.00214234	3.39124	0.999332	0.604261	3.39124	6.27769e-07	3643878
C5_03390C_A	CJI97_004144	FUR1	uracil phosphoribosyltransferase	219	91.743	18	0	1	218	4.09e-148	409	99.5434	0.451919	7.16613	0.000241905	0.516994	7.16613	3.26108e-05	0.686813	7.16613	1.76366e-08	3646348
C7_00780W_A	CJI97_005506		hypothetical protein	711	40.488	360	13	8	708	0	566	98.5935	0.451469	5.73245	1.30144e-05	0.707433	5.73245	5.78317e-12	0.338717	5.73245	0.00114853	3637945
C1_02320C_A	CJI97_000973		hypothetical protein	538	60	187	7	6	536	0	652	98.6989	0.451445	5.94305	1.09542e-06	0.280204	5.94305	0.00322652	0.36319	5.94305	9.34853e-05	3644572
C3_06000W_A	CJI97_002579	AHR1	hypothetical protein	649	29.518	387	24	10	647	2.58e-62	216	98.3051	0.451161	8.26572	9.8379e-05	0.742021	8.26572	1.682e-10	0.404081	8.26572	0.000486797	3641733
C1_05610W_A	CJI97_005167		aspartyl/glutamyl-tRNA(Asn/Gln) amidotransferase, B subunit	502	50.8	228	7	1	500	2.71e-173	495	99.6016	0.451046	5.35282	1.39127e-05	0.227707	5.35282	0.0352907	0.401896	5.35282	0.000108674	3639843
C1_05320C_A	CJI97_003780		hypothetical protein	621	32.656	351	17	1	620	2.2e-95	302	99.839	0.450969	6.15286	8.4263e-08	0.307811	6.15286	0.000334597	0.401353	6.15286	1.87533e-06	3642470
C1_08740C_A	CJI97_004898	SEC24	hypothetical protein	943	63.152	302	9	3	942	0	1194	99.6819	0.450963	8.906	2.92771e-05	0.591988	8.906	5.19609e-08	0.463537	8.906	1.63795e-05	3634939
C3_00180C_A	CJI97_005112	DAL1	hypothetical protein	682	59.322	128	7	274	675	3.54e-166	487	58.9443	0.450552	7.88855	0.000110236	-0.253332	7.88855	0.0372089	0.409311	7.88855	0.00044212	3640564
C2_04750W_A	CJI97_003023		hypothetical protein	417	42.576	176	13	2	394	1.12e-94	293	94.2446	0.450017	3.35252	0.000931586	0.48919	3.35252	0.000262033	0.42658	3.35252	0.00166243	3647785
C4_04290W_A	CJI97_000297	SEC15	hypothetical protein	873	51.529	382	9	1	835	0	873	95.6472	0.448208	6.70526	1.58985e-07	0.423687	6.70526	9.15103e-07	0.405146	6.70526	2.15009e-06	3646845
C1_05920W_A	CJI97_002088		hypothetical protein	466	28.105	153	12	19	294	3.54e-19	88.6	59.2275	0.447129	6.92866	3.08034e-06	0.138139	6.92866	0.179289	0.449466	6.92866	2.5613e-06	3639864
C5_00210C_A	CJI97_005712	BRE1	hypothetical protein	677	44.023	360	10	5	676	5.72e-166	490	99.2614	0.446844	0.104194	0.106078	0.753002	0.104194	0.00119501	0.9897	0.104194	2.46465e-05	3641568
C3_01030W_A	CJI97_002900	ARP9	hypothetical protein	466	49.275	222	10	1	462	2.59e-156	450	99.1416	0.446425	6.40936	1.46473e-06	0.770006	6.40936	5.53487e-17	0.622032	6.40936	1.26238e-11	3639829
C1_11370C_A	CJI97_005334		hypothetical protein	700	39.799	372	12	23	698	5.67e-151	454	96.5714	0.446182	3.80277	5.77188e-06	0.625515	3.80277	3.36201e-11	0.287981	3.80277	0.00416388	3644547
C2_05850C_A	CJI97_003250		hypothetical protein	752	38.802	446	9	1	746	0	546	99.2021	0.446012	6.29784	0.000143339	0.266244	6.29784	0.0288382	0.499444	6.29784	1.85122e-05	3647472
CR_00110W_A	CJI97_002733		hypothetical protein	927	34.553	373	33	7	925	1.28e-147	452	99.137	0.445212	6.23637	3.44728e-07	0.00789001	6.23637	0.945406	0.696137	6.23637	7.8484e-16	3639731
C2_04560W_A	CJI97_003195	KTR2	hypothetical protein	440	63.514	133	2	69	436	6.73e-180	509	83.6364	0.444715	5.55659	1.19816e-05	0.328894	5.55659	0.00149742	0.674921	5.55659	1.65028e-11	3645443
C1_14200W_A	CJI97_003391		hypothetical protein	320	53.235	128	5	1	319	2.34e-117	339	99.6875	0.444313	5.12524	5.0075e-07	0.267684	5.12524	0.00306802	0.37224	5.12524	2.70038e-05	3643301
C1_09680W_A	CJI97_002992	MTS1	hypothetical protein	508	76.134	121	0	1	507	0	838	99.8031	0.444201	8.33569	7.91677e-05	0.877208	8.33569	6.21667e-15	0.592233	8.33569	1.14822e-07	3634873
C7_02550C_A	CJI97_001049		hypothetical protein	208	62.445	57	4	1	207	1.61e-85	250	99.5192	0.444018	5.08235	4.2501e-07	0.31978	5.08235	0.000318554	0.488719	5.08235	2.13474e-08	3637018
C1_14000C_A	CJI97_005538	DOA4	hypothetical protein	849	46.905	403	15	14	848	0	729	98.351	0.444003	5.73909	7.17036e-06	0.348696	5.73909	0.000529164	0.494796	5.73909	4.8681e-07	3643337
C3_02360C_A	CJI97_003061		hypothetical protein	559	59.895	200	9	1	546	0	691	97.6744	0.443357	5.97639	0.00133957	0.941622	5.97639	6.40922e-12	1.05289	5.97639	8.9735e-15	3636617
C2_05140W_A	CJI97_004205	CDC15	hypothetical protein	323.667	30.734	146	4	67	282	3.3e-29	115	66.7353	0.443326	5.55843	4.16152e-06	0.228567	5.55843	0.0222175	0.40623	5.55843	2.43796e-05	3643459
CR_07090W_A	CJI97_000474	STT4	hypothetical protein	1920	59.135	719	17	1	1919	0	2318	99.9479	0.443188	7.3474	2.2331e-06	0.152998	7.3474	0.125697	0.19824	7.3474	0.038043	3647963
C7_02090C_A	CJI97_002103		hypothetical protein	220	41.288	100	5	8	218	9.27e-69	209	95.9091	0.440457	4.60814	4.60501e-06	-0.253591	4.60814	0.0113135	0.547111	4.60814	8.46589e-09	3637024
C2_01130W_A	CJI97_002876	NOT3	hypothetical protein	690.667	33.031	386	21	1	661	1.62e-109	345	95.7046	0.440156	7.12739	2.23873e-06	0.326997	7.12739	0.000584713	0.440492	7.12739	2.07608e-06	3638829
C3_01720C_A	CJI97_002563		hypothetical protein	1214	72.512	317	3	1	1212	0	1835	99.8353	0.439814	9.3364	3.16274e-05	0.689913	9.3364	7.97899e-11	0.487113	9.3364	3.68747e-06	3636601
C2_00710W_A	CJI97_001318	NPL6	hypothetical protein	439	44.444	185	4	74	435	4.3e-109	327	82.4601	0.439634	6.64768	1.29646e-07	0.402946	6.64768	1.6465e-06	0.359741	6.64768	1.62538e-05	3638883
CR_06930W_A	CJI97_001061		hypothetical protein	294	48.239	124	4	24	284	1.37e-76	234	88.7755	0.439461	5.89452	1.03326e-06	-0.14231	5.89452	0.14017	0.567831	5.89452	1.94922e-10	3648382
C1_13730C_A	CJI97_002053	DIM1	dimethyladenosine transferase	324	85.89	43	2	1	323	0	574	99.6914	0.439151	3.56737	0.00687308	0.812047	3.56737	3.16162e-07	0.015399	3.56737	0.93681	3636135
C3_02010C_A	CJI97_004229		hypothetical protein	319	36.923	187	4	3	313	7.96e-67	211	97.4922	0.438538	3.35725	0.00134247	0.587747	3.35725	1.00977e-05	0.380556	3.35725	0.00554237	3636593
C3_04780C_A	CJI97_002389		hypothetical protein	349	58.14	139	1	1	339	1.02e-149	423	97.1347	0.438478	4.83049	9.8788e-06	0.46135	4.83049	3.07822e-06	0.108178	4.83049	0.302522	3635214
C5_04860C_A	CJI97_004377		hypothetical protein	160.667	64.748	48	1	7	144	1.52e-55	169	85.8921	0.438402	4.76407	2.26724e-06	0.612451	4.76407	1.57875e-11	0.317464	4.76407	0.000708209	3636437
CR_10720W_A	CJI97_001346	HMI1	hypothetical protein	824	30.836	387	22	56	735	9.11e-79	265	82.5243	0.438083	4.51606	0.000123138	0.162775	4.51606	0.182055	0.528516	4.51606	2.87457e-06	3638997
C2_05170W_A	CJI97_005102		hypothetical protein	230	61.435	86	0	7	229	7.93e-105	300	96.9565	0.437251	4.81553	5.78679e-06	0.10534	4.81553	0.316646	0.543321	4.81553	1.20388e-08	3643462
C2_08130W_A	CJI97_004531	ARA1	hypothetical protein	325	69.182	96	2	5	320	3.02e-165	461	97.2308	0.434574	4.97286	7.48502e-05	-1.18487	4.97286	2.81386e-26	0.485526	4.97286	8.40228e-06	3642331
C7_00290C_A	CJI97_001037	HGT13	hypothetical protein	490	50	218	5	12	467	4.36e-153	445	93.0612	0.434334	3.00893	0.00268629	0.681496	3.00893	1.10234e-06	0.298452	3.00893	0.0419534	3638047
C3_07660W_A	CJI97_001397		hypothetical protein	1038	42.105	313	13	54	751	2.74e-178	535	67.2447	0.433947	6.26213	6.67143e-07	0.474853	6.26213	5.98716e-08	0.211467	6.26213	0.0174389	3638462
C2_06730W_A	CJI97_000077	LSP1	sphingolipid long chain base-responsive protein PIL1	311	86.039	35	1	1	300	0	530	96.463	0.433016	9.11592	0.000231916	-0.257341	9.11592	0.0358185	0.299058	9.11592	0.0115369	3648025
C2_02210C_A	CJI97_001603	TLG2	hypothetical protein	358	47.467	154	7	1	334	1.62e-97	294	93.2961	0.432415	5.29832	1.61782e-05	0.447116	5.29832	8.5163e-06	0.653512	5.29832	3.71959e-11	3635773
C1_07110W_A	CJI97_001824	TAF145	hypothetical protein	1139	51.113	441	23	19	1094	0	1045	94.4688	0.432223	7.11103	8.90766e-07	0.0936795	7.11103	0.330716	0.383386	7.11103	1.30783e-05	3639486
C1_01100W_A	CJI97_003476	CCH1	hypothetical protein	2190	52.071	926	31	87	2156	0	2118	94.5205	0.432146	6.93022	9.33356e-06	0.255171	6.93022	0.0114167	0.220077	6.93022	0.0263717	3640175
C1_02920W_A	CJI97_003332	CDC73	hypothetical protein	363	55.313	147	8	4	359	8.04e-140	400	98.0716	0.431866	5.92837	1.25409e-06	0.72972	5.92837	1.12618e-16	0.310893	5.92837	0.000533846	3636830
C7_01760C_A	CJI97_005181	ISU1	iron sulfur cluster assembly protein 1, mitochondrial	179	80.882	22	1	39	174	5.33e-79	231	75.9777	0.431058	8.83434	0.000114887	-0.10168	8.83434	0.408262	0.450321	8.83434	5.30518e-05	3637007
C2_08280W_A	CJI97_005159	EAF3	hypothetical protein	337	32.19	194	8	7	335	8.13e-61	197	97.6261	0.430798	6.14229	4.3884e-06	0.229187	6.14229	0.018454	0.712866	6.14229	1.37356e-14	3648318
C2_01000W_A	CJI97_004655	HGT7	hypothetical protein	547	65.688	181	4	2	546	0	763	99.6344	0.429959	11.5627	0.000575391	-0.373884	11.5627	0.00345825	0.638772	11.5627	2.43061e-07	3638876
C3_06600C_A	CJI97_001921		hypothetical protein	484	34.087	280	16	1	481	1.35e-96	301	99.3802	0.429348	5.42542	5.71918e-07	0.231462	5.42542	0.00881335	0.430791	5.42542	4.80689e-07	3642280
C2_06040C_A	CJI97_003483		hypothetical protein	473	27.579	275	22	3	465	1.23e-39	146	97.8858	0.428732	3.61845	0.000483181	0.938167	3.61845	7.40465e-16	-0.0280306	3.61845	0.841764	3644069
C2_06330C_A	CJI97_000085	AVT1	hypothetical protein	534	45.301	277	6	1	527	3.5e-149	436	98.6891	0.428621	5.59638	0.000527934	0.535966	5.59638	1.52436e-05	0.531502	5.59638	1.42287e-05	3646928
CR_05010W_A	CJI97_002724		hypothetical protein	741	39.547	204	9	1	376	3.75e-78	263	50.7422	0.428561	4.64329	1.99205e-06	0.61036	4.64329	3.58454e-12	0.44282	4.64329	7.87886e-07	3646389
C4_03200C_A	CJI97_001225		hypothetical protein	303	32.534	161	10	2	285	3.46e-41	142	93.7294	0.428168	3.26706	0.000714377	0.348784	3.26706	0.00571616	0.301888	3.26706	0.0181226	3637837
C2_03780C_A	CJI97_005415		hypothetical protein	696	41.144	380	14	4	693	1.01e-165	491	99.1379	0.427243	6.80617	1.61782e-05	0.158782	6.80617	0.132806	0.365894	6.80617	0.000226318	3637368
C5_01840C_A	CJI97_004632	TAC1	hypothetical protein	867	28.083	569	28	9	866	2.76e-98	327	98.9619	0.427126	7.48269	4.20518e-06	0.725539	7.48269	4.79792e-15	0.428437	7.48269	3.69282e-06	3643755
C6_00210W_A	CJI97_001617		hypothetical protein	437	51.651	194	7	5	428	1.09e-155	445	97.0252	0.426833	5.17373	3.22811e-07	0.549995	5.17373	2.30959e-11	0.409134	5.17373	9.26116e-07	3646060
C2_00830C_A	CJI97_003403		hypothetical protein	569	34.609	335	15	4	565	4.74e-107	333	98.7698	0.426574	6.53506	1.6429e-06	0.54397	6.53506	1.01447e-09	0.388704	6.53506	1.24014e-05	3638808
C1_02850W_A	CJI97_003339		hypothetical protein	609	36.925	287	24	19	604	3.57e-94	301	96.2233	0.425573	6.28677	3.77328e-06	0.258436	6.28677	0.00636292	0.38909	6.28677	2.31604e-05	3636862
C3_07080W_A	CJI97_002725	RRD1	hypothetical protein	409	43.548	200	8	5	406	2.5e-114	338	98.2885	0.425471	6.43199	8.27677e-06	-0.145854	6.43199	0.15412	0.281846	6.43199	0.00339937	3638445
C1_12970C_A	CJI97_004200	SEC2	hypothetical protein	634	37.577	296	14	8	552	3.37e-134	409	85.9621	0.424881	6.20837	2.20074e-06	0.384976	6.20837	2.19662e-05	0.361899	6.20837	5.66098e-05	3636119
C6_03830W_A	CJI97_005707	SAL6	hypothetical protein	258.667	77.165	46	1	1	242	1.42e-146	419	93.5567	0.424413	0.333271	0.0569312	-0.135326	0.333271	0.638125	0.561603	0.333271	0.0102413	3640289
C2_02770W_A	CJI97_003152		hypothetical protein	566	38.393	248	11	122	564	1.91e-94	302	78.2686	0.424323	5.60634	4.31939e-06	0.353236	5.60634	0.000156651	0.197189	5.60634	0.036891	3643031
C2_00580C_A	CJI97_001583	SMF3	hypothetical protein	517	66.985	155	6	1	516	0	674	99.8066	0.423086	6.1859	1.10678e-06	0.227871	6.1859	0.0111944	0.249214	6.1859	0.00460246	3638852
C7_01230C_A	CJI97_005540		hypothetical protein	458	59.459	163	11	1	454	0	549	99.1266	0.423029	6.71143	7.77102e-05	0.313916	6.71143	0.0042305	0.857394	6.71143	4.78116e-16	3645906
C3_03670W_A	CJI97_002195		hypothetical protein	731	28.965	414	21	1	729	1.35e-86	285	99.7264	0.42294	5.23372	0.000100061	0.406785	5.23372	0.000208706	0.186952	5.23372	0.0942983	3645649
C2_01840C_A	CJI97_000165	RAD7	hypothetical protein	637	53.005	266	7	10	634	0	672	98.1162	0.422656	6.65903	1.12358e-06	-0.0261377	6.65903	0.800075	0.259316	6.65903	0.00313301	3635833
C4_07070W_A	CJI97_003853	CTA6	hypothetical protein	201	37.156	114	8	1	200	1.14e-34	120	99.5025	0.421951	3.35391	0.000825857	-0.387071	3.35391	0.00331896	0.362097	3.35391	0.00424534	3642907
C1_13690C_A	CJI97_000485		hypothetical protein	131.667	93.694	7	0	1	111	3.11e-66	193	84.3038	0.421385	7.01776	9.25389e-07	0.0783039	7.01776	0.409441	0.594663	7.01776	2.97418e-12	30515076
C5_03570W_A	CJI97_004759		hypothetical protein	197	38.172	72	6	26	189	4.12e-26	96.7	83.2487	0.420796	5.42498	3.30705e-05	0.0126182	5.42498	0.921604	0.753874	5.42498	3.69665e-14	3646976
C2_08100W_A	CJI97_000868		hypothetical protein	360	41.892	192	10	3	359	2.08e-89	271	99.1667	0.420657	7.02335	1.78159e-06	-0.735277	7.02335	1.13961e-16	0.97453	7.02335	4.24384e-29	3642334
C1_06500W_A	CJI97_000610		hypothetical protein	245	29.388	163	6	1	242	1.48e-29	108	98.7755	0.420637	5.36883	7.65185e-06	0.516811	5.36883	3.22301e-08	0.35354	5.36883	0.00017633	3639550
C2_00930C_A	CJI97_003410	VPS24	hypothetical protein	235	73.094	55	2	1	218	3.71e-95	275	92.766	0.418813	4.79405	5.64803e-06	0.360552	4.79405	9.69155e-05	0.25412	4.79405	0.00676845	3638892
CR_09020C_A	CJI97_005162	CHS2	hypothetical protein	970	68.945	263	11	4	965	0	1404	99.1753	0.418361	7.771	9.15956e-05	0.008401	7.771	0.950968	0.150397	7.771	0.171521	3641893
C3_06540C_A	CJI97_001929		hypothetical protein	174	29.648	114	5	1	173	2.11e-20	83.2	99.4253	0.417603	5.44414	3.36913e-06	0.0772009	5.44414	0.439038	0.683635	5.44414	1.0066e-14	3642274
C2_01600C_A	CJI97_000146	CDC55	protein phosphatase PP2A regulatory subunit B	518	75.096	118	7	2	517	0	742	99.6139	0.417374	7.80135	8.04496e-05	0.214163	7.80135	0.0528367	0.432534	7.80135	4.13306e-05	3635785
C4_02940W_A	CJI97_001188	ABP1	hypothetical protein	586	44.265	248	21	1	583	1.14e-168	492	99.4881	0.417272	9.11548	0.00102163	0.48038	9.11548	0.000191717	0.648595	9.11548	2.49661e-07	3637875
C5_00370W_A	CJI97_001293	COF1	cofilin	185.333	79.72	27	1	1	143	6.46e-87	248	77.1583	0.416836	9.3317	9.28778e-05	0.221874	9.3317	0.0464362	0.692756	9.3317	5.58429e-11	30515293
C6_04040C_A	CJI97_000791	RVS167	hypothetical protein	444	71.806	102	9	1	442	0	639	99.5495	0.41445	8.35038	6.21411e-05	-0.130317	8.35038	0.242597	0.324847	8.35038	0.00176309	3647831
C3_00170C_A	CJI97_002437		vacuolar transporter chaperone 1	116	93.913	7	0	1	115	6.81e-77	220	99.1379	0.414327	7.0933	2.52135e-05	-0.197027	7.0933	0.0563607	0.760847	7.0933	5.15117e-15	3640589
C3_00690C_A	CJI97_002915	SWD1	hypothetical protein	436	63.311	151	5	1	435	0	575	99.7706	0.414118	5.81589	4.18143e-05	0.574656	5.81589	1.14061e-08	0.633732	5.81589	2.11291e-10	3640535
CR_06520C_A	CJI97_004037		hypothetical protein	224.333	69.484	54	3	5	206	4.61e-109	310	90.0446	0.413841	7.28881	8.28885e-06	-0.0768825	7.28881	0.456378	0.533213	7.28881	7.30812e-09	3645263
C4_00280W_A	CJI97_001094	STE24	hypothetical protein	474.667	53.097	200	3	3	454	2.01e-168	479	95.2247	0.413255	7.55657	2.29519e-05	0.65614	7.55657	1.81953e-11	0.610031	7.55657	2.8773e-10	3645040
C1_03730C_A	CJI97_003303	MNS1	hypothetical protein	636	63.306	195	7	16	611	0	769	93.7107	0.413194	7.19143	5.85329e-06	0.291807	7.19143	0.00180038	0.38945	7.19143	1.89638e-05	3644692
C1_11610C_A	CJI97_001732		homoserine O-acetyltransferase	501	72.516	124	4	30	500	0	710	94.012	0.412755	6.82328	0.00306184	1.20562	6.82328	3.01172e-18	0.875342	6.82328	1.84751e-10	3645345
C6_00310W_A	CJI97_002338		hypothetical protein	798	35.197	454	14	50	797	2.35e-131	409	93.7343	0.412716	6.63812	8.53597e-06	0.266839	6.63812	0.00513442	0.499602	6.63812	5.74923e-08	3646071
CR_04950W_A	CJI97_002146	MED5	hypothetical protein	1011	26.308	342	25	294	898	3.26e-38	152	59.8417	0.412601	6.02826	4.98446e-06	-0.00277391	6.02826	0.981934	0.347602	6.02826	0.00012331	3648211
C1_03250C_A	CJI97_000283	SPP1	hypothetical protein	393	35.859	219	9	18	389	3.3e-70	224	94.6565	0.411791	4.82858	0.000405952	0.236432	4.82858	0.050078	0.211919	4.82858	0.075403	3636897
C1_01890C_A	CJI97_004836		hypothetical protein	382	33.824	122	6	114	309	3.4e-26	107	51.3089	0.411594	7.04993	0.000837764	-0.626931	7.04993	4.4581e-07	0.336167	7.04993	0.00650049	3645427
C7_03480W_A	CJI97_003860		hypothetical protein	983	43.414	403	28	73	942	0	637	88.5046	0.410817	7.08556	1.7676e-06	0.222851	7.08556	0.0123941	0.213027	7.08556	0.0146607	3646230
CR_02190C_A	CJI97_001499	SEF1	hypothetical protein	951	58.961	294	20	4	950	0	1047	99.5794	0.410592	5.98051	0.000190731	0.26599	5.98051	0.019352	0.306112	5.98051	0.00569126	3644945
CR_09590W_A	CJI97_001983		rpsU-divergently transcribed protein	248	45.041	125	4	14	247	3.19e-66	205	94.3548	0.410208	7.1551	3.60965e-05	0.574821	7.1551	7.6332e-09	0.721045	7.1551	2.06296e-13	3647095
C1_08660C_A	CJI97_002987		hypothetical protein	255	59.608	93	2	1	245	4.42e-112	321	96.0784	0.409254	3.5798	5.73428e-05	0.274513	3.5798	0.00706881	0.320618	3.5798	0.00179923	3634931
C2_08270C_A	CJI97_005158		hypothetical protein	429	80.805	60	1	10	330	0	568	74.8252	0.408325	6.43096	3.72067e-06	0.430252	6.43096	1.25258e-06	0.364772	6.43096	3.56687e-05	3642347
C1_08060W_A	CJI97_000478	OFR1	hypothetical protein	109	61.765	38	1	5	106	4.22e-43	135	93.578	0.407865	5.72629	7.23167e-06	0.317597	5.72629	0.00057662	0.71356	5.72629	1.4673e-15	3640710
C7_01710W_A	CJI97_005177		hypothetical protein	416	35.799	167	12	84	414	8.06e-53	179	79.5673	0.407439	7.45615	4.45941e-06	0.313175	7.45615	0.000556059	0.459168	7.45615	2.0279e-07	3637012
C3_03720W_A	CJI97_002192	GTT11	hypothetical protein	256.667	42.672	129	2	4	232	1.61e-64	199	89.2208	0.405585	5.57771	0.000587149	0.00512865	5.57771	0.977325	0.193017	5.57771	0.110057	3645644
CR_08010W_A	CJI97_000452	DAD4	hypothetical protein	78	56.944	31	0	6	77	1.45e-23	83.2	92.3077	0.40554	2.61488	0.00367527	0.503345	2.61488	0.00018179	0.308711	2.61488	0.0291629	30515433
C5_04310W_A	CJI97_004421		hypothetical protein	531	23.364	224	8	55	359	2.39e-16	79.7	57.4388	0.404414	4.80042	4.46008e-06	0.412225	4.80042	2.39182e-06	0.332084	4.80042	0.000172962	3636477
C6_02520W_A	CJI97_001669	ISA1	hypothetical protein	292	50.333	109	9	1	291	5.83e-87	259	99.6575	0.404364	6.89201	0.00062143	-0.600926	6.89201	4.60246e-07	0.289916	6.89201	0.0146865	3639174
C1_03910C_A	CJI97_000708		hypothetical protein	462	35.587	142	5	47	290	2.3e-35	137	52.8139	0.404113	5.31173	9.3882e-06	0.16005	5.31173	0.0959441	0.359995	5.31173	7.91474e-05	3646412
C1_08880W_A	CJI97_000326	HEM14	protoporphyrinogen oxidase	534	45.353	277	9	1	531	1.24e-165	478	99.4382	0.403815	6.6139	1.20268e-05	0.588872	6.6139	1.57004e-10	0.681776	6.6139	7.20421e-14	3634923
C5_02380W_A	CJI97_001059		TIGR01456 family HAD hydrolase	585	74.956	129	4	25	583	0	786	95.5556	0.403449	9.89447	0.00347723	-0.600277	9.89447	1.62036e-05	0.536893	9.89447	8.9417e-05	3637794
C2_02950W_A	CJI97_004044	BNA31	hypothetical protein	436	70.737	127	0	2	435	0	656	99.5413	0.403151	6.9671	1.21637e-05	0.502809	6.9671	5.48455e-08	0.661718	6.9671	3.92479e-13	3643012
C1_04550W_A	CJI97_003454	ELC1	hypothetical protein	102	72.917	25	1	7	101	2.55e-46	142	93.1373	0.402947	4.46877	2.36715e-05	0.551456	4.46877	2.69876e-09	0.889448	4.46877	2.51408e-22	3646151
C2_06850W_A	CJI97_000067		hypothetical protein	195.333	34.951	92	5	3	175	8.44e-25	93.6	88.5666	0.402682	3.35635	0.00151186	0.25318	3.35635	0.0501792	0.143928	3.35635	0.28442	30515142
C3_00980W_A	CJI97_002671	FLC1	hypothetical protein	760	56.787	276	6	5	711	0	784	93.0263	0.402556	7.01564	7.77937e-05	0.275311	7.01564	0.0087265	0.326377	7.01564	0.00140522	3639854
C7_03130C_A	CJI97_000874	DFR1	hypothetical protein	205	41.791	105	3	3	202	4.94e-55	171	97.561	0.401966	4.47247	4.66765e-05	0.89769	4.47247	1.12522e-21	0.696004	4.47247	3.9656e-13	3641348
C4_05420C_A	CJI97_003287	TSC2	hypothetical protein	1534	34.428	847	33	18	1448	0	827	93.2855	0.40123	6.20041	1.54715e-05	0.449815	6.20041	1.38658e-06	0.241791	6.20041	0.0100807	3646953
C1_02630C_A	CJI97_000060	EXG2	hypothetical protein	495	55.149	174	6	54	477	1.4e-172	493	85.6566	0.400642	5.99703	0.000237839	0.686759	5.99703	2.25893e-10	0.540836	5.99703	5.37921e-07	3636816
C4_04210C_A	CJI97_005286	SOH1	hypothetical protein	146	71.134	28	0	6	102	3e-49	153	66.4384	0.400166	4.43417	9.91576e-05	0.69925	4.43417	1.84953e-12	0.792606	4.43417	1.53962e-15	3646859
C1_06650W_A	CJI97_001496		hypothetical protein	194	68.912	55	2	1	193	1.25e-96	276	99.4845	0.400029	4.75036	0.000593074	0.34592	4.75036	0.00334583	0.790562	4.75036	3.32178e-12	3639543
C4_06980W_A	CJI97_003063	PRA1	hypothetical protein	287	51.119	111	3	37	285	1.27e-90	269	86.7596	0.399703	3.87069	0.00136394	-0.0552072	3.87069	0.701278	0.310418	3.87069	0.0135799	3642969
C6_03900W_A	CJI97_000198	NUP82	hypothetical protein	766	22.194	537	26	18	757	5.41e-31	128	96.6057	0.399536	6.41998	3.49693e-05	0.30344	6.41998	0.00210995	0.461624	6.41998	1.49835e-06	3640261
C2_09930W_A	CJI97_004658		hypothetical protein	503	29.775	319	18	2	499	1.78e-50	179	99.006	0.399262	5.30264	7.83539e-05	0.126948	5.30264	0.243126	0.524112	5.30264	1.55548e-07	3643824
CR_02630C_A	CJI97_004158		hypothetical protein	250	32.83	148	3	6	243	6.25e-35	124	95.2	0.398462	4.3293	2.94231e-05	0.524944	4.3293	1.5924e-08	0.411594	4.3293	1.39441e-05	3642568
C1_05330C_A	CJI97_003768		hypothetical protein	469	54.584	201	4	1	468	2e-180	511	99.7868	0.39804	5.3173	1.00856e-05	-0.158704	5.3173	0.0976967	0.288754	5.3173	0.0014687	3642485
C3_04180W_A	CJI97_000055	KRE9	hypothetical protein	273	46.715	137	4	2	272	3.83e-70	215	99.2674	0.397293	7.12285	2.35192e-06	0.61524	7.12285	2.31275e-13	0.288572	7.12285	0.000649932	3635183
CR_04150W_A	CJI97_005446		hypothetical protein	284	45.833	141	6	1	274	3.26e-84	253	96.4789	0.39661	3.81584	0.000822859	0.503314	3.81584	1.49826e-05	0.129284	3.81584	0.299993	3640975
C1_10770W_A	CJI97_000240	SFT2	hypothetical protein	210	59.624	80	3	2	208	1.2e-87	255	98.5714	0.396561	4.8423	7.84814e-05	0.189548	4.8423	0.0701425	0.301337	4.8423	0.00288165	3644442
C5_05140W_A	CJI97_003835		hypothetical protein	349	39.542	201	7	1	347	1.6e-85	260	99.4269	0.395264	5.07828	2.38843e-05	0.246414	5.07828	0.0102297	0.313304	5.07828	0.000868684	3636460
C5_00440C_A	CJI97_003067	VPS2	hypothetical protein	231	80.426	41	3	1	230	1.5e-133	373	99.5671	0.394843	6.37163	2.33862e-06	0.205166	6.37163	0.0179981	0.448988	6.37163	6.63796e-08	3641546
C3_01500C_A	CJI97_000186	BZZ1	hypothetical protein	608	57.556	247	5	1	607	0	704	99.8355	0.392793	6.10035	0.000234944	0.480458	6.10035	7.39687e-06	0.325431	6.10035	0.00239303	3636572
CR_07640C_A	CJI97_000463		hypothetical protein	194	40.741	106	2	3	187	1.44e-40	134	95.3608	0.391637	7.05375	7.27754e-05	0.129851	7.05375	0.220704	0.690174	7.05375	1.4862e-12	3647258
C1_05710C_A	CJI97_004879	UGA4	hypothetical protein	562	59.537	216	5	2	560	0	655	99.4662	0.390863	3.78675	0.000148815	0.265412	3.78675	0.0106327	0.419561	3.78675	3.90215e-05	3639894
C2_00320W_A	CJI97_001660		hypothetical protein	205	47.619	99	0	3	191	2.94e-61	187	92.1951	0.390648	5.69863	1.04231e-05	0.150447	5.69863	0.108195	0.507289	5.69863	7.25933e-09	3638798
C1_04070C_A	CJI97_002185	BET4	hypothetical protein	386	44.828	189	8	1	369	1.83e-112	330	95.5959	0.390596	5.1912	0.000174166	0.195549	5.1912	0.072091	0.553874	5.1912	6.66664e-08	3644695
C5_04770W_A	CJI97_000497		hypothetical protein	240	42.683	126	5	1	236	9.23e-63	196	98.3333	0.390541	5.18599	1.1549e-05	0.248338	5.18599	0.00637261	0.407672	5.18599	4.20513e-06	3636444
C2_08050C_A	CJI97_004976	SIT1	hypothetical protein	651	27.417	412	15	16	638	2.15e-64	221	95.6989	0.389981	4.87523	4.76279e-05	0.953916	4.87523	2.42729e-25	0.781539	4.87523	4.3331e-17	3642307
C1_12490W_A	CJI97_003547	PEP1	hypothetical protein	1533	46.108	639	25	244	1515	0	1190	82.9746	0.389952	7.36657	9.56369e-05	0.234878	7.36657	0.0235778	0.393978	7.36657	7.72993e-05	3647612
C1_13320C_A	CJI97_004056		hypothetical protein	445	73.451	49	1	83	308	2.36e-122	365	50.7865	0.389735	6.90408	3.58848e-05	0.269258	6.90408	0.00545523	0.455455	6.90408	1.17856e-06	3636149
C7_01920W_A	CJI97_001746	CDC34	hypothetical protein	239	80.392	39	1	1	203	4.71e-125	352	84.9372	0.389265	6.83497	9.14153e-06	0.0951133	6.83497	0.319736	0.105701	6.83497	0.246727	3637028
CR_03870W_A	CJI97_002091		hypothetical protein	94	57.576	35	3	1	92	1.25e-24	87	97.8723	0.389129	3.6864	0.000554028	0.278714	3.6864	0.0142783	0.0766809	3.6864	0.52308	3643187
C1_02820W_A	CJI97_003346	LYS2	L-aminoadipate-semialdehyde dehydrogenase	1392	73.281	352	13	1	1379	0	2110	99.0661	0.389052	9.60736	0.00585337	0.0100723	9.60736	0.955237	0.863547	9.60736	5.61688e-10	3636875
C4_05350W_A	CJI97_003283		hypothetical protein	426	51.751	92	7	187	422	1.25e-66	221	55.3991	0.38841	5.60265	1.03835e-05	0.112063	5.60265	0.237658	0.298059	5.60265	0.000764448	3646948
C4_03820C_A	CJI97_000313	HRQ2	hypothetical protein	379.667	49.735	164	7	3	354	4.81e-116	341	92.7129	0.386995	4.10453	0.000100653	-0.597709	4.10453	3.87076e-09	0.32437	4.10453	0.00115969	3647850
CR_08980C_A	CJI97_001004		hypothetical protein	588	47.124	180	17	67	587	2.24e-111	341	88.6054	0.386959	5.90405	1.29645e-05	-0.00114994	5.90405	0.992528	0.341624	5.90405	0.000119158	3641890
C1_08060W_A	CJI97_001623	OFR1	hypothetical protein	110	42.593	59	2	2	107	3.49e-26	92.8	96.3636	0.386818	5.10982	1.15493e-05	0.188463	5.10982	0.039528	0.433836	5.10982	7.15107e-07	3640710
C2_03030W_A	CJI97_000922	LIG4	hypothetical protein	967	39.669	533	18	5	963	0	692	99.1727	0.386683	4.58389	0.00181523	-0.061008	4.58389	0.662253	-0.074008	4.58389	0.574269	3642986
C5_05390C_A	CJI97_005327	PGA4	hypothetical protein	453	60.199	153	4	8	408	7.37e-171	485	88.521	0.385668	7.33392	0.00019004	0.589223	7.33392	1.23532e-08	0.51266	7.33392	5.61061e-07	3636406
C1_07380C_A	CJI97_001691	KSP1	hypothetical protein	782	43.947	267	18	1	642	0	565	82.0972	0.385368	7.12023	7.12062e-05	-0.232061	7.12023	0.0213872	0.171034	7.12023	0.084552	3644467
C4_01020C_A	CJI97_002718		hypothetical protein	1249	50.759	495	18	49	1248	0	1148	96.0769	0.385312	7.96608	0.00114934	0.281807	7.96608	0.0214458	0.575116	7.96608	9.39352e-07	3635606
C4_00300C_A	CJI97_003534	SWI1	hypothetical protein	1262.67	36.614	463	23	310	1238	3.22e-178	550	73.5744	0.385	6.64274	0.000686182	0.458984	6.64274	5.92305e-05	0.223391	6.64274	0.0521288	3644996
C1_00070W_A	CJI97_001340	MVD	diphosphomevalonate decarboxylase	401.333	71.733	91	4	3	377	0	528	93.4385	0.382975	7.43715	8.26513e-05	0.970301	7.43715	8.64841e-24	0.409385	7.43715	2.38417e-05	3639306
C2_06420C_A	CJI97_000079	RTS1	hypothetical protein	779	67.728	151	9	140	769	0	925	80.8729	0.382938	7.22851	1.60027e-05	0.274081	7.22851	0.00261813	0.247524	7.22851	0.00572603	3646557
C7_00260C_A	CJI97_001795		hypothetical protein	1029	34.778	543	31	31	1028	0	567	96.9874	0.382817	5.46705	0.000834259	-0.201362	5.46705	0.0945524	0.384892	5.46705	0.000748027	3637978
C4_03590C_A	CJI97_004739	OSH3	hypothetical protein	852	49.046	367	17	1	851	0	791	99.8826	0.382723	7.45687	5.72062e-05	0.166848	7.45687	0.0972033	0.556388	7.45687	3.51128e-09	3645368
C3_02570W_A	CJI97_005135		hypothetical protein	724	56.551	289	11	1	720	0	848	99.4475	0.382323	6.06978	0.000201135	0.261045	6.06978	0.013749	0.133078	6.06978	0.211092	3638375
C3_07920W_A	CJI97_005242		hypothetical protein	797	47.251	293	17	10	773	0	640	95.8595	0.381723	6.35704	5.68858e-06	0.421286	6.35704	6.03856e-07	0.308681	6.35704	0.000255319	30515226
C5_00940C_A	CJI97_002937	HAP5	hypothetical protein	340	51.603	123	4	32	339	5.3e-81	248	90.5882	0.381623	6.04617	1.6343e-05	0.0661437	6.04617	0.502038	0.446203	6.04617	3.91516e-07	3642654
C1_04670W_A	CJI97_002002	HAT1	hypothetical protein	416	53.957	175	7	4	413	7.71e-151	432	98.5577	0.381601	5.19736	0.000993723	0.506931	5.19736	1.14749e-05	0.334103	5.19736	0.00400099	3644770
C7_00940W_A	CJI97_003350	KEX1	hypothetical protein	662	43.87	318	15	18	640	0	540	94.1088	0.381574	7.23084	0.000114225	-0.0515471	7.23084	0.647935	0.0943409	7.23084	0.360267	3637955
C4_01500W_A	CJI97_003368		cytoplasmic tRNA 2-thiolation protein 1	370	76.203	68	5	1	369	0	601	99.7297	0.380713	2.51483	0.00916975	0.117027	2.51483	0.463442	-0.675699	2.51483	1.46631e-05	3635617
CR_05950C_A	CJI97_000659	ADP1	hypothetical protein	1013	66.864	305	6	27	1012	0	1364	97.3346	0.380066	7.75295	0.0001295	-0.170014	7.75295	0.105876	0.26826	7.75295	0.00728313	3642458
CR_00390W_A	CJI97_000940	MMS22	hypothetical protein	1572	24.546	842	36	281	1473	8.07e-88	315	75.8906	0.379066	5.06774	0.000424256	1.14996	5.06774	1.17657e-28	0.509875	5.06774	1.4989e-06	3639681
C2_09230C_A	CJI97_002259	KIS1	hypothetical protein	346	56.848	113	6	4	345	3.22e-138	397	98.8439	0.37894	6.42983	0.000641914	0.200988	6.42983	0.0843057	-0.0991113	6.42983	0.393029	3644063
C6_00570C_A	CJI97_004859	NHX1	sodium/hydrogen exchanger 3	645	74.563	138	6	21	631	0	884	94.7287	0.37882	6.55784	6.31627e-06	-0.0825081	6.55784	0.369965	0.325433	6.55784	0.000106997	3647141
C2_04520C_A	CJI97_003792		hypothetical protein	224	49.231	85	5	1	182	1.81e-49	159	81.25	0.378004	4.38105	4.30125e-05	0.330767	4.38105	0.000328067	0.458749	4.38105	4.88483e-07	3645447
CR_00830W_A	CJI97_001041		hypothetical protein	321	36.391	172	9	1	301	1.08e-54	179	93.7695	0.377513	3.91159	0.00062972	0.536379	3.91159	5.53197e-07	0.415916	3.91159	0.00014239	3640412
CR_09270C_A	CJI97_004945	CBP1	hypothetical protein	472	49.057	232	7	3	471	4.12e-161	463	99.3644	0.377289	6.68862	0.00465029	0.00814396	6.68862	0.962435	0.54669	6.68862	3.40401e-05	3641920
CR_04590C_A	CJI97_004615	PDX3	pyridoxamine 5'-phosphate oxidase	230	65.502	78	1	2	229	2.75e-113	323	99.1304	0.376772	8.13686	0.0145334	0.362476	8.13686	0.0219672	0.623139	8.13686	4.13441e-05	3640949
CR_03970C_A	CJI97_002500	SEC22	hypothetical protein	231.667	75.926	51	1	1	215	1.13e-124	349	92.8058	0.376553	6.16186	3.97193e-05	0.325355	6.16186	0.000465398	0.596522	6.16186	4.22326e-11	30515391
C1_00600W_A	CJI97_003314	APC1	hypothetical protein	1557	46.11	773	21	6	1548	0	1349	99.1008	0.376409	4.93636	0.000488441	0.618246	4.93636	5.59937e-09	0.127915	4.93636	0.255745	3639383
C1_03500W_A	CJI97_003742	YPT1	GTP-binding protein ypt1	208	92.754	15	0	1	207	1.09e-138	384	99.5192	0.375651	7.9152	0.000123881	0.180795	7.9152	0.0788913	0.399542	7.9152	4.17136e-05	3636915
C1_05850W_A	CJI97_002084	POL32	hypothetical protein	412	31.935	245	16	3	411	1.43e-38	141	99.2718	0.375102	4.77051	8.49608e-05	0.905623	4.77051	3.57402e-23	0.312485	4.77051	0.00112427	3639881
C1_11620W_A	CJI97_001731		hypothetical protein	261	26.122	153	5	19	239	8.06e-16	73.6	84.6743	0.374365	5.53118	3.573e-05	0.496486	5.53118	3.18519e-08	0.796118	5.53118	2.16881e-19	3645344
C2_09500W_A	CJI97_002606		hypothetical protein	407	71.357	111	3	6	400	0	616	97.0516	0.374256	4.72874	0.000268994	0.0105109	4.72874	0.936651	-0.705854	4.72874	1.84082e-11	3643817
C7_03960C_A	CJI97_000282	UME1	hypothetical protein	454	45.103	223	9	2	430	8.66e-130	382	94.4934	0.373558	6.27377	9.35453e-06	0.238878	6.27377	0.00577015	0.345582	6.27377	4.04724e-05	3643101
C1_07270W_A	CJI97_001724	SEC34	hypothetical protein	809	35.775	459	16	1	777	3.81e-165	498	96.0445	0.372881	6.5839	7.57947e-05	0.46753	6.5839	7.46902e-07	0.401664	6.5839	1.83278e-05	3644455
C4_05760W_A	CJI97_004578	CGT1	hypothetical protein	480	65.087	138	2	1	399	0	550	83.125	0.372658	6.57958	5.3173e-06	0.212894	6.57958	0.0118182	0.277474	6.57958	0.000746147	3641808
C1_08450C_A	CJI97_000270	CDC42	cell division control protein 42	192	94.241	11	0	1	191	4.64e-135	374	99.4792	0.372475	6.81319	0.000245212	0.143121	6.81319	0.186869	0.127694	6.81319	0.222784	3646488
C2_09680W_A	CJI97_001940		hypothetical protein	146	62.667	51	4	1	145	2.05e-61	184	99.3151	0.37239	4.68618	5.83989e-05	0.112253	4.68618	0.258263	0.513633	4.68618	1.75893e-08	3643791
C1_05350W_A	CJI97_004928	YPT53	hypothetical protein	199	48.095	97	5	1	198	2.85e-65	198	99.4975	0.371974	4.24715	0.000107017	-0.28703	4.24715	0.0037054	0.268225	4.24715	0.00576096	3642483
CR_02090C_A	CJI97_000998	CET1	hypothetical protein	528	42.254	237	14	1	525	1.49e-131	390	99.4318	0.371927	6.34374	2.95054e-05	0.076526	6.34374	0.437601	0.19974	6.34374	0.0273571	3640140
C7_00130W_A	CJI97_000916		hypothetical protein	372	47.185	165	11	4	371	2.81e-101	301	98.9247	0.371658	4.51799	0.000484081	0.276646	4.51799	0.0105926	0.171768	4.51799	0.116956	3637975
C2_02110C_A	CJI97_001415		hypothetical protein	166	47.368	71	4	19	164	9.81e-45	143	87.9518	0.371205	4.55903	0.00121735	-0.147247	4.55903	0.230591	0.474081	4.55903	2.85708e-05	3635745
C3_02440C_A	CJI97_001915	MED7	hypothetical protein	204	44.531	84	4	3	200	2.03e-53	171	97.0588	0.371066	5.62326	3.15566e-05	-0.0984183	5.62326	0.311407	0.811276	5.62326	1.34094e-20	3638344
C3_05850W_A	CJI97_002282		hypothetical protein	488	44.118	226	9	1	487	6.94e-147	430	99.7951	0.370389	5.36179	5.83096e-05	-0.0126298	5.36179	0.911198	0.310046	5.36179	0.000794579	3641758
C1_04310C_A	CJI97_003445	GIG1	hypothetical protein	203	39.806	117	4	1	200	1.17e-49	160	98.5222	0.370013	6.24723	0.00107475	-0.190332	6.24723	0.112076	0.615778	6.24723	3.35265e-08	3644712
CR_04490C_A	CJI97_003208		hypothetical protein	328	53.137	125	2	53	323	1.27e-107	315	82.622	0.369804	3.52973	0.000490575	-0.154396	3.52973	0.170833	0.142124	3.52973	0.202747	3641013
C6_02340W_A	CJI97_001548	HRR25	hypothetical protein	454	94.822	15	1	16	323	0	626	67.8414	0.369577	6.7476	2.62514e-05	0.283209	6.7476	0.00161317	0.292769	6.7476	0.000901434	3645878
C6_03830W_A	CJI97_001482	SAL6	hypothetical protein	577	51.87	211	14	1	575	0	548	99.6534	0.369569	3.89928	0.00255394	0.00091582	3.89928	0.996843	0.249927	3.89928	0.0436303	3640289
C3_05920W_A	CJI97_003004	MRR1	hypothetical protein	1076	30.93	598	20	14	939	1.19e-144	460	86.0595	0.369041	6.59206	3.04443e-05	-0.0675895	6.59206	0.492785	0.549006	6.59206	3.52649e-10	3641741
C6_02270C_A	CJI97_002586	ALG11	hypothetical protein	600	53.366	274	4	1	599	0	647	99.8333	0.36877	6.41831	3.25152e-05	0.299424	6.41831	0.0009175	0.340622	6.41831	0.000122459	3645871
C2_08160C_A	CJI97_005367		hypothetical protein	194	59.281	66	1	6	172	3.23e-58	177	86.0825	0.368375	7.55897	0.000181275	0.0511964	7.55897	0.64834	0.534518	7.55897	4.07099e-08	30515152
C7_03730C_A	CJI97_003947		hypothetical protein	534	29	341	16	13	532	1.11e-65	228	97.3783	0.368306	6.03308	0.00234039	0.309594	6.03308	0.0125801	0.555309	6.03308	3.33257e-06	3647867
CR_03460W_A	CJI97_004607		hypothetical protein	475	38.994	162	9	1	302	8.92e-67	216	63.5789	0.367121	5.74312	2.55175e-05	0.274022	5.74312	0.00200744	0.443725	5.74312	2.84921e-07	3643213
C2_03840C_A	CJI97_005359	INO4	hypothetical protein	140	75.556	22	0	16	105	4.1e-46	143	64.2857	0.36646	4.94461	0.000503845	-0.21644	4.94461	0.0500379	0.327016	4.94461	0.00192048	30515105
C1_06320W_A	CJI97_000595		hypothetical protein	562	41.667	169	9	2	350	1e-87	286	62.0996	0.366348	5.19791	0.0020147	0.174459	5.19791	0.165671	0.0350511	5.19791	0.787092	3648118
CR_08680C_A	CJI97_004990		hypothetical protein	772	45.616	340	13	1	771	0	631	99.8705	0.366211	5.70759	1.33722e-05	0.137752	5.70759	0.121944	0.337759	5.70759	5.81297e-05	3642127
CR_10390W_A	CJI97_000541		hypothetical protein	248	71.369	69	0	6	246	4.25e-132	371	97.1774	0.365792	5.13337	0.000104666	0.260274	5.13337	0.00676733	0.363931	5.13337	0.000108124	3638954
C1_08640W_A	CJI97_002989	RTG1	hypothetical protein	213	53.097	73	7	10	208	2.4e-65	201	93.4272	0.365286	5.76631	0.000172786	-0.227691	5.76631	0.0246528	0.488689	5.76631	3.78573e-07	3634929
C7_02130W_A	CJI97_004771		hypothetical protein	312	54.196	130	1	8	292	3.61e-112	327	91.3462	0.364723	3.68238	0.00104724	0.32159	3.68238	0.00365266	0.403566	3.68238	0.000250774	3636997
C1_10120C_A	CJI97_003999		hypothetical protein	282	64.437	98	3	1	281	7.64e-119	340	99.6454	0.364119	6.62456	0.00101929	-0.160255	6.62456	0.175437	0.157422	6.62456	0.165453	3634779
C2_06020W_A	CJI97_003027	CNT	hypothetical protein	580	70.705	154	2	34	579	0	807	94.1379	0.363962	7.28785	0.000342697	0.211293	7.28785	0.0458627	0.0541306	7.28785	0.614544	3644071
CR_04750W_A	CJI97_002161		hypothetical protein	89	73.171	20	1	1	80	6.27e-35	112	89.8876	0.363333	4.80669	0.00141933	-0.152149	4.80669	0.213994	0.240306	4.80669	0.0370521	30515399
C3_03290C_A	CJI97_004028	NPR2	hypothetical protein	613	50.074	242	18	3	606	0	609	98.5318	0.362704	4.93257	0.0001673	0.273277	4.93257	0.00525572	0.233445	4.93257	0.0168925	3638360
C1_10340W_A	CJI97_004680		hypothetical protein	510	43.511	233	12	7	499	1.49e-133	395	96.6667	0.361494	6.10688	0.000258463	-0.185622	6.10688	0.0737789	0.231547	6.10688	0.0205446	3634909
CR_05460W_A	CJI97_005186		hypothetical protein	293	45.89	145	4	1	292	8.24e-91	269	99.6587	0.361457	5.9194	0.000276117	0.0633575	5.9194	0.57298	0.482655	5.9194	9.20859e-07	3648237
CR_03960C_A	CJI97_002499		hypothetical protein	652	34.434	312	24	27	645	3.27e-85	276	94.9387	0.361456	4.43018	0.00308032	0.150629	4.43018	0.248215	0.237486	4.43018	0.0555858	3640963
C1_12790C_A	CJI97_000512	FEN1	hypothetical protein	317	53.211	139	6	4	316	1.4e-114	333	98.7382	0.360985	7.28651	0.000234944	0.565736	7.28651	8.22209e-09	0.378671	7.28651	0.000107694	3646829
C1_14350W_A	CJI97_003138		hypothetical protein	149	51.961	38	2	43	144	4.63e-19	76.3	68.4564	0.360609	5.7424	3.51311e-05	-0.0157985	5.7424	0.881916	0.494022	5.7424	9.6942e-09	3643281
CR_04790W_A	CJI97_002165	MVB12	hypothetical protein	167	45.045	59	1	1	109	4.12e-35	117	65.2695	0.360599	4.9235	0.000362705	-0.36452	4.9235	0.000430204	0.320747	4.9235	0.00152323	30515400
CR_00820C_A	CJI97_001042		hypothetical protein	305.333	53.381	120	4	7	283	3.2e-105	306	90.7205	0.360415	3.78322	0.00292868	0.686311	3.78322	3.47893e-09	0.488516	3.78322	4.06959e-05	3640413
C2_01510C_A	CJI97_003936		hypothetical protein	279	45.556	124	8	11	276	2.26e-74	226	95.3405	0.359679	4.46289	0.000119122	0.500779	4.46289	3.66506e-08	0.667263	4.46289	1.73242e-13	3635801
CR_05240C_A	CJI97_002136	FGR14	hypothetical protein	791	27.334	472	23	48	755	3.23e-64	231	89.507	0.359305	6.60789	0.00151003	0.498184	6.60789	1.16105e-05	0.547556	6.60789	9.76542e-07	3648083
CR_06860C_A	CJI97_005014	ARO10	hypothetical protein	617	47.476	302	15	1	615	0	561	99.6759	0.358929	9.99912	0.369886	0.802748	9.99912	0.045311	1.18576	9.99912	0.00223069	3647320
C4_05100C_A	CJI97_005295	MYO5	myosin-1	1277	70.379	315	13	1	1262	0	1855	98.8254	0.358868	8.84685	0.00139352	0.0293273	8.84685	0.826142	0.233763	8.84685	0.0393277	3647404
C3_06910C_A	CJI97_001376	TPD3	hypothetical protein	626	65.835	201	4	1	623	0	841	99.5208	0.358794	8.10481	0.000335535	0.323355	8.10481	0.00154176	0.461627	8.10481	3.29169e-06	3638512
CR_06450W_A	CJI97_004571		hypothetical protein	573	25.854	365	19	24	568	2.05e-50	182	95.1134	0.358378	4.14242	0.00372687	0.294802	4.14242	0.0191688	0.19784	4.14242	0.118782	3645279
CR_04180C_A	CJI97_005449		hypothetical protein	772	57.529	315	8	3	770	0	900	99.4819	0.357948	7.6373	0.00136394	0.477263	7.6373	2.24435e-05	0.547286	7.6373	7.30596e-07	3640937
C3_02920W_A	CJI97_001406		hypothetical protein	124	73.333	31	1	3	121	1.96e-57	172	95.9677	0.357565	6.8802	0.000202224	-0.21058	6.8802	0.0358185	0.640438	6.8802	1.50514e-11	3638379
C7_00320C_A	CJI97_000855	PMR1	calcium-transporting P-type ATPase, PMR1-type	924	77.851	191	3	9	919	0	1483	98.5931	0.357263	7.38661	8.23817e-05	0.523241	7.38661	8.4559e-09	0.308876	7.38661	0.000673704	3638043
CR_03860C_A	CJI97_002092		hypothetical protein	504	39.648	257	9	18	479	8.72e-123	368	91.6667	0.356705	7.42773	0.000976924	0.133973	7.42773	0.248215	0.348988	7.42773	0.00123466	3643186
CR_07350W_A	CJI97_000575		hypothetical protein	831	29.785	477	31	12	826	3.08e-96	317	98.0746	0.356579	6.45705	2.95054e-05	0.401923	6.45705	2.72974e-06	0.267569	6.45705	0.00183112	3646055
CR_02770C_A	CJI97_001656		hypothetical protein	362.667	49.482	149	7	6	345	8.74e-121	351	93.75	0.356448	6.42845	2.31621e-05	0.283919	6.42845	0.000925004	0.461926	6.42845	3.12195e-08	3642581
C2_08200W_A	CJI97_004005		hypothetical protein	271	45.52	136	9	1	264	2.51e-79	239	97.417	0.355799	6.39245	0.000221829	-0.81733	6.39245	2.90179e-17	0.762917	6.39245	8.09393e-16	3648342
C1_11640C_A	CJI97_005344	DPP2	hypothetical protein	272	51.331	123	2	2	259	8.22e-93	273	94.8529	0.355772	5.17434	0.000605352	0.00190058	5.17434	0.995194	0.397865	5.17434	0.000112592	3645341
C3_00570C_A	CJI97_003893		hypothetical protein	363	54.072	122	10	1	362	1.23e-143	412	99.7245	0.355653	6.22334	0.000225186	0.30894	6.22334	0.00162553	0.360225	6.22334	0.000177709	3640584
C6_01340C_A	CJI97_005490		HAD phosphatase, family IIIA	215	66.502	66	2	4	205	3.04e-98	282	93.9535	0.355546	5.39862	6.16239e-05	0.283506	5.39862	0.00160566	0.399958	5.39862	5.584e-06	30515331
C1_03360W_A	CJI97_000705		hypothetical protein	1471	68.109	381	15	1	1383	0	1943	94.0177	0.355038	8.49406	0.000842761	0.295731	8.49406	0.00671605	0.369021	8.49406	0.000496704	3636889
C1_03170C_A	CJI97_000625		hypothetical protein	519	28.016	261	20	85	512	8.09e-31	124	82.4663	0.354784	4.53576	0.00120259	-0.0603633	4.53576	0.625049	0.139522	4.53576	0.219164	3636805
CR_00400C_A	CJI97_000941	SWC4	hypothetical protein	473	62.671	107	2	180	471	2.3e-120	363	61.7336	0.354752	5.64909	5.61683e-05	0.508026	5.64909	5.6548e-09	0.305617	5.64909	0.000531663	3639679
C2_09510C_A	CJI97_000098		hypothetical protein	531	65.234	154	3	8	519	0	710	96.4218	0.354605	6.5303	4.52373e-05	0.33889	6.5303	0.000116622	0.374303	6.5303	1.52365e-05	3643816
C3_05860C_A	CJI97_002283		hypothetical protein	326	41.471	167	6	1	311	2.83e-85	259	95.3988	0.353515	4.33203	0.00198016	-0.0512894	4.33203	0.699471	0.190684	4.33203	0.102655	3641759
C3_04820C_A	CJI97_001965	SEC7	hypothetical protein	1849	64.156	582	17	117	1846	0	2261	93.5641	0.352595	7.91339	0.00175738	0.410268	7.91339	0.000326755	0.37996	7.91339	0.000711989	3635220
C2_01010W_A	CJI97_002024	HGT8	hypothetical protein	554	68.798	157	2	38	553	0	753	93.1408	0.352363	13.5321	0.00599866	0.458219	13.5321	0.000418007	0.755045	13.5321	2.33261e-09	3638875
C2_07840W_A	CJI97_005255		hypothetical protein	497	48.81	237	10	1	489	5.91e-165	474	98.3903	0.352092	2.63147	0.00654665	-0.0908403	2.63147	0.539718	0.506048	2.63147	5.72793e-05	3642321
C2_02450C_A	CJI97_005091	UTP22	hypothetical protein	1173	62.437	427	10	1	1172	0	1493	99.9147	0.350294	6.56024	0.000203193	0.776416	6.56024	7.86387e-17	-0.0607501	6.56024	0.543315	3635760
C4_06500W_A	CJI97_001559	CDC68	FACT complex subunit SPT16	1032	63.399	341	12	1	1031	0	1313	99.9031	0.349951	7.69657	0.00065307	0.698096	7.69657	8.56905e-12	0.368425	7.69657	0.000314143	3642787
C4_00120W_A	CJI97_004533	PGA7	hypothetical protein	198	60.504	47	0	27	145	1.04e-48	156	60.101	0.349288	3.74646	0.0213238	-0.459851	3.74646	0.00287431	-2.65957	3.74646	7.21508e-54	3645006
C2_05840W_A	CJI97_003249		diphthamide biosynthesis protein 1	406	76.049	88	4	5	401	0	655	97.7833	0.349244	5.79153	2.8063e-05	0.129384	5.79153	0.143786	0.484613	5.79153	4.03395e-09	3647484
C3_06250W_A	CJI97_000045	ERV25	hypothetical protein	213	61.321	81	1	2	212	1.3e-94	273	99.061	0.349003	7.25215	0.000109932	0.547654	7.25215	1.22382e-09	0.576011	7.25215	1.03973e-10	3642243
C5_02910C_A	CJI97_000832	GYP8	hypothetical protein	611	31.698	340	20	14	606	2.17e-94	304	97.054	0.348789	-0.0883799	0.188757	-0.58622	-0.0883799	0.0425139	0.293689	-0.0883799	0.298064	3637750
CR_06800C_A	CJI97_003444	HHF22	histone H4	104	97.059	3	0	2	103	5.85e-66	192	98.0769	0.348216	9.66779	0.00137185	-0.412872	9.66779	0.000181851	0.464381	9.66779	1.66828e-05	3647327
CR_06040W_A	CJI97_002040		hypothetical protein	640	71.983	104	7	191	630	0	664	68.75	0.347307	7.78644	0.00254192	-0.0770519	7.78644	0.549001	-0.114604	7.78644	0.336387	3644836
C3_06470W_A	CJI97_004621	AAF1	hypothetical protein	324	52.41	79	0	155	320	2.81e-59	198	51.2346	0.346984	6.21306	0.0361921	-0.819144	6.21306	7.17553e-07	1.00798	6.21306	4.55226e-10	3642284
CR_06560C_A	CJI97_001522		hypothetical protein	265	58.868	97	4	2	264	1.35e-108	312	99.2453	0.346717	7.54713	0.000826128	-0.674352	7.54713	8.38333e-11	0.190851	7.54713	0.0699168	3648367
C4_01560C_A	CJI97_005314		hypothetical protein	850	35	484	23	28	849	2.89e-134	422	96.7059	0.346512	6.85067	0.00266326	0.203875	6.85067	0.0918768	0.689034	6.85067	1.26163e-09	3635714
C1_02510W_A	CJI97_002651		hypothetical protein	235	56.557	93	3	1	233	6e-95	276	99.1489	0.34616	3.90513	0.00368149	0.431911	3.90513	0.000243131	0.119779	3.90513	0.340574	3636796
CR_04110W_A	CJI97_005441		hypothetical protein	611	37.074	261	14	58	533	3.16e-52	186	77.9051	0.346113	5.10767	0.000365831	0.128231	5.10767	0.214242	0.0342347	5.10767	0.744505	3641026
CR_03800C_A	CJI97_005557	PPH3	hypothetical protein	323.667	78.431	66	0	1	306	0	516	94.5417	0.345656	5.919	0.000116399	0.400827	5.919	8.0693e-06	0.47082	5.919	1.08712e-07	3643193
C3_05950W_A	CJI97_002198		hypothetical protein	739	29.319	417	9	99	715	2.65e-78	265	83.4912	0.344929	5.13599	4.55694e-05	0.57717	5.13599	2.64161e-12	0.189166	5.13599	0.0280318	3641728
C1_12010C_A	CJI97_000317	KIP4	hypothetical protein	604	48.457	228	9	32	530	2.69e-158	474	82.6159	0.344338	5.50552	5.96814e-05	-0.0183492	5.50552	0.859224	0.099924	5.50552	0.263971	3642032
C7_04030C_A	CJI97_002183	KAP120	hypothetical protein	988	57.505	413	3	1	986	0	1180	99.7976	0.34376	7.05384	0.000811764	-0.470119	7.05384	5.6801e-06	0.381301	7.05384	0.000187778	3643110
C2_07360W_A	CJI97_000352		hypothetical protein	288	38.75	136	3	13	242	4.62e-54	180	79.8611	0.343641	4.21967	0.000367082	-0.474748	4.21967	1.32359e-06	0.0707767	4.21967	0.488758	3645236
C4_05340W_A	CJI97_003282		hypothetical protein	665	55.857	252	10	19	664	0	761	97.1429	0.343377	4.74662	0.000183626	0.199369	4.74662	0.0347148	0.194642	4.74662	0.0382	3646947
CR_05980W_A	CJI97_000660		hypothetical protein	1281	48.685	568	22	76	1278	0	1125	93.911	0.342387	6.26136	0.0213623	0.129353	6.26136	0.423761	0.327142	6.26136	0.0276193	3642501
C2_08050C_A	CJI97_002301	SIT1	hypothetical protein	679	42.925	303	11	12	637	0	528	92.1944	0.342304	5.03346	0.050717	0.390209	5.03346	0.0286033	-0.739424	5.03346	2.08768e-05	3642307
C4_02100C_A	CJI97_001207	GPI14	hypothetical protein	423	51.084	177	9	9	421	1.75e-141	407	97.6359	0.341315	4.77108	0.00025991	0.45004	4.77108	9.92555e-07	0.254968	4.77108	0.00672732	3635641
C5_03090W_A	CJI97_004136	VPS4	vacuolar protein sorting-associated protein 4	431	87.045	46	4	1	430	0	783	99.768	0.341215	6.36843	0.00312174	0.474929	6.36843	4.16767e-05	0.433425	6.36843	0.000152771	3637703
C4_04530C_A	CJI97_000936	PHR1	hypothetical protein	551	64.017	160	6	1	467	0	640	84.755	0.340883	4.53421	0.00595845	0.354623	4.53421	0.00440444	0.940701	4.53421	2.99997e-15	3641108
C5_04050W_A	CJI97_003185		hypothetical protein	791	40.769	343	17	1	695	0	554	87.8635	0.34005	5.90312	0.00117814	0.150948	5.90312	0.17579	0.252851	5.90312	0.0165517	3647735
C4_03130W_A	CJI97_004410		hypothetical protein	581	50.987	267	8	2	579	0	616	99.4836	0.339788	5.89485	0.00072265	0.3058	5.89485	0.00276586	0.0947849	5.89485	0.36697	3637921
C4_05960W_A	CJI97_000744	NIF3	YbgI/family dinuclear metal center protein	294	63.214	95	3	6	278	4.61e-124	353	92.8571	0.339501	6.23539	0.000440849	0.105929	6.23539	0.310652	-0.0364548	6.23539	0.727569	3646527
C4_02900C_A	CJI97_004473	CRH11	hypothetical protein	421	56.343	109	5	5	267	1.75e-102	310	62.4703	0.339495	8.27424	0.0040111	-1.24393	8.27424	4.08226e-26	-0.819895	8.27424	2.08104e-12	3637905
C3_00630W_A	CJI97_002922		hypothetical protein	1360	40.114	623	28	1	1172	0	870	86.1765	0.339076	7.11233	0.00351125	-0.30028	7.11233	0.0119232	0.789391	7.11233	4.84636e-12	3640576
C1_06080C_A	CJI97_002484	ARC35	hypothetical protein	339	63.372	115	6	1	334	6.73e-156	439	98.5251	0.338821	7.37811	0.000744269	0.409949	7.37811	5.18983e-05	0.509782	7.37811	2.80927e-07	3639823
C7_03240W_A	CJI97_002764		hypothetical protein	734	36.178	375	24	4	731	9.72e-129	397	99.1826	0.338766	6.98063	0.000198815	-0.363829	6.98063	8.3912e-05	0.176837	6.98063	0.0563347	3641368
C6_01100W_A	CJI97_004761	SEC9	hypothetical protein	428	55.746	138	6	57	427	1.99e-140	410	86.6822	0.33815	7.23608	0.000402318	-0.126327	7.23608	0.217112	0.369545	7.23608	0.000101428	3644052
C1_01070C_A	CJI97_003473		hypothetical protein	492	33.333	185	9	185	491	2.62e-56	192	62.3984	0.338081	5.28327	0.000288448	0.256433	5.28327	0.00683312	0.358618	5.28327	0.000108923	3640172
C5_01000C_A	CJI97_002867		hypothetical protein	199	44.068	71	6	1	158	3.62e-31	111	79.397	0.33787	5.88726	0.000105388	-0.269299	5.88726	0.00263515	0.254062	5.88726	0.0037461	3642651
C4_03900C_A	CJI97_000306	RAM1	hypothetical protein	396	37.469	179	8	51	387	6.88e-84	265	85.101	0.336863	6.00634	0.000124304	0.154268	6.00634	0.0946465	0.24063	6.00634	0.00648982	3647859
C3_01600W_A	CJI97_002551	PPH21	serine/threonine-protein phosphatase PP2A-2 catalytic subunit	341	84.444	36	2	1	340	0	638	99.7067	0.336853	7.69053	0.000825857	0.0766426	7.69053	0.492206	0.386023	7.69053	0.000115488	3636665
C1_06910C_A	CJI97_003470		hypothetical protein	875	32.03	442	26	13	742	7.22e-98	324	83.4286	0.336357	5.79612	0.000303937	0.559766	5.79612	1.18818e-09	0.311758	5.79612	0.000803286	3639526
CR_10520C_A	CJI97_001360	SLD5	hypothetical protein	236	56.667	95	4	1	235	2.93e-94	274	99.5763	0.336204	3.78109	0.00109518	0.600668	3.78109	7.7448e-10	0.28418	3.78109	0.00592005	3639041
C4_04930C_A	CJI97_004709		hypothetical protein	268	31.373	148	5	4	248	6.96e-32	117	91.4179	0.33615	4.26613	0.000730071	0.253488	4.26613	0.0115404	0.381918	4.26613	0.000107321	3641170
C4_02860W_A	CJI97_001218		hypothetical protein	208	57.843	73	4	2	192	4.89e-74	221	91.8269	0.335563	7.5796	0.0208913	-0.430465	7.5796	0.00347937	0.768733	7.5796	6.68837e-08	3637909
CR_09760W_A	CJI97_003766	MED21	hypothetical protein	165	51.977	71	3	1	163	7.73e-49	154	98.7879	0.335337	4.04314	0.0016561	0.11944	4.04314	0.293737	0.250483	4.04314	0.0201324	3639010
CR_10350C_A	CJI97_000545	TRX1	thioredoxin	104	66.99	34	0	1	103	4.2e-49	149	99.0385	0.334478	8.57799	0.00134369	0.387009	8.57799	0.000250029	0.462578	8.57799	7.56232e-06	3638950
C3_02670W_A	CJI97_005139		hypothetical protein	231	37.6	100	8	31	228	1.46e-46	153	85.7143	0.334415	3.85182	0.000964465	-0.231905	3.85182	0.0279903	-0.195047	3.85182	0.0664296	3638405
C7_02570C_A	CJI97_001051	RBP1	FK506-binding protein 1	112	57.377	41	1	1	111	3.03e-44	138	99.1071	0.333653	7.47812	0.00104041	0.0955467	7.47812	0.389809	0.355294	7.47812	0.000454247	3647647
CR_09410W_A	CJI97_001646		hypothetical protein	688	52.079	160	7	1	437	2.99e-146	440	63.5174	0.333161	7.14194	0.000443919	-0.0454156	7.14194	0.675032	0.467418	7.14194	6.29177e-07	3641933
CR_10810C_A	CJI97_001353		hypothetical protein	328	35.652	179	8	6	327	1.07e-66	211	98.1707	0.332027	5.36687	0.000619541	-0.0580629	5.36687	0.593493	0.346707	5.36687	0.000327224	3638949
C6_01220C_A	CJI97_005484		hypothetical protein	560	42.546	281	16	1	557	1.78e-135	404	99.4643	0.331184	5.99561	0.000382977	0.375746	5.99561	5.95574e-05	0.277953	5.99561	0.00293193	3644042
CR_04500C_A	CJI97_003263		hypothetical protein	374	69.355	114	0	1	372	0	551	99.4652	0.330841	5.03916	0.00111173	-0.0544033	5.03916	0.638141	0.483108	5.03916	1.28939e-06	3641014
C1_03930W_A	CJI97_000628		hypothetical protein	460	41.435	244	5	20	443	8.79e-106	321	92.1739	0.330452	5.4759	0.00143886	0.394706	5.4759	0.000146427	0.137104	5.4759	0.19986	3646414
C1_00230C_A	CJI97_000385	BFA1	hypothetical protein	612	32.724	208	19	124	610	5.67e-51	179	79.5752	0.330222	6.18958	0.000213815	-0.0997291	6.18958	0.302118	0.263059	6.18958	0.00330605	3639301
C3_04540C_A	CJI97_004073		hypothetical protein	758	40.798	402	14	6	754	0	604	98.8127	0.330171	6.85731	0.000929367	-0.203557	6.85731	0.0499108	0.0852668	6.85731	0.412912	3635262
C4_02920W_A	CJI97_001187		hypothetical protein	364	71.388	93	3	7	352	0	535	95.0549	0.329422	6.34474	0.00136573	-0.293972	6.34474	0.00524655	0.383456	6.34474	0.000174955	3637878
CR_01820W_A	CJI97_001434		hypothetical protein	1045.67	52.212	461	13	1	1027	0	1011	98.2149	0.32872	7.85277	0.0011925	0.224957	7.85277	0.0324761	0.865112	7.85277	4.34226e-18	3640164
C2_03800C_A	CJI97_000207		hypothetical protein	679	56.277	267	11	2	671	0	705	98.6745	0.328715	6.90649	0.000261513	0.323608	6.90649	0.000392921	0.281168	6.90649	0.00183311	3637401
C3_05340W_A	CJI97_000373	DIE2	hypothetical protein	448	42.466	211	7	20	436	5.2e-108	324	93.0804	0.32838	5.15849	0.00014598	0.41786	5.15849	1.01327e-06	0.219851	5.15849	0.0118926	3643674
C1_10630C_A	CJI97_001247		hypothetical protein	755	20.631	517	25	38	752	1.07e-17	85.9	94.702	0.328352	5.16813	0.000224553	0.710203	5.16813	1.48661e-16	0.398725	5.16813	5.83335e-06	3647683
C3_02930W_A	CJI97_001405		hypothetical protein	149	25.828	91	5	1	130	1.39e-11	57.4	87.2483	0.32781	3.91972	0.00391329	0.190577	3.91972	0.105876	0.713763	3.91972	6.20497e-11	3638380
CR_10660W_A	CJI97_004179	CKA1	hypothetical protein	327	81.481	60	0	2	325	0	567	99.0826	0.327621	6.80556	0.000143178	0.122087	6.80556	0.184877	0.326079	6.80556	0.00014799	3639018
C5_05400W_A	CJI97_005326	APM1	hypothetical protein	443	81.49	76	3	1	442	0	764	99.7743	0.327462	6.15165	0.000377098	0.521832	6.15165	1.13196e-08	0.35715	6.15165	9.5284e-05	3636424
C4_05890W_A	CJI97_002068		hypothetical protein	133	40.31	66	4	4	122	8.6e-29	101	89.4737	0.327218	3.91781	0.00346342	0.172534	3.91781	0.140108	-0.00542213	3.91781	0.976021	3641795
C2_03600W_A	CJI97_003087	BMT8	hypothetical protein	720	37.105	321	14	119	688	3.58e-120	374	79.1667	0.327145	7.73511	0.0122402	0.647947	7.73511	6.44436e-07	0.828281	7.73511	9.94005e-11	3637442
C2_06100W_A	CJI97_001390	PMT4	hypothetical protein	756	67.759	230	7	1	755	0	1058	99.8677	0.326725	8.21874	0.00228703	0.644034	8.21874	1.69987e-09	0.390191	8.21874	0.000247317	3644096
C1_05780W_A	CJI97_004881		hypothetical protein	622	44.681	294	10	37	621	1.6e-171	500	94.0514	0.325935	6.8879	0.000169602	0.340692	6.8879	9.97931e-05	0.40156	6.8879	3.00448e-06	3639888
CR_03510W_A	CJI97_003056		hypothetical protein	648	26.923	259	15	161	597	2.9e-30	123	67.4383	0.325902	7.00041	0.0163489	0.372392	7.00041	0.00691067	0.770261	7.00041	6.71604e-09	3643202
C2_02030W_A	CJI97_001597	ARO3	phospho-2-dehydro-3-deoxyheptonate aldolase, phenylalanine-inhibited	402	81.671	68	0	1	371	0	641	92.2886	0.325565	9.72608	0.0231248	0.866377	9.72608	1.14711e-09	0.453086	9.72608	0.00138794	3635770
C2_01890W_A	CJI97_004591	CTF1	hypothetical protein	913	74.811	129	2	149	673	0	863	57.5027	0.325261	6.56139	0.000146686	0.174222	6.56139	0.0506759	0.117168	6.56139	0.184899	3635788
C1_06000W_A	CJI97_004387		hypothetical protein	553	54.086	235	1	39	551	0	558	92.7667	0.324686	7.74335	0.14897	1.08947	7.74335	9.15103e-07	0.11084	7.74335	0.63135	3639870
C4_05940W_A	CJI97_000875	PPS1	hypothetical protein	772	28.258	404	34	95	769	1.45e-71	251	87.4352	0.324595	4.00732	0.00137622	0.568692	4.00732	4.37076e-09	0.483444	4.00732	1.00132e-06	3646526
CR_00590W_A	CJI97_000692	PHO81	hypothetical protein	1243	55.985	467	20	1	1238	0	1307	99.5977	0.324109	5.98245	0.000426985	0.306059	5.98245	0.00100435	0.411917	5.98245	5.98497e-06	3639662
CR_05080W_A	CJI97_002751	VMA13	hypothetical protein	632.667	57.62	190	7	15	492	0	550	75.5532	0.324007	7.94866	0.00145931	0.0876177	7.94866	0.433522	0.349165	7.94866	0.000573627	30515402
CR_10730C_A	CJI97_001345		hypothetical protein	465	37.867	170	10	1	375	4.59e-67	216	80.6452	0.322996	6.25983	0.000120297	0.186141	6.25983	0.0325569	0.0768772	6.25983	0.382859	3638998
C3_05920W_A	CJI97_003963	MRR1	hypothetical protein	1134	37.989	538	28	34	1057	0	654	90.2998	0.322924	4.96388	0.000477705	-0.000819322	4.96388	0.995916	-0.152798	4.96388	0.110509	3641741
C1_00220W_A	CJI97_000384	PHR2	hypothetical protein	554	65.489	159	4	2	481	0	641	86.6426	0.322387	10.8332	0.00358281	0.857219	10.8332	7.08737e-15	-0.0329542	10.8332	0.781212	3639334
C1_05400C_A	CJI97_004933		hypothetical protein	177	61.404	62	2	10	176	1.79e-62	189	94.3503	0.321715	4.98129	0.0040111	-0.097176	4.98129	0.427993	0.24537	4.98129	0.0295057	3642478
C3_00530C_A	CJI97_003897		hypothetical protein	510	46.967	235	10	4	509	1.05e-167	481	99.2157	0.321282	3.21786	0.0318917	0.598593	3.21786	3.19163e-05	-0.123869	3.21786	0.429273	3640588
C6_02600W_A	CJI97_001678	NAB3	hypothetical protein	719	40.69	223	10	65	476	7.6e-97	316	57.3018	0.321175	6.60724	0.000188571	0.141972	6.60724	0.118545	0.402302	6.60724	2.37862e-06	3639209
C2_00640W_A	CJI97_000688		hypothetical protein	1078	34.745	643	12	42	1070	0	657	95.4545	0.32106	7.44576	0.00112288	-0.402099	7.44576	5.52461e-05	0.347354	7.44576	0.000399233	3638847
C7_00670C_A	CJI97_004718		hypothetical protein	1133	59.324	331	12	1	898	0	1090	79.2586	0.32042	7.00658	0.00112288	0.417025	7.00658	2.46121e-05	0.382092	7.00658	9.09256e-05	3638024
C2_02020W_A	CJI97_001598		hypothetical protein	795	56.391	322	10	12	794	0	898	98.4906	0.320256	6.73904	0.000872925	0.261067	6.73904	0.00806486	0.372165	6.73904	9.83411e-05	3635769
C7_00800C_A	CJI97_005499	YAE1	hypothetical protein	133	41.525	39	2	41	128	1.68e-26	95.9	66.1654	0.319922	5.47389	0.000340864	-0.237348	5.47389	0.0100378	0.253225	5.47389	0.00479352	3637941
C2_03140C_A	CJI97_002831		hypothetical protein	741	46.559	348	17	20	734	0	652	96.4912	0.319807	6.06356	0.000196871	0.0260506	6.06356	0.799019	0.303384	6.06356	0.000403301	3642992
C5_00060C_A	CJI97_002372		hypothetical protein	686	25.259	259	15	13	493	3.54e-37	144	70.1166	0.319427	5.799	0.000237549	0.698735	5.799	1.84463e-16	0.310635	5.799	0.000340363	3647889
CR_00540C_A	CJI97_000695	MDH1	malate dehydrogenase, cytoplasmic	336	80.119	65	2	1	335	0	544	99.7024	0.318865	8.48152	0.00657829	-0.696706	8.48152	2.77082e-09	0.661331	8.48152	1.02703e-08	3639667
C1_07460C_A	CJI97_003229	GPI8	GPI-anchor transamidase	389	68.783	102	4	11	383	1.89e-176	494	95.8869	0.317767	5.46553	0.000170029	0.548204	5.46553	3.5924e-11	0.27272	5.46553	0.00129134	3646669
C2_08680W_A	CJI97_004661	MSH3	hypothetical protein	837	41.828	395	22	87	829	9.49e-173	525	88.7694	0.317242	5.28145	0.00362329	0.400615	5.28145	0.000240639	0.283285	5.28145	0.0094811	3643889
C5_02170C_A	CJI97_004127	GCD11	eukaryotic translation initiation factor 2 subunit gamma	529	85.768	70	3	1	528	0	926	99.811	0.316657	7.98949	0.00110571	0.833293	7.98949	4.51714e-18	0.312136	7.98949	0.00127741	3637755
C4_03600C_A	CJI97_004740		hypothetical protein	164	40.223	83	5	3	163	2.61e-34	123	98.1707	0.316479	6.64842	0.000609224	0.0578731	6.64842	0.576644	0.539544	6.64842	2.98313e-09	3645366
C3_04390W_A	CJI97_005591	CUP5	V-type proton ATPase proteolipid subunit	232	91.875	13	0	1	160	3.39e-102	288	68.9655	0.316354	7.88159	0.00122401	0.307975	7.88159	0.00200983	0.400426	7.88159	3.69765e-05	3635174
C1_07820W_A	CJI97_001710		hypothetical protein	382	49.61	181	5	2	380	4.28e-130	376	99.2147	0.315939	6.03367	0.000165887	0.177174	6.03367	0.0417776	0.308065	6.03367	0.000232809	3640735
CR_06970C_A	CJI97_002353		hypothetical protein	386	36.429	140	8	125	372	2.78e-37	137	64.2487	0.31573	5.78888	0.00482699	-0.202928	5.78888	0.0841323	-0.0183804	5.78888	0.883297	3645736
C2_08010W_A	CJI97_004196	BLM3	hypothetical protein	2185	49.863	1057	17	20	2184	0	2226	99.0847	0.315676	8.0099	0.00372621	0.199161	8.0099	0.0800854	0.335071	8.0099	0.00202206	3642310
C4_00780C_A	CJI97_004487		hypothetical protein	934	42.432	375	14	1	725	5.93e-174	532	77.6231	0.315487	7.75633	0.00117423	0.169863	7.75633	0.096917	-0.0243867	7.75633	0.81547	3645759
CR_09330C_A	CJI97_004943		hypothetical protein	906	59.715	344	14	2	903	0	1099	99.5585	0.315413	9.02921	0.0473155	0.678581	9.02921	1.84029e-05	0.404983	9.02921	0.0100322	3641899
C1_02610W_A	CJI97_000062	IML1	hypothetical protein	1514	48.239	664	32	38	1508	0	1399	97.1598	0.315117	6.36774	0.00101649	0.138952	6.36774	0.173267	0.297119	6.36774	0.00192123	3636813
C1_13990W_A	CJI97_005537	OCA6	hypothetical protein	203	64.767	68	0	2	194	1.04e-97	280	95.0739	0.314893	5.43574	0.000573612	-0.176972	5.43574	0.0642322	0.379293	5.43574	2.81734e-05	3643336
C1_08980C_A	CJI97_004902	ZWF1	glucose-6-phosphate 1-dehydrogenase	503	74.951	115	5	1	502	0	787	99.8012	0.314798	9.55835	0.00514097	0.324705	9.55835	0.00469956	0.649839	9.55835	4.53723e-09	3634913
C7_02020W_A	CJI97_005001	RAD14	DNA repair protein	392.333	53.086	144	8	3	374	1.53e-142	408	94.8173	0.313961	4.99373	0.00500795	-0.521552	4.99373	3.94194e-06	-0.205766	4.99373	0.0731581	3636953
C2_00520W_A	CJI97_001594	DFG5	hypothetical protein	432	54.608	190	5	2	431	0	517	99.537	0.313931	7.999	0.00314628	-0.151312	7.999	0.181343	0.0774084	7.999	0.485279	3638867
C1_08230C_A	CJI97_003694	PLB5	hypothetical protein	722	57.968	237	3	70	637	0	696	78.6704	0.313876	5.92123	0.000760917	-0.00960855	5.92123	0.934211	0.12617	5.92123	0.18904	3640750
C2_08020C_A	CJI97_003179		hypothetical protein	402	55.195	105	9	101	400	1.29e-92	281	74.6269	0.313522	6.67712	0.000609224	0.12282	6.67712	0.209013	0.253332	6.67712	0.00576375	3642308
C4_04570W_A	CJI97_002418	RCE1	hypothetical protein	272	38.321	153	6	3	264	1.09e-51	168	96.3235	0.312398	4.90405	0.00268107	0.460056	4.90405	7.46599e-06	0.657147	4.90405	8.49696e-11	3641104
C2_04740C_A	CJI97_003022		hypothetical protein	274	34.171	97	7	79	252	1.48e-18	81.3	63.5036	0.312343	3.84574	0.00134231	0.614269	3.84574	1.81584e-11	0.489678	3.84574	2.14303e-07	3647786
CR_04600W_A	CJI97_004616		hypothetical protein	562	52.724	239	11	1	560	0	588	99.6441	0.311631	5.54055	0.000323136	0.351048	5.54055	5.05276e-05	0.203411	5.54055	0.0203039	3640950
C6_03270C_A	CJI97_002885	AYR2	hypothetical protein	297	60.544	113	2	3	296	4.73e-124	354	98.9899	0.310299	8.00022	0.0802055	-0.647911	8.00022	0.000257129	0.160384	8.00022	0.375075	3639184
C2_03710W_A	CJI97_001121	MNN41	hypothetical protein	779	39.575	385	20	32	723	1.32e-165	498	88.8318	0.310297	5.97437	0.00068926	-0.431255	5.97437	2.89363e-06	0.459561	5.97437	3.41002e-07	3637374
C1_07260C_A	CJI97_001723		hypothetical protein	596	32.861	201	13	2	328	5.34e-41	155	54.8658	0.309396	4.18652	0.00301578	0.760264	4.18652	1.43084e-14	0.212114	4.18652	0.0448757	3644456
C6_03470W_A	CJI97_005356		hypothetical protein	555	61.491	124	0	233	554	8.77e-149	439	58.018	0.309073	8.16858	0.00395406	0.0931053	8.16858	0.428312	0.140717	8.16858	0.200359	3640253
C1_12640W_A	CJI97_002046		hypothetical protein	122	47.656	58	3	1	119	3.07e-36	118	97.541	0.309029	4.68733	0.00136963	0.298458	4.68733	0.00200983	0.49781	4.68733	1.38867e-07	3646837
C4_01080W_A	CJI97_002714	RAT1	hypothetical protein	1018	62.148	313	13	1	894	0	1148	87.8193	0.30896	6.50027	0.000185266	0.192371	6.50027	0.0244165	-0.0675072	6.50027	0.438916	3635686
C2_04140W_A	CJI97_000886	CHS5	hypothetical protein	535	68.966	90	4	1	335	1.4e-173	499	62.6168	0.308833	7.68657	0.00514243	0.23756	7.68657	0.0375731	0.360489	7.68657	0.001023	3637333
C3_05430W_A	CJI97_001990		hypothetical protein	540	54.399	196	7	8	523	0	590	95.5556	0.308757	4.58556	0.00459056	-0.700508	4.58556	1.6814e-10	0.155888	4.58556	0.161866	3643667
C1_03610C_A	CJI97_003749	IMP1	signal peptidase I	193	57.377	72	1	9	191	1.33e-76	225	94.8187	0.308717	4.58343	0.00208579	0.458145	4.58343	3.03594e-06	0.501254	4.58343	3.17345e-07	3636881
C4_06040W_A	CJI97_003426		hypothetical protein	266	30.503	157	10	8	261	1.28e-34	126	95.4887	0.308495	5.69053	0.000306348	0.29291	5.69053	0.000667156	0.39783	5.69053	2.49724e-06	3646521
C1_10610W_A	CJI97_002398	FCY23	hypothetical protein	538	71.347	130	3	32	537	0	763	94.052	0.308162	5.71056	0.00424653	0.0143491	5.71056	0.914081	-0.402891	5.71056	0.000191301	3647681
C1_08580C_A	CJI97_000263	VCX1	calcium/proton exchanger	412	72.115	105	6	1	407	0	562	98.7864	0.307904	7.35972	0.00129356	-0.31459	7.35972	0.00126233	0.0931083	7.35972	0.347732	3646508
C4_06130W_A	CJI97_002934		hypothetical protein	3222	26.122	1734	61	582	3221	0	855	81.9367	0.307671	8.6654	0.0664963	0.691404	8.6654	3.43816e-05	0.761699	8.6654	3.303e-06	3648085
C4_06130W_A	CJI97_002934		hypothetical protein	3222	26.16	1911	71	6	2892	0	896	89.6027	0.307671	8.6654	0.0664963	0.691404	8.6654	3.43816e-05	0.761699	8.6654	3.303e-06	3648085
C3_06750W_A	CJI97_002980		protein translocase SEC61 complex gamma subunit, archaeal and eukaryotic	122.333	86.364	9	0	2	67	2.78e-39	122	53.951	0.307596	6.55877	0.00201579	0.504815	6.55877	3.64898e-07	0.525696	6.55877	8.27993e-08	30515219
C3_01160W_A	CJI97_001903	MSS4	hypothetical protein	637	64.764	136	11	148	633	0	642	76.2951	0.306455	6.02908	0.000213422	0.242815	6.02908	0.00395119	0.24688	6.02908	0.00297474	3647957
C7_01690W_A	CJI97_004224		hypothetical protein	127	47.573	52	1	4	106	1.15e-35	117	81.1024	0.305988	1.79123	0.0805276	-0.574152	1.79123	0.00139161	-0.381725	1.79123	0.0395974	3636980
C5_05220W_A	CJI97_004051	CAG1	hypothetical protein	414	54.779	178	6	1	413	1.52e-167	474	99.7585	0.305685	6.10665	0.000574944	-0.119129	6.10665	0.210273	0.323618	6.10665	0.000248279	3636469
CR_06900C_A	CJI97_002454	ALG6	hypothetical protein	552	49.04	244	8	4	549	1.23e-175	506	98.913	0.304486	5.63386	0.00111697	0.0365316	5.63386	0.737685	0.448577	5.63386	1.09486e-06	3647316
C4_05570C_A	CJI97_003295	TUB4	hypothetical protein	500	57.917	180	5	1	469	0	548	93.8	0.303925	4.91558	0.00195158	0.95054	4.91558	2.51315e-24	0.319119	4.91558	0.00107249	3641774
C4_02840C_A	CJI97_001574	MED20	hypothetical protein	248.333	60.338	89	3	1	232	1.16e-98	285	93.4228	0.30256	3.46994	0.0254778	0.44002	3.46994	0.000847159	0.378631	3.46994	0.00451054	30515250
CR_04880W_A	CJI97_002152		hypothetical protein	372	67.945	116	1	3	366	0	529	97.8495	0.302401	5.38531	0.00456587	0.393915	5.38531	0.000221688	0.313504	5.38531	0.00318751	3647309
C1_11090C_A	CJI97_005385		hypothetical protein	463	65.574	131	5	5	456	0	662	97.6242	0.302078	5.60587	0.000764881	0.19497	5.60587	0.0352005	0.267616	5.60587	0.00292223	3644415
C1_01000C_A	CJI97_005437		hypothetical protein	379	38.303	201	7	1	377	4.16e-88	268	99.4723	0.301566	4.82981	0.00360998	0.401714	4.82981	9.1401e-05	0.482413	4.82981	1.99913e-06	3640180
C2_07930C_A	CJI97_004254	VRP1	hypothetical protein	721	40.964	185	12	29	437	2.65e-38	149	56.7268	0.30088	6.32547	0.00600777	0.123851	6.32547	0.293135	0.213334	6.32547	0.0537918	3642293
C3_02410C_A	CJI97_003215		hypothetical protein	324	40.175	106	4	14	216	2.37e-50	170	62.6543	0.300106	6.28181	0.00120862	-0.139724	6.28181	0.157254	0.426473	6.28181	3.22974e-06	3638341
C1_10350C_A	CJI97_003679		hypothetical protein	283	35.714	105	11	1	210	1.29e-20	89.7	74.2049	0.299918	6.7207	0.000321347	-0.187672	6.7207	0.0303996	0.333225	6.7207	5.79527e-05	3634835
C3_04970C_A	CJI97_001821		hypothetical protein	1052.33	51.74	467	13	1	1028	0	1071	97.6877	0.299888	7.38802	0.00138254	0.0323132	7.38802	0.768479	0.224456	7.38802	0.0173316	3635164
C5_03240W_A	CJI97_003010	BUB3	hypothetical protein	288	34.364	166	10	12	279	1.88e-50	168	93.0556	0.299592	5.59811	0.00727537	0.763701	5.59811	2.63421e-12	0.67073	5.59811	7.07977e-10	3646362
CR_04890W_A	CJI97_002151	LYS5	hypothetical protein	294	34.062	144	15	10	278	2.7e-35	127	91.4966	0.298601	5.09055	0.0624675	-0.00759932	5.09055	0.970912	0.388104	5.09055	0.0141533	3647308
C1_03600W_A	CJI97_003748		hypothetical protein	278	31.752	171	7	5	270	2.12e-36	129	95.6835	0.297208	6.88452	0.000438936	0.308492	6.88452	0.000306052	0.426895	6.88452	3.1929e-07	3636880
C3_07040C_A	CJI97_004701	YSA1	hypothetical protein	210	61.836	75	2	1	206	1.07e-94	274	98.0952	0.296971	5.7693	0.000362705	-0.161331	5.7693	0.0637058	0.503495	5.7693	7.38961e-10	3638516
CR_01430W_A	CJI97_000750		hypothetical protein	230	36.441	101	8	1	227	2.24e-38	130	98.6957	0.296437	6.23007	0.000978301	-0.0614569	6.23007	0.541507	0.222627	6.23007	0.0138305	3640138
C4_00420C_A	CJI97_004573		hypothetical protein	892	30.402	279	16	6	469	1.25e-48	183	52.0179	0.296072	7.75747	0.00455687	0.295529	7.75747	0.00554604	0.35875	7.75747	0.000540246	3645021
C1_14040W_A	CJI97_002633		hypothetical protein	686	52.305	314	5	1	684	0	707	99.7085	0.295934	5.09143	0.000966551	0.566826	5.09143	7.97899e-11	0.174945	5.09143	0.055333	3643342
C4_06810C_A	CJI97_003845		hypothetical protein	680	65.723	211	4	6	635	0	861	92.6471	0.295246	7.45872	0.00186243	0.179542	7.45872	0.0698248	0.284941	7.45872	0.00266279	3642916
C2_06490W_A	CJI97_002456		hypothetical protein	367	43.041	185	10	6	365	4.75e-100	300	98.0926	0.294642	5.968	0.000531351	-0.0678025	5.968	0.470058	0.188059	5.968	0.0289409	3646569
CR_04000W_A	CJI97_002503	RPT4	26S protease subunit RPT4	430	86.343	52	3	1	429	0	754	99.7674	0.294447	8.34975	0.00529368	0.258037	8.34975	0.0175708	0.329451	8.34975	0.00172836	3640966
C3_01320C_A	CJI97_000365	SGA1	hypothetical protein	532	41.055	262	15	30	520	2.88e-119	360	92.2932	0.293738	4.24431	0.00658257	-0.221952	4.24431	0.047553	0.0562772	4.24431	0.626215	3636652
C3_00220W_A	CJI97_000321	HGT19	hypothetical protein	633	71.034	163	4	31	609	0	832	91.4692	0.293687	2.90584	0.0186239	-1.26	2.90584	7.01145e-22	-0.128126	2.90584	0.337434	3640558
C2_07010W_A	CJI97_002859		hypothetical protein	388	58.382	144	0	26	371	4.71e-156	441	89.1753	0.293149	7.42489	0.00136573	0.495007	7.42489	5.98936e-08	0.503561	7.42489	2.37609e-08	3643535
C7_03970C_A	CJI97_000281		hypothetical protein	150	66.452	45	3	1	149	5.62e-64	191	99.3333	0.292696	4.90808	0.00407029	-0.392513	4.90808	0.000145486	0.298104	4.90808	0.00334207	3643117
C6_02170C_A	CJI97_000552	SWD3	hypothetical protein	397	51.149	143	6	21	343	3.21e-121	354	81.3602	0.292487	5.12903	0.000729118	0.343338	5.12903	6.43105e-05	0.158487	5.12903	0.0729213	3645890
C6_04170C_A	CJI97_003072	SEC5	hypothetical protein	967	35.887	523	28	1	965	0	569	99.7932	0.292316	7.26861	0.00188428	0.136804	7.26861	0.17175	0.338401	7.26861	0.000294596	3648178
C1_14250C_A	CJI97_003128		hypothetical protein	868	43.605	392	24	63	852	0	592	91.0138	0.291998	6.6883	0.00150008	-0.322904	6.6883	0.000554467	0.0666538	6.6883	0.488303	3643307
C2_02890W_A	CJI97_002079	SCT2	hypothetical protein	723	50.552	306	10	18	721	0	718	97.3721	0.29195	8.21411	0.010724	-0.157896	8.21411	0.193087	0.517652	8.21411	4.30702e-06	3643018
C2_08120W_A	CJI97_000498	MAF1	hypothetical protein	385.333	54.407	125	6	1	310	9.06e-114	334	80.4498	0.291292	6.39269	0.000488442	0.158985	6.39269	0.0675644	0.345441	6.39269	3.03132e-05	3642332
C4_05550C_A	CJI97_003293	GVP36	hypothetical protein	326	73.538	82	2	1	325	8.79e-170	472	99.6933	0.291129	7.95522	0.00486036	0.0492656	7.95522	0.675522	0.330627	7.95522	0.00131737	3641772
C2_04150C_A	CJI97_000885	VMA7	V-type ATPase, F subunit	125	83.051	20	0	7	124	9.48e-74	213	94.4	0.290838	5.77208	0.00142792	0.183458	5.77208	0.0512907	0.447806	5.77208	6.13552e-07	3637332
C1_13660W_A	CJI97_000488	RAD54	hypothetical protein	825	66.038	264	7	1	824	0	1134	99.8788	0.29073	5.74549	0.000629021	0.510518	5.74549	1.02793e-09	0.156449	5.74549	0.0714427	3636192
C1_00610W_A	CJI97_003315	PSD1	phosphatidylserine decarboxylase	608	60.034	206	8	22	606	0	701	96.2171	0.290399	7.1909	0.00166453	0.366154	7.1909	8.31526e-05	0.0180551	7.1909	0.857299	3639382
C2_02250C_A	CJI97_001425	OPI1	hypothetical protein	420	39.189	149	9	69	391	3.73e-62	205	76.9048	0.289835	6.41363	0.00384299	0.0476163	6.41363	0.676622	0.207976	6.41363	0.0398564	3635777
C4_01410W_A	CJI97_004520	BEM1	hypothetical protein	601	46.338	246	18	1	595	2.19e-169	494	99.0017	0.289177	6.68847	0.000774451	0.310234	6.68847	0.000354096	0.232666	6.68847	0.00701439	3635627
C3_00200C_A	CJI97_005111	ETR1	hypothetical protein	389	69.041	111	2	25	388	0	527	93.5733	0.288701	7.31889	0.00189179	0.0139082	7.31889	0.903005	0.192882	7.31889	0.0399507	3640561
C1_09830W_A	CJI97_000944	SKI3	hypothetical protein	1382	46.548	714	10	2	1380	0	1308	99.7829	0.288701	7.1112	0.00133797	0.407055	7.1112	6.34842e-06	0.277989	7.1112	0.001982	3634847
C6_02440C_A	CJI97_001541	PRP45	hypothetical protein	317	30.492	167	7	1	295	4.46e-31	116	93.0599	0.288271	4.38285	0.0142014	-0.312634	4.38285	0.00936019	0.322737	4.38285	0.00560672	3639166
C1_04340C_A	CJI97_003448		hypothetical protein	308	51.793	109	3	51	289	3.1e-68	213	77.5974	0.287809	2.98057	0.0153864	-0.0493093	2.98057	0.7227	0.210988	2.98057	0.0801238	3644685
C4_00610W_A	CJI97_003597		hypothetical protein	344.333	45.638	151	5	34	326	1.43e-78	241	85.092	0.287101	5.84587	0.00387128	0.0090348	5.84587	0.941819	0.28591	5.84587	0.003969	3645770
C1_10860C_A	CJI97_000256	ADA2	transcriptional adapter 2	442	76.577	97	2	3	441	0	734	99.3213	0.287024	5.12009	0.0014462	0.416443	5.12009	2.6411e-06	0.342555	5.12009	0.000121046	3644450
C5_02030W_A	CJI97_004746	RPN8	hypothetical protein	308	73.154	79	1	10	307	8.58e-159	444	96.7532	0.286708	7.85074	0.00642298	0.179569	7.85074	0.103824	0.249348	7.85074	0.0180192	3643770
C2_08140C_A	CJI97_000502	PHM7	hypothetical protein	886	59.255	331	3	14	885	0	1077	98.4199	0.286425	8.84584	0.00939608	-0.902456	8.84584	1.56585e-16	-0.0124245	8.84584	0.919157	3642329
C2_06220C_A	CJI97_003175	MEC3	hypothetical protein	321	53.416	138	5	1	315	6.07e-119	343	98.1308	0.286381	4.36781	0.00522457	0.430857	4.36781	1.69636e-05	0.419199	4.36781	3.03677e-05	3646910
CR_07870W_A	CJI97_002888		hypothetical protein	282	42.244	147	9	1	279	1.74e-78	239	98.9362	0.286322	6.15886	0.00382871	0.0300598	6.15886	0.79604	0.387843	6.15886	7.54046e-05	3644146
C1_02910C_A	CJI97_003333		hypothetical protein	494	35.129	289	7	2	464	1.17e-91	285	93.7247	0.286077	5.11164	0.00110024	-0.00235905	5.11164	0.986385	0.311385	5.11164	0.000346968	3636829
C3_02580C_A	CJI97_005134		hypothetical protein	192	37.059	93	5	32	187	4.7e-33	116	81.25	0.285735	2.97507	0.0171952	-0.0749151	2.97507	0.583755	0.334808	2.97507	0.00476041	3638376
C1_11870W_A	CJI97_003613	MUP1	hypothetical protein	563	33.582	251	8	23	414	6.03e-54	190	69.627	0.285615	5.33868	0.00137093	0.079545	5.33868	0.41476	0.398544	5.33868	5.79631e-06	3642008
C2_00230W_A	CJI97_000143		hypothetical protein	469	44.255	238	7	12	466	1.88e-132	389	97.0149	0.285608	5.3571	0.00146215	0.0418932	5.3571	0.684332	0.134223	5.3571	0.145186	3638901
C7_02970W_A	CJI97_000738	ECM39	hypothetical protein	628	44.212	302	7	2	620	3.18e-178	516	98.5669	0.285006	6.81878	0.00368012	0.0772015	6.81878	0.475818	0.261395	6.81878	0.0077653	3641386
C2_10630W_A	CJI97_003654		hypothetical protein	591	53.535	240	15	1	590	0	612	99.8308	0.284332	5.23993	0.00989863	-0.00206882	5.23993	0.988329	0.284596	5.23993	0.00961574	3641248
C6_01120C_A	CJI97_004863		hypothetical protein	229	36.434	125	5	2	224	5.79e-45	149	97.3799	0.283194	4.53283	0.00648881	0.376456	4.53283	0.000247503	0.288168	4.53283	0.00541693	3644054
CR_05240C_A	CJI97_002753	FGR14	hypothetical protein	677	28.28	429	22	1	649	5.55e-61	219	95.8641	0.28248	3.70056	0.0123965	0.327697	3.70056	0.00308496	0.464458	3.70056	2.15705e-05	3648083
C4_04250W_A	CJI97_000301		hypothetical protein	507	41.071	270	8	2	506	2.27e-130	389	99.6055	0.281778	4.90556	0.00257244	0.190635	4.90556	0.0467629	0.243703	4.90556	0.00935917	3646855
CR_05310W_A	CJI97_003166		hypothetical protein	154	76.316	36	0	1	152	3.37e-88	252	98.7013	0.281772	5.30114	0.00151718	0.181598	5.30114	0.0468036	0.485805	5.30114	2.30501e-08	3648125
C4_02750W_A	CJI97_001567	HIT1	hypothetical protein	147	38.462	85	2	5	144	1.04e-27	98.6	95.2381	0.281112	3.77144	0.049166	0.0159703	3.77144	0.926202	0.248902	3.77144	0.0823088	3637854
C5_02390C_A	CJI97_001756		hypothetical protein	338	22.727	190	8	8	298	2.25e-25	102	86.0947	0.280994	5.11372	0.0113825	0.244569	5.11372	0.0311907	0.0901725	5.11372	0.438087	3637795
C1_07190W_A	CJI97_003940	SOG2	hypothetical protein	751	34.3	390	18	2	712	1.11e-125	392	94.6738	0.280942	5.90966	0.00221279	0.216575	5.90966	0.0215295	0.244855	5.90966	0.00778898	3644475
C1_09050W_A	CJI97_002991	HST1	hypothetical protein	531	55.699	142	2	124	480	5.55e-154	453	67.2316	0.280875	4.97148	0.00272106	0.482896	4.97148	1.28137e-07	0.463728	4.97148	4.11016e-07	3634770
CR_00750C_A	CJI97_000689		hypothetical protein	497	51.904	204	10	1	489	9.36e-175	498	98.3903	0.280872	4.42999	0.0237966	0.160718	4.42999	0.218974	0.501428	4.42999	3.32754e-05	3640438
CR_03930C_A	CJI97_002496		hypothetical protein	400	31.311	240	9	10	399	3.49e-48	167	97.5	0.280807	5.04083	0.000914735	0.170473	5.04083	0.0500103	0.315972	5.04083	0.000166557	3640957
C4_06450W_A	CJI97_003627		hypothetical protein	134	63.866	40	2	18	133	1.88e-50	155	86.5672	0.280485	5.53762	0.00295667	0.196653	5.53762	0.0429325	0.527914	5.53762	1.09914e-08	3642792
C7_04010W_A	CJI97_000277	SSQ1	chaperone DnaK	659	65.916	209	3	27	646	0	859	94.0819	0.28048	6.99122	0.00218259	0.775757	6.99122	7.03297e-18	0.485826	6.99122	6.91992e-08	3643112
C7_02530C_A	CJI97_001047		hypothetical protein	369	34.84	163	8	71	366	2.15e-61	203	80.2168	0.280454	4.60842	0.00966204	0.111622	4.60842	0.337647	0.154483	4.60842	0.164209	3636940
C4_06100W_A	CJI97_003422	CWH41	hypothetical protein	834	56.647	332	8	12	832	0	964	98.4412	0.280365	6.984	0.00333539	0.464462	6.984	1.09482e-06	0.286652	6.984	0.00264424	3646533
C2_09390W_A	CJI97_003098	ABG1	hypothetical protein	287	30.903	168	13	13	286	3.64e-28	107	95.4704	0.280182	6.95058	0.00280036	0.148106	6.95058	0.134851	0.264266	6.95058	0.00481206	3647715
C7_01660C_A	CJI97_004720		hypothetical protein	800	55.286	335	16	1	799	0	892	99.875	0.280103	5.71706	0.00411368	0.4909	5.71706	3.62943e-07	0.29662	5.71706	0.0022672	3636983
C1_10940C_A	CJI97_002914	ERP5	hypothetical protein	274	33.175	123	5	62	270	1.24e-31	114	76.2774	0.279993	4.41695	0.0031484	0.506501	4.41695	2.95591e-08	0.506986	4.41695	3.62874e-08	30515046
C1_13630W_A	CJI97_001774	CYB2	hypothetical protein	398	32.041	232	7	10	375	1.95e-60	202	91.9598	0.279767	1.68348	0.176229	1.01412	1.68348	9.18587e-09	0.121469	1.68348	0.558189	3636213
C1_06390W_A	CJI97_000600		hypothetical protein	265	50.394	104	5	32	264	1.6e-88	261	87.9245	0.27965	6.95201	0.00202397	-0.0653761	6.95201	0.515	0.288049	6.95201	0.00143428	3639558
C5_01920C_A	CJI97_004640		hypothetical protein	428	42.826	227	8	3	425	5.25e-116	345	98.8318	0.27962	5.24914	0.00175738	-0.223357	5.24914	0.0152314	0.223739	5.24914	0.0128795	3643742
CR_04350C_A	CJI97_005560		hypothetical protein	494	39.364	213	14	2	489	9.84e-109	328	98.7854	0.279312	5.13255	0.00795888	0.0920574	5.13255	0.422806	0.382782	5.13255	0.000226336	3641001
C6_00560W_A	CJI97_004858		hypothetical protein	650	39.242	352	12	11	640	1.28e-152	454	96.9231	0.279101	5.63971	0.00112383	0.234665	5.63971	0.00695543	0.137315	5.63971	0.117257	3647143
C7_00300W_A	CJI97_000854		hypothetical protein	269	55.805	111	5	1	265	1.35e-100	292	98.513	0.278248	7.73995	0.0310233	0.267573	7.73995	0.043431	0.604128	7.73995	1.69823e-06	3638046
C1_07070C_A	CJI97_001832	DHH1	ATP-dependent RNA helicase DHH1	547	86.175	59	1	2	434	0	789	79.159	0.27818	7.72931	0.00726488	0.212303	7.72931	0.0478081	0.413598	7.72931	5.35643e-05	3639490
C3_07220C_A	CJI97_004688	PRO2	glutamate-5-semialdehyde dehydrogenase	438	68.172	130	3	2	435	0	611	99.0868	0.277951	8.21906	0.0216822	-0.120065	8.21906	0.35709	0.310779	8.21906	0.00976474	3638532
C3_05730C_A	CJI97_002292	LAC1	hypothetical protein	377	56.471	146	1	4	341	1.08e-143	412	89.6552	0.277215	5.8464	0.00212906	0.216003	5.8464	0.0194619	0.302429	5.8464	0.000757603	3641717
C2_04260W_A	CJI97_003810	SSN3	hypothetical protein	489	65.639	115	6	49	464	0	581	85.0716	0.277095	4.80279	0.00305314	-0.117591	4.80279	0.236784	0.261209	4.80279	0.00514583	3637353
C4_01890C_A	CJI97_001217	ARL1	ADP-ribosylation factor-like protein 1	186	93.514	12	0	1	185	2.54e-129	358	99.4624	0.276339	6.16971	0.00219852	0.301446	6.16971	0.000925177	0.555498	6.16971	3.34347e-10	3635637
C2_05040C_A	CJI97_003145		hypothetical protein	289	47.584	114	10	39	288	6.2e-65	203	86.5052	0.27629	7.6623	0.00633715	0.261623	7.6623	0.0115817	0.457276	7.6623	4.58698e-06	3643449
C2_01160W_A	CJI97_002878		S-methyl-5-thioribose-1-phosphate isomerase	403	60.68	150	6	2	402	1.04e-179	504	99.5037	0.276144	6.73962	0.00156331	0.290014	6.73962	0.0010317	0.519451	6.73962	1.4163e-09	3638861
C1_10820C_A	CJI97_000252		hypothetical protein	463	63.58	149	5	4	462	0	629	99.1361	0.276084	7.42762	0.00181735	0.0234254	7.42762	0.823394	0.305564	7.42762	0.000524072	3644435
C1_13700W_A	CJI97_000486	ACT1	actin	569.333	94.947	19	0	1	376	0	754	66.0422	0.275635	11.481	0.0162947	0.222987	11.481	0.0603378	0.282465	11.481	0.0134577	3636195
C7_02840C_A	CJI97_001893	ERG5	hypothetical protein	523	77.413	112	1	1	518	0	836	99.044	0.275602	9.40619	0.0137576	0.702915	9.40619	2.42269e-10	0.403839	9.40619	0.000257833	3641400
C1_02750C_A	CJI97_002649		hypothetical protein	741	43.827	365	24	1	736	0	603	99.3252	0.275304	6.63633	0.0067674	0.499482	6.63633	7.73702e-07	0.150709	6.63633	0.145441	3636828
C1_03640C_A	CJI97_004783	HFL1	hypothetical protein	233	44.845	84	6	45	223	1.84e-47	155	76.824	0.273335	4.43831	0.00773831	0.788825	4.43831	5.18121e-16	0.235749	4.43831	0.0224639	3636883
C3_03190C_A	CJI97_000445		hypothetical protein	422	45.455	204	8	5	419	2.13e-139	405	98.3412	0.272661	6.28816	0.00430313	0.179284	6.28816	0.0708264	0.637442	6.28816	8.66765e-12	3638427
CR_02910W_A	CJI97_000943		hypothetical protein	779	39.761	326	25	25	735	2.53e-124	388	91.2709	0.272143	5.9629	0.0336903	-0.562663	5.9629	1.06988e-05	-0.0351207	5.9629	0.797711	3642586
C2_03520C_A	CJI97_003528	ADAEC	hypothetical protein	481	50.752	108	3	1	246	3.48e-79	254	51.1435	0.271412	9.11459	0.0396104	-0.481782	9.11459	0.000265598	0.961682	9.11459	7.78457e-14	3637342
C4_07190W_A	CJI97_000633	SEC10	hypothetical protein	831	46.403	394	12	1	830	0	736	99.8797	0.270485	6.91497	0.00169811	0.48097	6.91497	1.9369e-08	0.362088	6.91497	2.17322e-05	3642961
C1_09960W_A	CJI97_001726	PET100	hypothetical protein	117	80.682	17	0	7	94	3.07e-50	152	75.2137	0.270397	6.49198	0.0681782	0.959525	6.49198	4.15718e-11	0.615538	6.49198	2.04901e-05	30515038
C4_01380W_A	CJI97_004522	ZCF27	hypothetical protein	991	34.734	486	18	154	990	0	572	84.4601	0.270252	4.97379	0.0633275	0.200467	4.97379	0.187242	0.01834	4.97379	0.912443	3635631
C2_09620W_A	CJI97_001935		hypothetical protein	725	36.544	422	11	1	693	5.1e-170	504	95.5862	0.26973	5.76902	0.00351125	0.628608	5.76902	3.51893e-12	0.0672972	5.76902	0.488101	3643797
C7_00720W_A	CJI97_003362	RTF1	hypothetical protein	552	45.455	262	16	1	546	3.45e-136	405	98.913	0.269621	7.70206	0.00554685	0.3203	7.70206	0.00114465	0.277438	7.70206	0.00423146	3637964
C3_06060W_A	CJI97_002573	ELP3	elongator complex protein 3	552	92.377	38	2	1	551	0	1068	99.8188	0.267726	6.02625	0.00701344	-0.565985	6.02625	1.23032e-08	-0.250544	6.02625	0.01232	3641747
C3_06530W_A	CJI97_001930		hypothetical protein	254	41.434	103	6	42	253	1.75e-56	181	83.4646	0.267643	5.19166	0.00158043	0.197909	5.19166	0.0218127	0.443619	5.19166	8.85337e-08	3642273
C7_04270C_A	CJI97_002755	UFE1	hypothetical protein	335	41.667	164	10	1	334	1.17e-73	228	99.7015	0.267511	4.92711	0.00281382	0.339028	4.92711	0.000126922	0.417633	4.92711	1.88386e-06	3643174
C2_10450W_A	CJI97_003815	NCE4	hypothetical protein	182	37.647	95	5	13	176	4.17e-28	101	90.1099	0.267423	4.64105	0.00531464	0.0900333	4.64105	0.382695	0.246693	4.64105	0.0102444	3641194
C5_00080C_A	CJI97_004848		hypothetical protein	315	59.105	121	3	1	310	1.73e-128	367	98.4127	0.267228	6.62887	0.00634627	0.386168	6.62887	8.24803e-05	0.378259	6.62887	9.23118e-05	3647886
CR_08370W_A	CJI97_005081	GSH2	glutathione synthetase	490	61.27	182	2	3	489	0	635	99.3878	0.26673	5.56482	0.0313936	0.450681	5.56482	0.000253622	0.0425452	5.56482	0.747173	3642083
C1_08220W_A	CJI97_002945	CCR4	hypothetical protein	331	32.44	202	7	1	328	5.86e-54	186	99.0937	0.266648	6.40574	0.00977337	0.454651	6.40574	9.45726e-06	0.636946	6.40574	2.57757e-10	3640749
C1_07120W_A	CJI97_001823	GAP4	hypothetical protein	592	66.894	187	2	9	590	0	776	98.3108	0.266562	7.69609	0.0151863	0.355932	7.69609	0.0013195	-0.651618	7.69609	1.59578e-09	3644463
C1_08510W_A	CJI97_000295	EAF6	hypothetical protein	144	48.993	60	4	9	141	3.25e-42	137	92.3611	0.266525	4.19635	0.00985718	0.0979573	4.19635	0.376653	0.33965	4.19635	0.000850333	3646494
C3_03850C_A	CJI97_003891	SOL1	hypothetical protein	278	32.093	103	8	65	277	1.8e-17	77.4	76.6187	0.266445	5.03814	0.0641945	-0.0720452	5.03814	0.6559	0.206566	5.03814	0.152892	3645627
CR_04640W_A	CJI97_000285	DIT1	hypothetical protein	465	41.314	257	8	6	461	3.91e-121	361	98.0645	0.266237	4.88692	0.00554124	0.179034	4.88692	0.0689807	0.525581	4.88692	1.72423e-08	3648147
C2_09360W_A	CJI97_003104		hypothetical protein	461	23.182	289	17	24	451	3.83e-12	66.6	92.8416	0.265352	4.18321	0.00909792	0.850125	4.18321	2.44717e-19	0.0666721	4.18321	0.541969	3644109
C1_11750W_A	CJI97_001365	AVT4	hypothetical protein	639	57.686	237	16	1	636	0	692	99.5305	0.265064	4.2967	0.0143321	-0.403431	4.2967	0.000213664	-0.268881	4.2967	0.0145629	3645316
C1_10830W_A	CJI97_000253	BIG1	hypothetical protein	309	43.624	165	3	4	299	1.47e-84	255	95.7929	0.264234	5.40344	0.0433265	0.31269	5.40344	0.0181203	0.108089	5.40344	0.423809	3644434
C2_07410W_A	CJI97_005619		hypothetical protein	455	51.23	197	8	2	454	1.94e-175	498	99.5604	0.262805	6.50248	0.00164198	-0.12398	6.50248	0.162744	0.0979794	6.50248	0.255584	3645203
C1_04830W_A	CJI97_004963	SEC21	hypothetical protein	938	74.125	229	7	1	936	0	1435	99.7868	0.262571	8.96408	0.0166834	0.590256	8.96408	6.16999e-08	0.320133	8.96408	0.0032597	3644786
C5_05190W_A	CJI97_000036	PCL5	hypothetical protein	282	41.781	149	7	2	281	2.58e-61	194	99.2908	0.261925	7.82841	0.0247297	-0.538694	7.82841	3.59864e-06	0.2013	7.82841	0.0861598	3636466
C4_05600W_A	CJI97_005119	GYP2	hypothetical protein	930	64.316	307	9	1	927	0	1250	99.6774	0.26126	6.95433	0.0123046	-0.0431102	6.95433	0.717038	0.103309	6.95433	0.33676	3641780
C3_01700W_A	CJI97_002558	CDC53	hypothetical protein	780	54.731	321	9	1	779	0	875	99.8718	0.260869	6.66254	0.00539545	-1.19128	6.66254	2.50226e-37	0.205954	6.66254	0.0289947	3636603
C4_06290W_A	CJI97_005475		hypothetical protein	93	58.621	36	0	2	88	2.28e-34	111	93.5484	0.26045	3.63526	0.0131381	0.514724	3.63526	1.7827e-07	0.357505	3.63526	0.000475593	30515283
C2_03180C_A	CJI97_000515	TOM1	hypothetical protein	2912	42.157	774	26	1443	2905	0	988	50.2404	0.260081	7.88377	0.0264664	0.400144	7.88377	0.000673215	0.27547	7.88377	0.0181027	3642987
C3_06720W_A	CJI97_002977	PRP5	hypothetical protein	871	46.941	402	17	5	870	0	744	99.4259	0.259935	2.92205	0.042238	0.110946	2.92205	0.414509	0.035644	2.92205	0.805549	3638447
C3_01390C_A	CJI97_003385	GEA2	hypothetical protein	1481	46.293	484	24	3	1062	0	983	71.5733	0.259843	7.29204	0.0379301	0.49869	7.29204	6.28422e-05	0.309206	7.29204	0.0126346	3636646
C5_04790C_A	CJI97_004369		hypothetical protein	255	37.705	110	3	48	228	2.29e-37	129	70.9804	0.259585	5.12223	0.00332637	0.106767	5.12223	0.254327	0.207042	5.12223	0.019796	3636446
C2_07520C_A	CJI97_001460		hypothetical protein	456	37.468	228	8	71	455	2.12e-80	254	84.4298	0.259389	5.37891	0.00265197	-0.140843	5.37891	0.121251	0.0328773	5.37891	0.72527	3645207
C2_05140W_A	CJI97_002030	CDC15	hypothetical protein	589	57.803	182	4	101	588	0	587	82.8523	0.258875	4.11795	0.0406327	0.428553	4.11795	0.000528831	0.0343009	4.11795	0.807341	3643459
C4_03840C_A	CJI97_000311	RRP42	hypothetical protein	290	56.908	114	2	3	289	3.58e-126	360	98.9655	0.258425	4.67648	0.0128907	0.105186	4.67648	0.342467	0.0834063	4.67648	0.443401	3647852
CR_07720C_A	CJI97_004325	CDC45	hypothetical protein	704	37.255	298	21	1	700	2.48e-143	429	99.4318	0.25818	4.72763	0.00446445	0.465705	4.72763	1.19502e-07	0.293169	4.72763	0.00111575	3648293
C4_03270W_A	CJI97_001227	RPF1	hypothetical protein	299	70.648	86	0	6	298	6.4e-170	471	97.9933	0.25783	5.58432	0.00312465	0.0488497	5.58432	0.616551	-0.0506299	5.58432	0.585346	3637890
C1_12360C_A	CJI97_004105	RIB3	3,4-dihydroxy-2-butanone 4-phosphate synthase	205	75	50	0	3	202	5.72e-117	329	97.561	0.257419	7.86395	0.0482216	0.539362	7.86395	3.15297e-05	0.339155	7.86395	0.0084288	3642062
C2_03620W_A	CJI97_003783	IFK2	hypothetical protein	548	48.545	277	4	1	545	0	568	99.4526	0.256964	7.27668	0.00342822	-0.452659	7.27668	2.72825e-07	0.377553	7.27668	1.35177e-05	3637439
C3_02860W_A	CJI97_001401	THI6	hydroxyethylthiazole kinase	514	52.941	210	11	2	511	0	534	99.2218	0.256631	6.34327	0.311582	0.797064	6.34327	0.00141133	1.16356	6.34327	1.8143e-06	3638333
C6_01560W_A	CJI97_005473		hypothetical protein	327	35.447	193	6	2	326	8.4e-57	185	99.3884	0.255574	7.24829	0.0103139	0.515114	7.24829	1.94348e-07	0.265281	7.24829	0.00751969	3641652
C4_06410W_A	CJI97_004668		hypothetical protein	776	27.68	522	21	5	773	5.45e-90	299	99.0979	0.255147	5.65928	0.0100477	0.398283	5.65928	5.2329e-05	0.263581	5.65928	0.00757219	3642796
C2_08570W_A	CJI97_000137	ANP1	mannan polymerase II complex ANP1 subunit	464	82.126	65	5	56	463	0	697	87.931	0.254832	5.35826	0.00744629	0.315354	5.35826	0.000919548	0.0384672	5.35826	0.707658	3643917
C6_03940C_A	CJI97_003735	PBP2	hypothetical protein	503	58.382	173	13	1	499	0	543	99.2048	0.254557	6.32364	0.0109167	0.379867	6.32364	0.000145435	0.165834	6.32364	0.101424	3640267
C4_06390W_A	CJI97_003341	SOU1	hypothetical protein	269	50.763	125	3	10	268	2.13e-89	265	96.2825	0.2545	3.82401	0.0622588	-0.642882	3.82401	2.12459e-06	1.13745	3.82401	3.83094e-19	3642799
C1_00650C_A	CJI97_003318	SNF7	vacuolar-sorting protein SNF7	225	74.236	51	4	1	224	1.49e-93	271	99.5556	0.254495	6.6803	0.0125052	-0.0579046	6.6803	0.61185	0.226144	6.6803	0.0266545	3639377
CR_02970C_A	CJI97_003084		DNA repair helicase RAD25	842	77.321	161	7	4	841	0	1347	99.5249	0.254467	7.25066	0.00469953	0.139736	7.25066	0.14172	0.105825	7.25066	0.253226	3642603
C3_07490W_A	CJI97_003646		hypothetical protein	627	57.717	245	8	11	625	0	700	98.0861	0.25376	6.99099	0.0145632	0.397911	6.99099	0.000128791	0.357637	6.99099	0.000485898	3638528
C3_06360C_A	CJI97_000650	CYP5	hypothetical protein	218	67.488	59	4	2	199	1.57e-94	273	90.8257	0.253538	7.14106	0.00347206	0.0488493	7.14106	0.617172	0.270184	7.14106	0.00178076	3642257
C4_00620C_A	CJI97_003596	SPC2	hypothetical protein	186.667	41.42	89	4	1	168	3.97e-34	116	90	0.253362	5.56471	0.0031371	0.278048	5.56471	0.00123086	0.365693	5.56471	1.49721e-05	3645769
C4_01650C_A	CJI97_005315		hypothetical protein	375	53.151	145	4	1	347	1.94e-140	407	92.5333	0.253112	6.38182	0.00906413	0.583205	6.38182	1.00244e-09	0.574535	6.38182	1.29641e-09	3635713
C1_03050W_A	CJI97_005036		hypothetical protein	989	35.365	571	25	1	987	0	584	99.7978	0.253065	4.7637	0.0088825	0.143104	4.7637	0.156243	0.0587968	4.7637	0.562642	3636843
C3_05800W_A	CJI97_003967		hypothetical protein	435	30.33	256	16	12	430	2.38e-55	188	96.3218	0.252819	4.86266	0.00547492	0.239254	4.86266	0.00903628	0.170377	4.86266	0.0645555	3641754
C4_05150W_A	CJI97_004844	VAC8	vacuolar protein 8	559	83.59	69	1	1	558	0	970	99.8211	0.252739	8.38117	0.017788	-0.420431	8.38117	8.55369e-05	0.075749	8.38117	0.492407	3647410
C3_05740C_A	CJI97_002291	SSN8	RNA polymerase II holoenzyme cyclin-like subunit	334	76.856	53	0	1	229	5.04e-135	389	68.5629	0.252554	3.68587	0.0532439	0.0885796	3.68587	0.538648	0.12722	3.68587	0.345157	3641718
C2_08360C_A	CJI97_004907	OPT5	OPT family small oligopeptide transporter	908	55.938	381	4	21	907	0	1034	97.6872	0.251621	3.43862	0.338402	-0.370194	3.43862	0.166339	0.475254	3.43862	0.0618169	3640768
C5_00200C_A	CJI97_005711	BDF1	hypothetical protein	637	55.662	232	10	10	606	0	647	93.7206	0.251558	2.73873	0.0413462	0.329177	2.73873	0.00497801	0.184289	2.73873	0.137329	3641592
C4_04300C_A	CJI97_000296		hypothetical protein	106	35.897	46	2	8	84	2.09e-14	62	72.6415	0.251554	4.72534	0.00551044	0.0767755	4.72534	0.433522	0.168135	4.72534	0.0669789	3646843
C1_04380W_A	CJI97_003458	SIT4	serine/threonine-protein phosphatase SIT4	315	92.675	23	0	1	314	0	617	99.6825	0.251513	6.80029	0.00468926	-0.0286436	6.80029	0.784689	0.403292	6.80029	4.25385e-06	3647993
C4_02450W_A	CJI97_001196		hypothetical protein	307	26.337	147	8	31	244	1.53e-17	79.7	69.7068	0.2515	6.6449	0.00372532	-0.110129	6.6449	0.234125	-0.00382369	6.6449	0.969977	3637845
C5_02520W_A	CJI97_004467		hypothetical protein	275.667	40.637	130	4	8	239	4.12e-63	197	84.1596	0.250545	4.26854	0.0121488	0.454223	4.26854	2.24008e-06	0.33447	4.26854	0.00063761	3637768
C1_11100W_A	CJI97_005386		hypothetical protein	181	67.797	57	0	1	177	5.64e-88	253	97.7901	0.250333	5.6758	0.003329	0.118405	5.6758	0.188539	0.354473	5.6758	2.5268e-05	3644414
C2_06520C_A	CJI97_003261		hypothetical protein	321.667	54.934	126	4	4	301	4.12e-117	337	92.6425	0.249429	4.78869	0.0249235	0.392107	4.78869	0.000350876	0.0709886	4.78869	0.543315	3646571
C3_01900C_A	CJI97_002403		hypothetical protein	507	25	251	15	61	506	2.19e-29	119	87.9684	0.249415	5.33802	0.0236523	-0.919894	5.33802	3.92356e-17	0.235596	5.33802	0.0321457	3636559
C3_04360W_A	CJI97_005594		hypothetical protein	739	58.322	287	6	9	720	0	866	96.3464	0.249236	5.76053	0.016225	0.302183	5.76053	0.00375939	0.1608	5.76053	0.125918	3635276
C7_03530C_A	CJI97_002312	ISY1	hypothetical protein	219	43.226	70	5	1	142	6.7e-30	109	64.8402	0.248806	6.34274	0.0414361	-0.0781513	6.34274	0.562615	0.684317	6.34274	7.71637e-09	3646233
C1_02720W_A	CJI97_000993		hypothetical protein	276	38.485	135	8	2	268	1.32e-69	218	96.7391	0.248704	4.84463	0.0165454	0.220182	4.84463	0.0370179	0.224585	4.84463	0.0307396	3636825
CR_09750C_A	CJI97_003764		hypothetical protein	308	43.875	144	11	6	306	3.62e-87	263	97.7273	0.248669	5.83456	0.0103402	-0.0355733	5.83456	0.753432	0.418747	5.83456	1.08168e-05	3639009
C3_07610W_A	CJI97_002415	TIP120	hypothetical protein	1274	27.865	758	45	1	1272	1.04e-110	374	99.843	0.24836	7.20014	0.00701716	0.141849	7.20014	0.14443	0.329059	7.20014	0.000309234	3638494
C1_07380C_A	CJI97_003515	KSP1	hypothetical protein	472	36.62	121	12	61	338	5.78e-42	157	58.8983	0.24817	9.05197	0.0957916	-0.0568201	9.05197	0.736711	0.226451	9.05197	0.128432	3644467
C4_05000W_A	CJI97_005297		hypothetical protein	434	25.272	229	9	1	346	1.32e-27	112	79.7235	0.247993	4.55754	0.00721486	-0.0216094	4.55754	0.843075	0.245721	4.55754	0.00750039	3641149
C3_02960C_A	CJI97_000408	KRE5	hypothetical protein	1443	41.321	771	23	20	1424	0	1104	97.3666	0.247961	4.86292	0.0545691	0.453059	4.86292	0.000359964	0.125669	4.86292	0.342463	3638384
C5_01280C_A	CJI97_002255	NUF2	hypothetical protein	476	30.917	304	8	20	474	3.56e-59	199	95.5882	0.247085	5.11416	0.0176906	0.28851	5.11416	0.00571616	0.220366	5.11416	0.0342866	3642613
C2_00550W_A	CJI97_001596		hypothetical protein	561	54.641	232	6	1	553	0	614	98.574	0.246755	5.42057	0.0235322	0.0345259	5.42057	0.784886	0.275535	5.42057	0.010783	3638855
C4_06240W_A	CJI97_000931		hypothetical protein	445	38.646	247	13	1	444	1.14e-98	300	99.7753	0.245596	4.05688	0.025747	-0.436122	4.05688	8.27571e-05	0.0174229	4.05688	0.887722	3642807
C7_02670W_A	CJI97_001058		hypothetical protein	841	39.915	452	17	1	831	0	618	98.8109	0.245448	5.92674	0.0242577	0.438427	5.92674	4.90481e-05	0.322155	5.92674	0.00277143	3647651
C2_07790C_A	CJI97_005261		hypothetical protein	240	61.925	90	1	2	239	6.49e-115	327	99.1667	0.245204	8.08273	0.0299831	0.765576	8.08273	5.89968e-12	0.807944	8.08273	2.10444e-13	3642326
C4_06460C_A	CJI97_003628		hypothetical protein	161	44	66	5	4	157	3.75e-42	138	95.6522	0.244739	4.36295	0.00984048	0.140386	4.36295	0.15339	0.295924	4.36295	0.00157959	3642791
C2_06770W_A	CJI97_000073		hypothetical protein	348	36.341	194	15	1	347	1.24e-56	187	99.7126	0.244645	6.30234	0.0113744	0.381672	6.30234	7.38532e-05	0.573813	6.30234	1.1186e-09	3643515
C1_07520C_A	CJI97_003224	IST2	hypothetical protein	946	43.511	426	10	1	777	0	662	82.1353	0.244531	7.50479	0.0360121	-0.618442	7.50479	8.87993e-08	0.140728	7.50479	0.234778	3646662
C1_11870W_A	CJI97_001743	MUP1	hypothetical protein	544	58.487	224	1	3	543	0	657	99.4485	0.24407	8.48592	0.0666651	0.356231	8.48592	0.00807728	0.293538	8.48592	0.026156	3642008
C1_09440W_A	CJI97_005604		hypothetical protein	313	55.161	127	6	7	310	2.16e-120	347	97.1246	0.243726	6.80824	0.00563418	-0.0284455	6.80824	0.783065	0.232874	6.80824	0.00811259	3634857
C6_01830W_A	CJI97_005576	CTA1	hypothetical protein	217	83.486	34	2	1	216	2.03e-133	372	99.5392	0.243118	5.95968	0.00661723	0.0789604	5.95968	0.418055	0.430337	5.95968	9.58265e-07	3641631
C2_00370W_A	CJI97_001667	PDR6	hypothetical protein	1038.33	30.494	656	24	6	1016	4.7e-145	457	97.3676	0.242129	5.03018	0.0192063	-0.00732378	5.03018	0.960245	0.157056	5.03018	0.133326	3638824
C5_05040W_A	CJI97_004393		hypothetical protein	510	49.102	227	12	1	497	3.97e-155	449	97.451	0.241588	4.12795	0.112761	0.391206	4.12795	0.00945088	0.404702	4.12795	0.00637571	3636488
C1_13570W_A	CJI97_004825	MPT5	hypothetical protein	715	61.717	142	4	98	524	0	546	59.7203	0.241243	6.4515	0.00676256	0.276397	6.4515	0.00212386	0.178209	6.4515	0.0471602	3636205
C2_07320W_A	CJI97_001469	ARP3	hypothetical protein	419	86.124	56	1	3	418	0	745	99.284	0.240412	8.18759	0.0212819	0.271803	8.18759	0.0105315	0.278436	8.18759	0.00720389	3643479
C4_04450C_A	CJI97_003430	ATG1	hypothetical protein	859	51.977	315	16	3	848	0	815	98.4866	0.240383	7.16424	0.0504297	-0.160816	7.16424	0.213645	0.215656	7.16424	0.0793791	3641175
C2_10210C_A	CJI97_003520	RAS1	Ras-like protein 1	244	83.14	29	0	1	172	3.5e-98	286	70.4918	0.240327	7.21636	0.00744889	0.152158	7.21636	0.10575	0.278919	7.21636	0.00178076	3643927
C1_10400C_A	CJI97_000842	FGR41	hypothetical protein	209	32.804	94	6	46	202	0.000642	37.7	75.1196	0.240154	6.76672	0.196073	0.110337	6.76672	0.58616	0.917648	6.76672	2.90471e-07	3634839
C5_05030C_A	CJI97_004392	RIM13	hypothetical protein	750	33.333	439	29	7	745	3.5e-121	378	98.5333	0.240111	6.5498	0.012785	0.0765983	6.5498	0.468714	0.17706	6.5498	0.0686085	3636487
C1_08890C_A	CJI97_000327		hypothetical protein	118	40.86	52	1	24	116	5.9e-19	74.7	78.8136	0.239374	2.82551	0.0533678	0.347169	2.82551	0.00299631	0.407565	2.82551	0.000581928	3634924
C1_00730C_A	CJI97_005034	CMP1	hypothetical protein	562	66.777	150	8	6	560	0	841	98.7544	0.239088	6.70391	0.0265916	-0.111037	6.70391	0.336402	-0.21652	6.70391	0.0451494	3639328
C6_01790C_A	CJI97_000795	ZCF18	hypothetical protein	482	27.646	260	15	2	422	2.38e-47	169	87.3444	0.238951	5.43654	0.0190905	-0.889058	5.43654	1.58364e-18	-0.197061	5.43654	0.056393	3641635
CR_09500C_A	CJI97_001949		hypothetical protein	282	37.58	142	9	18	281	3.15e-62	197	93.617	0.238804	4.72018	0.110273	-0.652418	4.72018	1.04479e-05	-0.0280336	4.72018	0.859077	3641897
C2_10460C_A	CJI97_003816		methylenetetrahydrofolate reductase	640	64.823	206	6	1	639	0	897	99.8438	0.238475	7.03071	0.00692388	0.257174	7.03071	0.00412288	0.0638751	7.03071	0.488083	3641195
C4_05130C_A	CJI97_003276	ALD6	methylmalonate-semialdehyde dehydrogenase (acylating)	548	76.36	122	3	19	547	0	855	96.5328	0.237881	6.77841	0.0729167	-1.07971	6.77841	1.49369e-16	0.168399	6.77841	0.208299	3647407
C6_01640W_A	CJI97_005467	MED19	hypothetical protein	181.667	62.048	61	1	2	165	6.04e-70	207	90.2752	0.23677	5.49829	0.0188376	-0.199186	5.49829	0.055896	0.152448	5.49829	0.13491	30515334
CR_05220C_A	CJI97_004443	GUT1	glycerol kinase	633	75.436	153	1	1	629	0	984	99.3681	0.235568	7.20688	0.0149779	0.297648	7.20688	0.00232621	0.473407	7.20688	5.92064e-07	3648082
C7_00210C_A	CJI97_002117		hypothetical protein	859	34.438	480	23	19	854	4.07e-150	459	97.3225	0.235541	4.76955	0.0409944	0.218347	4.76955	0.0626989	-0.0283126	4.76955	0.815253	3637983
C1_07210C_A	CJI97_002871		hypothetical protein	545	47.703	259	6	8	538	0	573	97.4312	0.234716	5.5225	0.0100999	-0.500651	5.5225	3.90862e-08	-0.116235	5.5225	0.216972	3644473
C6_02160W_A	CJI97_000551		hypothetical protein	510	48.239	212	12	3	507	3.03e-164	475	99.0196	0.234655	4.85776	0.00916524	0.740426	4.85776	4.04478e-18	0.0981196	4.85776	0.290824	3645889
C6_03880W_A	CJI97_004177		hypothetical protein	258	29.231	161	8	3	253	1.2e-23	94.4	97.2868	0.233568	0.358259	0.351569	0.382837	0.358259	0.0760095	0.453842	0.358259	0.0427449	3640293
C1_10920W_A	CJI97_000242		hypothetical protein	420.667	28.061	246	13	18	397	7.78e-38	141	90.3328	0.233108	4.92043	0.0286903	0.0661501	4.92043	0.576987	0.197705	4.92043	0.0645452	3644433
C4_05790W_A	CJI97_004265		hypothetical protein	1244	30.319	785	46	8	1243	1.24e-159	509	99.3569	0.232642	6.65927	0.0108581	0.173639	6.65927	0.0658403	0.241899	6.65927	0.00780118	3641784
C7_00020C_A	CJI97_004075	RVS161	hypothetical protein	261	37.97	154	3	1	260	1.95e-68	210	99.6169	0.23241	6.69719	0.0368817	-0.490886	6.69719	9.69852e-06	0.231264	6.69719	0.0371799	3638005
C4_06440C_A	CJI97_002465		hypothetical protein	381	52.605	160	5	8	380	2.9e-137	395	97.9003	0.231484	4.96528	0.00924529	0.260676	4.96528	0.00333095	-0.036809	4.96528	0.703857	3642793
C3_02230C_A	CJI97_005424	YCG1	hypothetical protein	1147	34.251	639	27	6	1074	0	592	93.1997	0.230755	5.43187	0.0590715	0.715539	5.43187	1.57604e-09	0.228557	5.43187	0.0607456	3636639
CR_01120C_A	CJI97_004312		hypothetical protein	213	59.149	58	5	16	212	4.69e-84	247	92.4883	0.230594	6.16236	0.00779775	0.135022	6.16236	0.137683	0.315817	6.16236	0.000225907	3640434
C1_11860W_A	CJI97_001744		hypothetical protein	1202	44.844	609	18	1	1201	0	1003	99.9168	0.230055	9.89995	0.0527449	0.627081	9.89995	9.31191e-08	0.200065	9.89995	0.0926505	3642009
CR_00850C_A	CJI97_001040	GSL2	hypothetical protein	1793.33	57.363	684	7	145	1761	0	1944	90.1673	0.229726	4.65667	0.0196609	0.229219	4.65667	0.0205725	0.206429	4.65667	0.0355623	3640410
CR_01610C_A	CJI97_000381	SHP1	hypothetical protein	371	60.95	129	9	1	369	4.55e-152	431	99.4609	0.22815	7.3934	0.0189345	0.0703674	7.3934	0.510066	0.152293	7.3934	0.120849	3640083
C7_01550W_A	CJI97_004722	BEM2	hypothetical protein	1824	44.381	860	39	43	1823	0	1435	97.6425	0.22798	6.99998	0.0195239	0.399881	6.99998	3.89245e-05	0.299144	6.99998	0.00193819	3637044
C1_09840C_A	CJI97_002794		hypothetical protein	333	46.863	118	4	66	331	6.69e-76	234	79.8799	0.2279	5.96292	0.0184779	0.0363711	5.96292	0.742326	0.269855	5.96292	0.00485117	3634848
C7_02890C_A	CJI97_000682	PMT1	hypothetical protein	871	57.523	343	10	1	852	0	1011	97.8186	0.227816	8.57093	0.0489659	0.502617	8.57093	1.20783e-05	0.300366	8.57093	0.00860813	3641393
C2_09690C_A	CJI97_001941		hypothetical protein	618	31.139	303	23	4	512	4e-46	171	82.3625	0.227578	6.04603	0.0372436	-0.0318678	6.04603	0.801217	0.463451	6.04603	1.34415e-05	3643789
C1_05750C_A	CJI97_004876		hypothetical protein	2024	34.368	882	37	7	1630	0	922	80.2372	0.227359	6.02673	0.0434744	-0.0676462	6.02673	0.586167	0.0240363	6.02673	0.843293	3639891
C2_00570W_A	CJI97_001584		hypothetical protein	587.667	33.215	328	15	11	542	2.97e-89	283	90.5275	0.226866	6.36174	0.0183722	0.519987	6.36174	3.88335e-08	0.188438	6.36174	0.050936	3638853
C3_03180C_A	CJI97_001508	PNP1	purine nucleoside phosphorylase I, inosine and guanosine-specific	308	72.093	81	2	8	307	6.8e-165	459	97.4026	0.22647	6.8249	0.0273517	0.216036	6.8249	0.0398931	0.437719	6.8249	1.29917e-05	3638426
C4_04750W_A	CJI97_003421		hypothetical protein	389	39.236	131	4	34	277	2.08e-54	185	62.7249	0.226334	5.87365	0.0198708	0.224565	5.87365	0.0230469	0.703626	5.87365	6.60531e-14	3641133
CR_10710C_A	CJI97_001347	VPS52	hypothetical protein	651	37.003	259	14	6	646	2.2e-133	400	98.4639	0.226213	5.65472	0.0210621	0.136902	5.65472	0.18391	0.269115	5.65472	0.00560171	3638996
CR_08990C_A	CJI97_001006	SLP3	hypothetical protein	342	60.778	123	4	14	341	2.27e-151	427	95.9064	0.225931	7.1893	0.0919355	-1.41187	7.1893	1.07874e-26	-0.349999	7.1893	0.00805313	3641891
C4_00440C_A	CJI97_003488	OPT7	hypothetical protein	750	59.733	283	5	15	749	0	909	98	0.2255	5.21224	0.040161	0.723414	5.21224	8.59683e-12	0.246091	5.21224	0.0238715	3645008
C6_04370W_A	CJI97_000405		hypothetical protein	811	47.567	384	12	30	810	0	733	96.3009	0.225125	6.24721	0.00745069	-0.0425429	6.24721	0.655078	0.160726	6.24721	0.0583562	3646294
C4_01820C_A	CJI97_000019		ribose-phosphate pyrophosphokinase 4	324	77.57	72	0	3	323	0	534	99.0741	0.224767	5.32043	0.017271	0.273383	5.32043	0.00374793	0.256638	5.32043	0.00602633	3635594
CR_09580C_A	CJI97_001982		hypothetical protein	284.333	31.532	118	11	80	268	7.35e-18	80.5	66.4713	0.224732	6.22888	0.0235369	-0.340614	6.22888	0.000652304	0.11633	6.22888	0.250497	3647097
C2_00810C_A	CJI97_003401		hypothetical protein	307	64.336	101	1	17	301	6.65e-144	405	92.8339	0.223871	4.58317	0.0524957	-0.250623	4.58317	0.0342691	-0.190332	4.58317	0.106251	3638810
C2_08510W_A	CJI97_004006		hypothetical protein	244	45.327	103	2	27	226	9.97e-56	176	81.9672	0.223835	5.9357	0.108958	-0.989433	5.9357	6.3495e-13	0.129652	5.9357	0.36055	3643922
C1_13750C_A	CJI97_002056		hypothetical protein	148	49.359	59	2	12	147	1.39e-46	148	91.8919	0.22318	3.96214	0.026574	0.141114	3.96214	0.172238	0.231667	3.96214	0.0202804	3636137
C5_00490C_A	CJI97_000443	BUD2	hypothetical protein	1171	49.571	475	22	6	1167	0	1158	99.2314	0.222644	5.73344	0.0122607	0.415432	5.73344	1.95564e-06	0.267025	5.73344	0.00240111	3641541
C7_00370W_A	CJI97_000233	DCC1	hypothetical protein	356	36.517	203	6	3	355	1.11e-75	235	99.1573	0.222062	3.57011	0.0602013	0.776918	3.57011	7.32624e-13	0.134942	3.57011	0.26657	3638037
C2_10640C_A	CJI97_003653	MTR2	hypothetical protein	207	55.319	69	5	9	190	3.08e-69	206	87.9227	0.221696	5.53797	0.010724	0.0679128	5.53797	0.473245	0.312252	5.53797	0.000266508	30515167
C1_03290W_A	CJI97_000639	NGG1	hypothetical protein	629	53.6	236	9	2	605	0	604	96.0254	0.221576	5.88957	0.0196103	0.364694	5.88957	0.000106934	0.311539	5.88957	0.000867876	3636902
CR_07660C_A	CJI97_000464		hypothetical protein	279	45.902	133	7	1	274	4.73e-82	247	98.2079	0.221567	5.97564	0.0190695	-0.044119	5.97564	0.680495	0.43553	5.97564	2.35022e-06	3647256
C4_07200C_A	CJI97_000632		hypothetical protein	473	48.02	183	7	1	404	9.22e-135	392	85.4123	0.22086	6.1215	0.0153466	0.24422	6.1215	0.0079839	0.347294	6.1215	0.000103653	3642958
C2_10780C_A	CJI97_001108	PSO2	hypothetical protein	673	40.402	227	9	3	449	3.32e-105	328	66.419	0.220447	4.8433	0.0194616	0.590671	4.8433	6.49023e-11	0.0804877	4.8433	0.412371	3641241
C5_03020W_A	CJI97_002035	CCC2	hypothetical protein	1153	51.496	485	17	54	1118	0	1088	92.3677	0.219921	7.42315	0.0195045	0.149743	7.42315	0.128894	0.104764	7.42315	0.276516	3637821
C1_12080W_A	CJI97_000324	LCB4	hypothetical protein	488	44.919	246	7	17	485	1.21e-156	454	96.1066	0.219076	6.60033	0.00978946	0.206434	6.60033	0.0170463	0.188656	6.60033	0.0264464	3642057
C1_06660W_A	CJI97_001495		hypothetical protein	567	45.927	286	11	1	564	2.37e-142	421	99.4709	0.218468	8.56349	0.0489659	-0.724352	8.56349	3.52961e-11	0.509515	8.56349	2.51422e-06	3639542
C2_07600C_A	CJI97_001455	MSC7	hypothetical protein	617	71.916	171	1	1	616	0	972	99.8379	0.217345	6.85184	0.0137631	0.539294	6.85184	5.04885e-10	0.318296	6.85184	0.00025203	3645214
C3_07850W_A	CJI97_005246		hypothetical protein	496	51.717	180	12	1	495	1.44e-156	450	99.7984	0.217198	6.47779	0.0303057	0.276078	6.47779	0.00630507	0.287239	6.47779	0.00372592	3647466
C4_00340W_A	CJI97_004330	PTC7	hypothetical protein	381	64.286	98	5	86	379	5.43e-138	395	77.1654	0.217174	6.45764	0.0107893	0.165714	6.45764	0.0590913	0.234212	6.45764	0.00573403	3645000
C1_08750W_A	CJI97_000342	YMC2	hypothetical protein	289	67.82	90	3	2	288	1.06e-143	404	99.308	0.216992	5.80156	0.240207	0.971896	5.80156	5.92335e-08	0.363512	5.80156	0.0442953	3634786
C7_00820W_A	CJI97_005501	RFC2	hypothetical protein	344	64.655	114	3	4	342	1.25e-172	482	98.5465	0.216667	5.81201	0.0209331	0.524673	5.81201	1.0431e-08	0.290431	5.81201	0.00172612	3637939
C6_01710C_A	CJI97_005464	PTK2	hypothetical protein	768	44.125	363	18	1	761	0	638	99.0885	0.216531	6.65445	0.0164377	-0.223828	6.65445	0.0152562	0.0340998	6.65445	0.721324	3641611
C6_02570C_A	CJI97_001676	SEC20	hypothetical protein	460	33.134	200	8	13	338	1.33e-51	175	70.8696	0.215704	5.5064	0.0167727	0.289809	5.5064	0.00124933	0.140193	5.5064	0.125324	3639206
C7_00840C_A	CJI97_005505		hypothetical protein	990	43.837	437	27	64	986	0	744	93.2323	0.215241	5.88529	0.0441577	-0.113966	5.88529	0.316318	-0.577414	5.88529	3.95266e-08	3638057
C4_00400W_A	CJI97_002891	MNR2	hypothetical protein	892	49.212	286	16	81	891	0	660	90.9193	0.214995	6.7642	0.133966	-0.212358	6.7642	0.15339	0.153229	6.7642	0.289036	3645017
C2_08970C_A	CJI97_001977	DFG10	hypothetical protein	285	31.716	164	9	32	284	1.25e-32	119	88.7719	0.214422	4.44471	0.0458222	0.116711	4.44471	0.300953	0.33498	4.44471	0.00143691	3645786
C7_00590W_A	CJI97_001447		hypothetical protein	348	24.194	136	3	16	201	2.78e-18	82.4	53.4483	0.214396	6.13758	0.0193748	0.086485	6.13758	0.381902	0.233714	6.13758	0.0102651	3637994
C2_07820C_A	CJI97_005258	PHO86	hypothetical protein	340	29.897	190	4	1	284	9.48e-44	151	83.5294	0.21386	6.25563	0.0412567	-0.330507	6.25563	0.00174029	0.117413	6.25563	0.27084	3642323
CR_01750C_A	CJI97_001429	SEC4	hypothetical protein	205	78.095	40	2	1	204	4.38e-119	334	99.5122	0.213222	7.28703	0.0174872	0.121982	7.28703	0.198062	0.279592	7.28703	0.00163561	3640119
CR_10230W_A	CJI97_000543		hypothetical protein	458	45.802	168	10	25	373	1.09e-102	311	76.2009	0.213171	6.76129	0.0152303	-0.47713	6.76129	4.82106e-08	-0.0843881	6.76129	0.352275	3638921
CR_09980W_A	CJI97_002804	SPT7	hypothetical protein	1082	51.736	445	16	2	1040	0	1040	96.0259	0.21316	6.67257	0.0167822	0.228444	6.67257	0.0115395	0.332971	6.67257	0.000144453	3638928
C1_08220W_A	CJI97_002944	CCR4	hypothetical protein	783	64.573	204	6	149	760	0	860	78.1609	0.212719	7.73316	0.027971	0.336109	7.73316	0.000530182	0.264253	7.73316	0.00581481	3640749
CR_06830C_A	CJI97_002261	SIW14	hypothetical protein	288	56.61	104	6	1	286	2.55e-101	296	99.3056	0.211542	4.80531	0.0489659	-0.000685178	4.80531	0.997448	0.0942047	4.80531	0.395495	3647323
C4_07100C_A	CJI97_003856		hypothetical protein	2092	46.663	957	32	38	2084	0	1819	97.8489	0.21105	6.45037	0.0198791	0.120253	6.45037	0.208308	0.232787	6.45037	0.00967889	3642903
C3_00800W_A	CJI97_002904	MIH1	hypothetical protein	620	36.883	202	9	20	368	1.92e-67	234	56.2903	0.210998	6.19683	0.0234287	-0.142499	6.19683	0.144439	-0.0797208	6.19683	0.409594	3648188
C2_01190C_A	CJI97_003265		hypothetical protein	304	61.317	80	3	46	281	8.11e-111	321	77.6316	0.2109	5.9601	0.026699	-0.757156	5.9601	8.04411e-16	0.114557	5.9601	0.237164	3638859
CR_01040C_A	CJI97_003552	ARC19	hypothetical protein	188.333	86.705	21	1	1	171	1.38e-98	280	90.7965	0.210483	7.1536	0.0370609	0.135205	7.1536	0.203131	0.386751	7.1536	9.0431e-05	3640418
C1_10940C_A	CJI97_000244	ERP5	hypothetical protein	214	65.238	70	1	4	213	7.87e-101	289	98.1308	0.210062	7.0049	0.0496416	0.747254	7.0049	8.15916e-13	0.514395	7.0049	7.54192e-07	30515046
C2_01990C_A	CJI97_001601	FAB1	hypothetical protein	2371	38.012	1002	56	14	1883	0	1172	78.8697	0.209559	5.98673	0.0858467	0.025243	5.98673	0.863155	0.298975	5.98673	0.0127187	3635766
C3_07710W_A	CJI97_004641	ABD1	hypothetical protein	558	61.502	140	6	144	555	0	517	73.8351	0.20929	5.26199	0.0341702	0.329757	5.26199	0.000725808	0.268097	5.26199	0.00589588	3638456
C1_06030C_A	CJI97_002479		hypothetical protein	224	45.909	82	5	9	205	4.3e-46	150	87.9464	0.209145	5.25701	0.0173991	0.181795	5.25701	0.0417482	0.38773	5.25701	5.9278e-06	3639867
C3_07580W_A	CJI97_002411		hypothetical protein	134	47.917	33	3	3	98	2.45e-14	62	71.6418	0.20898	6.71984	0.0410695	-0.825505	6.71984	2.57279e-16	-0.072339	6.71984	0.494426	30515225
C1_11810W_A	CJI97_001370	CAS1	hypothetical protein	723	35.547	404	17	7	722	1.05e-148	451	99.0318	0.208785	5.42121	0.037857	0.097382	5.42121	0.364615	0.288814	5.42121	0.00348251	3645324
CR_05390W_A	CJI97_004614	PST3	NAD(P)H:quinone oxidoreductase, type IV	191	63.83	68	0	1	188	2.28e-88	256	98.4293	0.208719	4.04896	0.0468426	-0.132083	4.04896	0.22821	0.300315	4.04896	0.00338303	3648031
C7_01480W_A	CJI97_003510		hypothetical protein	432	40.899	208	5	3	394	2.63e-116	345	90.7407	0.208588	5.85376	0.0265631	0.662618	5.85376	3.0553e-13	0.541326	5.85376	2.65314e-09	3636956
C6_03500C_A	CJI97_001775	SAP4	hypothetical protein	395	33.879	233	10	1	393	5.11e-61	201	99.4937	0.208094	1.21542	0.324385	0.215883	1.21542	0.276074	0.544656	1.21542	0.00279971	3640257
C1_06930W_A	CJI97_003471	PGA63	hypothetical protein	1368	44.833	538	32	1	1136	0	879	83.0409	0.208071	8.62476	0.103339	0.351313	8.62476	0.00619694	0.255928	8.62476	0.043087	3639524
C1_06770W_A	CJI97_003676		hypothetical protein	455	56.427	189	5	1	449	0	570	98.6813	0.207874	4.86912	0.0218035	0.49894	4.86912	1.00339e-08	0.223118	4.86912	0.0131127	3639504
C1_00880W_A	CJI97_005021		hypothetical protein	234	27.481	124	8	10	214	8.93e-13	65.1	87.6068	0.207798	4.96836	0.0233219	-0.238795	4.96836	0.010051	0.181332	4.96836	0.0480376	3639355
C4_00800W_A	CJI97_004489		hypothetical protein	341	32.727	199	4	30	337	1.57e-59	194	90.3226	0.207783	4.43799	0.0174158	0.133302	4.43799	0.137683	0.101015	4.43799	0.26151	3645757
C1_08540C_A	CJI97_000292		hypothetical protein	651	62.587	193	9	1	650	0	875	99.8464	0.207678	6.39282	0.016101	0.157723	6.39282	0.0766179	0.294151	6.39282	0.000541649	3646497
C3_00470W_A	CJI97_004019		hypothetical protein	478	64.681	155	5	8	475	0	628	97.9079	0.207651	6.93957	0.0459423	-0.148372	6.93957	0.173945	0.299151	6.93957	0.00351509	3640520
C1_02100W_A	CJI97_004839		hypothetical protein	501	46.442	224	12	4	482	2.7e-159	461	95.6088	0.207336	4.21084	0.160403	0.931909	4.21084	1.69757e-11	0.46159	4.21084	0.00110203	3644578
C5_01530C_A	CJI97_002996		hypothetical protein	438	25.301	220	15	70	433	1.85e-18	85.5	83.105	0.206784	4.49579	0.0272773	0.2307	4.49579	0.0130573	-0.0203933	4.49579	0.84545	3647062
C3_06260C_A	CJI97_000046		hypothetical protein	648	23.938	412	24	5	629	4.3e-31	127	96.4506	0.206694	5.2105	0.0340691	0.112983	5.2105	0.271719	0.306826	5.2105	0.00135603	3642240
C2_08930W_A	CJI97_001974		hypothetical protein	228	63.927	77	1	1	217	3.68e-93	272	95.1754	0.205685	6.4364	0.0203876	0.0310554	6.4364	0.761757	0.116748	6.4364	0.195842	3645795
C3_04920C_A	CJI97_001803		hypothetical protein	229	45.492	114	6	3	228	1.86e-70	214	98.69	0.205598	7.93915	0.0912153	0.281245	7.93915	0.0226805	0.465899	7.93915	8.56971e-05	3635268
C5_05020C_A	CJI97_004391		hypothetical protein	338	38.71	199	5	1	333	2.2e-93	281	98.5207	0.204436	6.85846	0.0244549	0.473826	6.85846	1.18342e-07	0.233065	6.85846	0.00970545	3636486
C2_04580W_A	CJI97_003197	ERG20	farnesyl pyrophosphate synthase	351	78.51	75	0	2	350	0	577	99.4302	0.204209	7.64882	0.0392696	0.751942	7.64882	8.20067e-15	0.132355	7.64882	0.186536	3645440
C2_07640W_A	CJI97_004778		hypothetical protein	647	35.165	375	12	24	643	3.21e-109	340	95.8269	0.204173	5.53447	0.0666695	0.256329	5.53447	0.022424	0.334032	5.53447	0.00218235	3645192
C7_01320W_A	CJI97_005496		hypothetical protein	568	46.786	240	9	37	566	9.5e-169	490	93.3099	0.204091	5.92789	0.0332381	-0.134368	5.92789	0.18248	0.0923052	5.92789	0.347071	3645896
C2_02200W_A	CJI97_001423	ZRC1	hypothetical protein	390	51.068	127	8	1	367	5.88e-147	423	94.1026	0.203647	7.28642	0.0772885	-0.249868	7.28642	0.0338616	-0.321265	7.28642	0.00475677	3635772
C6_04240W_A	CJI97_003075		hypothetical protein	178	27.083	88	4	44	177	9.97e-08	47.4	75.2809	0.203454	4.75896	0.048462	0.301131	4.75896	0.00311953	0.341687	4.75896	0.00069031	3646276
C7_01330C_A	CJI97_005495	GCN2	hypothetical protein	1673	46.09	790	33	3	1672	0	1518	99.8207	0.202808	6.83211	0.0376603	0.0982861	6.83211	0.346746	0.192014	6.83211	0.0486525	3645897
C5_02300C_A	CJI97_002093	RET2	hypothetical protein	585	49.671	247	13	1	584	0	563	99.8291	0.20251	8.20605	0.0747992	0.320839	8.20605	0.0050109	0.242731	8.20605	0.0311934	3637714
C4_03550W_A	CJI97_004316	RAD2	hypothetical protein	971	47.97	389	27	1	968	0	881	99.691	0.202251	5.91486	0.0285689	-0.281697	5.91486	0.00245686	-0.00892377	5.91486	0.931706	3645374
C2_03940C_A	CJI97_000730	SCH9	hypothetical protein	750	62.652	214	15	41	749	0	840	94.5333	0.200639	7.11151	0.022804	0.139234	7.11151	0.130809	-0.212834	7.11151	0.0156091	3637421
C2_06690C_A	CJI97_000065	PEX22	hypothetical protein	174	38.974	82	8	1	159	2.22e-28	102	91.3793	0.200626	6.76971	0.150516	-0.57966	6.76971	2.49363e-05	0.104977	6.76971	0.458902	3648103
CR_04830C_A	CJI97_002156		hypothetical protein	789	31.9	302	14	29	517	9.36e-49	182	61.9772	0.200408	5.17775	0.0276184	0.126276	5.17775	0.181973	0.0719361	5.17775	0.446303	3647297
C3_05700W_A	CJI97_005055	CHS4	hypothetical protein	660	56.11	194	10	131	659	0	608	80.1515	0.200339	6.57102	0.022871	-0.034371	6.57102	0.733081	-0.157009	6.57102	0.0777729	3641726
C1_03760C_A	CJI97_003300	STR2	hypothetical protein	590	65.767	188	5	5	584	0	800	98.3051	0.199783	7.03718	0.0469775	0.236372	7.03718	0.0206977	0.145937	7.03718	0.149435	3644689
C2_02000W_A	CJI97_001600		hypothetical protein	341	79.228	67	3	5	340	0	541	98.5337	0.199263	7.59095	0.0328574	0.220798	7.59095	0.0203238	0.233222	7.59095	0.0117704	3635767
C7_00830C_A	CJI97_005502		hypothetical protein	570	30.079	179	14	1	304	6.05e-28	117	53.3333	0.198895	7.43855	0.031358	-0.116958	7.43855	0.231325	0.121802	7.43855	0.193722	3637938
C4_01930C_A	CJI97_000761		hypothetical protein	227	58.333	71	1	18	207	3.23e-87	256	83.7004	0.198505	5.99378	0.0439297	-0.662232	5.99378	9.88877e-12	-0.0360986	5.99378	0.731398	3635634
C2_07100W_A	CJI97_002852		hypothetical protein	477	52.83	206	6	8	476	1.03e-180	512	98.3229	0.198415	6.74645	0.0312056	0.403363	6.74645	9.4089e-06	0.204686	6.74645	0.0255959	3643504
CR_01050C_A	CJI97_003551		hypothetical protein	626	43.678	257	11	2	502	1.06e-125	382	80.0319	0.198255	5.29782	0.0620524	0.180937	5.29782	0.0972033	0.142456	5.29782	0.185526	3640384
C2_07330W_A	CJI97_001468	TOR1	hypothetical protein	2469	77.028	536	10	2	2468	0	4019	99.919	0.198228	7.57233	0.0824362	0.194515	7.57233	0.0990685	0.178429	7.57233	0.118205	3643480
C6_02180W_A	CJI97_000553		hypothetical protein	178	71.667	44	2	2	176	3.44e-90	259	98.3146	0.197498	5.73881	0.0250814	-0.0944879	5.73881	0.316373	0.298036	5.73881	0.000579056	3645861
C1_10440W_A	CJI97_004679		hypothetical protein	827	34.818	285	4	1	461	1.17e-97	321	55.7437	0.197407	6.43472	0.0244136	0.368558	6.43472	2.17328e-05	-0.0395465	6.43472	0.670626	3647180
C5_01710C_A	CJI97_001145		hypothetical protein	514	23.181	216	14	86	387	2.41e-09	57.8	58.7549	0.196858	3.93702	0.0598923	0.0212745	3.93702	0.860136	0.0114827	3.93702	0.925881	3643732
CR_04370W_A	CJI97_004764		hypothetical protein	271	25.581	169	9	16	262	5.42e-13	65.1	91.1439	0.196499	5.31436	0.0225024	0.14263	5.31436	0.107879	0.205931	5.31436	0.0160879	3641004
C3_04450C_A	CJI97_000710		hypothetical protein	284	55.634	119	4	1	282	6.41e-114	327	99.2958	0.196123	5.54147	0.129676	0.424043	5.54147	0.000873594	0.250616	5.54147	0.0497151	3635207
C1_07390W_A	CJI97_001692		hypothetical protein	475	48	206	11	1	474	1.7e-152	443	99.7895	0.195899	5.74735	0.0350827	-0.178478	5.74735	0.0614492	0.0754413	5.74735	0.432111	3644466
CR_05780W_A	CJI97_002363	VMA2	V-type proton ATPase subunit B	509	94.639	26	0	2	486	0	954	95.2849	0.194452	8.44338	0.0652317	0.100053	8.44338	0.376537	0.24095	8.44338	0.0210121	3646710
C5_05470W_A	CJI97_000787	EST1	hypothetical protein	910	34.444	293	15	2	527	9.73e-89	293	57.8022	0.194178	6.52825	0.037909	0.339064	6.52825	0.00026371	-0.094996	6.52825	0.321324	3636526
C1_11170W_A	CJI97_005388	WBP1	hypothetical protein	436	49.246	193	6	31	421	6.14e-135	393	89.6789	0.192725	7.80621	0.0660187	0.169651	7.80621	0.119241	0.0899629	7.80621	0.402201	3644398
C3_03610W_A	CJI97_000757	FUR4	hypothetical protein	594	66.314	188	3	26	590	0	796	95.1178	0.192584	2.15977	0.268357	-0.438671	2.15977	0.0093262	-0.0350746	2.15977	0.850694	3638305
C5_04550W_A	CJI97_004457		hypothetical protein	307	40.217	149	5	5	268	6.55e-69	214	85.9935	0.192357	6.01017	0.0443004	-0.295868	6.01017	0.00210217	0.522304	6.01017	1.67071e-08	3636508
C2_05030C_A	CJI97_005114	RHO3	GTP-binding protein RHO3	233.667	86.636	22	2	1	217	4.5e-141	390	92.8673	0.191897	7.06957	0.0521284	0.145953	7.06957	0.157463	0.405934	7.06957	2.51912e-05	3643448
C1_06540C_A	CJI97_000614		hypothetical protein	354	39.227	188	10	1	349	9.02e-71	223	98.5876	0.191846	5.12338	0.0422617	-0.0933955	5.12338	0.357748	0.455742	5.12338	5.80539e-07	3639520
C1_14160W_A	CJI97_003395		hypothetical protein	654	39.222	306	23	1	652	4.25e-128	388	99.6942	0.191138	5.35777	0.0521281	0.717897	5.35777	2.35401e-14	0.188059	5.35777	0.0553997	3643322
C5_04290C_A	CJI97_004419		hypothetical protein	425	49.114	171	6	1	392	1.4e-116	345	92.2353	0.191038	6.36279	0.028905	0.806151	6.36279	1.19805e-21	-0.060762	6.36279	0.503819	3636455
C2_03280W_A	CJI97_004437	NSP1	hypothetical protein	840	30.063	219	25	7	428	2.2e-06	49.3	50.2381	0.190986	7.46619	0.062309	0.343999	7.46619	0.000767055	0.144869	7.46619	0.159937	3637430
C2_03280W_A	CJI97_004437	NSP1	hypothetical protein	840	37.746	288	29	190	835	4.92e-89	295	76.9048	0.190986	7.46619	0.062309	0.343999	7.46619	0.000767055	0.144869	7.46619	0.159937	3637430
C1_03690W_A	CJI97_004787		hypothetical protein	421	49.123	146	10	73	399	9.62e-108	320	77.6722	0.190968	5.91773	0.0500636	0.207364	5.91773	0.0359725	0.372603	5.91773	8.60994e-05	3648426
C5_04430C_A	CJI97_004426	YUH2	hypothetical protein	327.333	59.091	123	3	4	309	1.42e-127	364	93.4827	0.190686	5.06805	0.0456609	0.0495632	5.06805	0.642768	0.259029	5.06805	0.00572881	3636412
C1_07880C_A	CJI97_001705	GCS1	hypothetical protein	754	55.654	291	10	1	748	0	863	99.2042	0.190504	7.4315	0.194145	1.04653	7.4315	1.81477e-13	0.362963	7.4315	0.0110821	3640742
CR_06710C_A	CJI97_005217	GCN5	histone acetyltransferase GCN5	523	81.267	67	1	153	515	0	632	69.4073	0.189509	5.0939	0.0768813	0.0208401	5.0939	0.870809	0.119411	5.0939	0.271772	3646626
CR_00120C_A	CJI97_002734	MKC1	hypothetical protein	492	64.479	132	7	3	491	0	658	99.3902	0.189501	6.80797	0.0523248	-0.102796	6.80797	0.323296	0.206146	6.80797	0.0336128	3639710
C5_00550C_A	CJI97_000439		hypothetical protein	97	43.956	49	2	7	96	1.12e-24	87.4	92.7835	0.188972	1.71788	0.258395	0.114669	1.71788	0.499979	-0.267934	1.71788	0.121949	3641535
C2_06980W_A	CJI97_001876		hypothetical protein	490	54.327	189	1	1	416	9.21e-163	469	84.898	0.188789	2.38501	0.197007	0.315866	2.38501	0.0206209	0.276114	2.38501	0.0487434	3643530
CR_00420W_A	CJI97_000747		hypothetical protein	490	43.952	238	5	33	489	5.1e-135	398	93.2653	0.188459	4.88343	0.0511612	0.105617	4.88343	0.299316	0.136275	4.88343	0.161857	3639728
C3_07570C_A	CJI97_002410		hypothetical protein	260	27.344	158	8	5	234	2.34e-25	99.8	88.4615	0.188027	5.55737	0.0477117	-0.248014	5.55737	0.0099476	0.000639034	5.55737	0.994558	3638522
C1_09670C_A	CJI97_003980		hypothetical protein	107	39.252	63	2	1	105	2.28e-21	79.7	98.1308	0.187388	5.05901	0.0971746	0.542081	5.05901	6.86813e-07	0.331093	5.05901	0.00268938	3634872
C1_06730W_A	CJI97_003672	RAC1	hypothetical protein	222	82.32	32	0	1	181	3.68e-109	311	81.5315	0.186094	6.87249	0.0472886	0.297557	6.87249	0.00149547	0.525826	6.87249	7.21834e-09	3639508
C1_00350C_A	CJI97_004215	HMX1	hypothetical protein	283	68.1	89	0	3	281	1.52e-151	423	98.5866	0.185505	7.08332	0.214945	-0.364513	7.08332	0.0149006	-0.839755	7.08332	5.70917e-09	3639294
C4_02530W_A	CJI97_002447	ARG83	hypothetical protein	832	29.541	492	30	15	831	2.91e-119	382	98.1971	0.185293	6.36746	0.0375182	0.0151844	6.36746	0.886858	0.221867	6.36746	0.0118507	3637862
C3_02550C_A	CJI97_000411	DCG1	hypothetical protein	227	50.661	104	4	4	225	5.99e-75	224	97.7974	0.184312	5.18802	0.0374381	0.427023	5.18802	5.84865e-07	0.166154	5.18802	0.0613114	3638373
CR_02530W_A	CJI97_004234	DBP2	ATP-dependent RNA helicase DBP2	744	84.444	70	0	50	499	0	811	60.4839	0.184249	8.62022	0.104044	0.305666	8.62022	0.00731849	-0.160752	8.62022	0.157196	3647692
C1_14280C_A	CJI97_003125	NPL3	hypothetical protein	279	46.512	89	2	12	182	2.71e-48	160	61.2903	0.183658	7.49882	0.091697	0.300979	7.49882	0.00588385	-0.410483	7.49882	0.000115488	3643310
C4_07010C_A	CJI97_005375		hypothetical protein	200	31.148	112	5	3	182	2.98e-25	94.7	90	0.183593	2.85274	0.262949	-0.30752	2.85274	0.0622594	-0.275481	2.85274	0.0962451	3642966
C1_02500W_A	CJI97_002652		hypothetical protein	196	77.083	44	0	3	194	2.24e-107	304	97.9592	0.182903	5.82592	0.060346	-0.431704	5.82592	7.91629e-06	0.186738	5.82592	0.0543369	3636795
CR_10290C_A	CJI97_002821		hypothetical protein	1318	36.519	729	34	1	1315	0	777	99.7724	0.182646	7.20713	0.0647078	0.328116	7.20713	0.000871255	0.261368	7.20713	0.00727583	3638935
C1_10890C_A	CJI97_000257		hypothetical protein	283	50.871	127	5	1	282	1.67e-101	296	99.6466	0.182552	6.17167	0.0423581	0.137545	6.17167	0.141107	0.151257	6.17167	0.0934629	3644447
C5_04520W_A	CJI97_004460	TIP41	hypothetical protein	423	50.127	167	4	20	411	8.42e-126	367	92.6714	0.181278	5.79755	0.0467026	0.0719622	5.79755	0.465574	0.0842269	5.79755	0.367012	3636506
C6_01200W_A	CJI97_005482		hypothetical protein	249	33.484	131	7	24	236	8.16e-31	112	85.5422	0.181222	4.42538	0.0461251	-0.325855	4.42538	0.00032627	0.0433645	4.42538	0.650206	3644041
C2_05400W_A	CJI97_003709		hypothetical protein	383	30.198	234	12	23	382	5.67e-43	153	93.9948	0.180025	4.89715	0.0601947	0.374881	4.89715	5.45444e-05	0.083399	4.89715	0.395375	3643435
C3_00240C_A	CJI97_005107	GLO3	hypothetical protein	475	64.182	132	9	1	474	0	589	99.7895	0.17998	8.01583	0.0951725	0.0752205	8.01583	0.522665	0.198879	8.01583	0.0636268	3640556
C1_11070W_A	CJI97_005383	PET127	hypothetical protein	709	38.757	348	18	26	689	1.05e-126	390	93.653	0.179406	6.65722	0.0576447	-0.0692248	6.65722	0.499774	0.80395	6.65722	9.01777e-19	3644417
C4_01680W_A	CJI97_005318	TOA2	hypothetical protein	122	71.318	28	2	1	120	9.91e-59	175	98.3607	0.17933	5.93532	0.0410526	0.14693	5.93532	0.104488	0.495414	5.93532	5.00233e-09	3635710
C5_04780W_A	CJI97_004368	ASH2	hypothetical protein	477	55.106	189	10	21	476	4.18e-159	457	95.5975	0.17867	5.23273	0.0552165	0.156881	5.23273	0.0998785	0.199575	5.23273	0.030619	3636445
C6_04110W_A	CJI97_002590		hypothetical protein	464	67.843	117	4	1	463	0	678	99.7845	0.178268	6.62497	0.0904815	-0.57006	6.62497	3.86035e-08	0.0461348	6.62497	0.67424	3647834
C7_01950W_A	CJI97_005009		hypothetical protein	270	44.656	135	4	18	269	1.68e-64	201	93.3333	0.177604	6.89151	0.0801657	0.418364	6.89151	2.91952e-05	0.629667	6.89151	1.28813e-10	3636970
C4_04870C_A	CJI97_005299		hypothetical protein	778	65.448	165	4	244	776	0	664	68.509	0.177436	8.52451	0.0808315	-0.0903188	8.52451	0.40871	0.0502484	8.52451	0.633394	3641160
C1_02230W_A	CJI97_000964	SEP7	hypothetical protein	575	56.353	191	12	1	572	0	679	99.4783	0.176935	7.43987	0.0954901	0.248309	7.43987	0.0207571	0.114841	7.43987	0.284973	3644596
C7_00340C_A	CJI97_000857		hypothetical protein	1038.67	42.678	499	19	5	1015	0	798	97.3363	0.176859	6.63003	0.0566281	0.423307	6.63003	3.32777e-06	0.170715	6.63003	0.0652279	3638040
CR_05480W_A	CJI97_005187		hypothetical protein	287	83.217	47	1	1	285	0	508	99.3031	0.176746	7.87871	0.102778	0.129083	7.87871	0.25697	0.070677	7.87871	0.524287	3648238
C1_03540C_A	CJI97_003746		hypothetical protein	164	50	63	0	35	160	3.67e-41	132	76.8293	0.176563	4.72976	0.107712	0.181146	4.72976	0.104917	0.0540857	4.72976	0.635483	3636920
C4_02470C_A	CJI97_001198		proteasome subunit beta type-6	242	84.647	37	0	1	241	1.98e-155	429	99.5868	0.176059	7.61458	0.071136	0.117128	7.61458	0.254508	0.199259	7.61458	0.0397696	3637869
C5_05330C_A	CJI97_005330	RER2	di-trans,poly-cis-decaprenylcistransferase	334	58.084	131	5	1	333	1.83e-139	396	99.7006	0.175954	7.10102	0.0458056	-0.228467	7.10102	0.0104494	0.320154	7.10102	0.000204273	3636399
C3_04880W_A	CJI97_004524	PIN3	hypothetical protein	299	46.815	122	7	1	298	5.83e-70	216	99.6656	0.175932	7.53786	0.0935717	-0.178623	7.53786	0.0994624	-0.00688296	7.53786	0.952938	3635228
C3_00560C_A	CJI97_003894	SOF1	hypothetical protein	461	65.589	137	4	1	422	0	628	91.5401	0.174433	4.99846	0.176749	0.170018	4.99846	0.200735	-0.277595	4.99846	0.0296848	3640585
C4_05030C_A	CJI97_005298	SSK2	hypothetical protein	1407	61.304	476	17	32	1394	0	1730	96.8728	0.174283	6.78245	0.0655166	0.279335	6.78245	0.0031493	0.233395	6.78245	0.012372	3641144
C1_12740W_A	CJI97_004076		hypothetical protein	766	48.162	273	20	9	694	0	657	89.5561	0.173845	5.20386	0.106746	0.422128	5.20386	5.61193e-05	0.085571	5.20386	0.437986	3646819
CR_00980C_A	CJI97_003563	CAB3	hypothetical protein	787	47.183	236	14	104	634	1.87e-143	437	67.4714	0.173834	7.52148	0.0595876	0.0841088	7.52148	0.396312	0.113204	7.52148	0.225073	3640426
C4_05230C_A	CJI97_005304		hypothetical protein	659	24.167	255	3	35	376	7.54e-31	126	51.8968	0.17374	7.10295	0.0658436	0.032987	7.10295	0.760719	0.592845	7.10295	8.308e-11	3646156
C2_07270W_A	CJI97_002837		hypothetical protein	275	60.558	99	0	21	271	4.09e-114	330	91.2727	0.173475	5.39256	0.0615944	-0.00433427	5.39256	0.972548	0.281284	5.39256	0.00194776	3643474
C1_01140C_A	CJI97_003479		hypothetical protein	637	39.909	204	14	61	464	1.58e-84	277	63.4223	0.173418	7.61945	0.425855	0.110515	7.61945	0.638828	1.18137	7.61945	1.16122e-08	3640202
C3_00780W_A	CJI97_002906	HOS2	hypothetical protein	453	78.634	91	2	1	452	0	761	99.7792	0.173331	5.30249	0.0678439	-0.0984661	5.30249	0.326375	0.108975	5.30249	0.258203	3640509
C1_08760W_A	CJI97_004672		hypothetical protein	400	31.707	182	10	14	329	1.18e-41	148	79	0.173151	5.44514	0.0483278	-0.293051	5.44514	0.000835513	0.11374	5.44514	0.200565	3634787
C5_04160W_A	CJI97_000533	SDC1	hypothetical protein	115	48.276	37	2	17	95	5.16e-20	77	68.6957	0.172664	4.30734	0.0752454	0.201742	4.30734	0.0358953	0.161661	4.30734	0.0946788	3636542
CR_09490W_A	CJI97_001655		hypothetical protein	645	33.535	230	8	240	641	5.48e-80	268	62.3256	0.172487	5.34371	0.0751366	0.281944	5.34371	0.00326011	0.0553501	5.34371	0.584823	3641896
C1_14450C_A	CJI97_005529		hypothetical protein	478	66.094	136	6	13	477	0	639	97.2803	0.172351	7.01461	0.072353	0.283437	7.01461	0.0031566	0.0359108	7.01461	0.721324	3643299
C1_00060W_A	CJI97_001341	TUP1	hypothetical protein	602	79.064	61	3	196	601	0	675	67.4419	0.172301	8.17345	0.0951889	0.281888	8.17345	0.00658048	0.185871	8.17345	0.0704088	3639369
C5_02140C_A	CJI97_004130		hypothetical protein	182	50.847	78	3	12	179	1.63e-61	187	92.3077	0.171094	5.8	0.0719767	-0.472722	5.8	4.94006e-07	0.0788847	5.8	0.418462	3637752
C1_01050C_A	CJI97_003042		hypothetical protein	316	54.545	132	6	1	314	4.03e-118	340	99.3671	0.170682	6.60701	0.0727752	-0.228317	6.60701	0.0177517	0.237989	6.60701	0.011123	3640170
CR_02590C_A	CJI97_004162		hypothetical protein	1082	61.808	312	12	192	1057	0	1107	80.037	0.170498	5.1721	0.0727927	0.134445	5.1721	0.171655	-0.180809	5.1721	0.0594948	3642595
C1_02250W_A	CJI97_000966	CWH8	hypothetical protein	231	64.286	73	1	8	215	2.42e-104	300	90.0433	0.170343	4.06641	0.0856016	0.486243	4.06641	1.44436e-07	0.176264	4.06641	0.0723368	3644598
CR_05840W_A	CJI97_004321		hypothetical protein	232	28.638	152	0	11	223	1.29e-20	85.1	91.8103	0.170186	5.17852	0.185007	-0.347581	5.17852	0.00639026	0.116409	5.17852	0.368815	3646704
C4_01670C_A	CJI97_005317		hypothetical protein	361	35.45	191	8	28	360	2.77e-61	199	92.2438	0.170053	6.31822	0.0599991	-0.11771	6.31822	0.215297	0.0921273	6.31822	0.316971	3635711
C1_01300W_A	CJI97_002209		hypothetical protein	289	45.578	148	8	1	288	1.66e-84	254	99.654	0.169857	6.57477	0.0716656	0.273383	6.57477	0.0037054	0.273612	6.57477	0.0031071	3640185
C2_07500C_A	CJI97_001462	MED4	hypothetical protein	319	39.286	171	11	1	316	6.99e-68	213	99.0596	0.169323	5.22228	0.0866997	0.149798	5.22228	0.14073	0.264087	5.22228	0.00640899	3645209
C2_06260W_A	CJI97_004188		hypothetical protein	141	58.268	51	1	1	125	7.15e-39	127	88.6525	0.168992	3.53567	0.154244	0.274962	3.53567	0.016607	-0.0746323	3.53567	0.552594	3646913
C6_04360C_A	CJI97_000404	GLE2	hypothetical protein	379	70.718	95	2	28	378	0	545	92.6121	0.168653	6.35026	0.0629512	0.268931	6.35026	0.00295283	0.0139671	6.35026	0.88836	3646293
C4_05740C_A	CJI97_004577		hypothetical protein	1539	47.505	388	15	1	860	0	810	55.8804	0.168101	6.83426	0.111177	0.193807	6.83426	0.0720793	0.0860726	6.83426	0.424519	3641806
C1_13540W_A	CJI97_000238	GUP1	hypothetical protein	567	60.168	197	5	1	566	0	733	99.8236	0.168086	5.83864	0.0689274	0.00974594	5.83864	0.934211	0.148849	5.83864	0.108043	3636171
C1_00620W_A	CJI97_003316	MOB2	hypothetical protein	282	65.696	76	5	1	280	7.68e-144	404	99.2908	0.168045	4.38441	0.112834	0.238988	4.38441	0.022424	0.209018	4.38441	0.044772	3639381
C3_03850C_A	CJI97_004987	SOL1	hypothetical protein	265	32.716	73	6	63	217	5.45e-14	67.8	58.4906	0.166725	4.29461	0.101998	-0.0670912	4.29461	0.548495	-0.0548115	4.29461	0.612288	3645627
C1_12290C_A	CJI97_004095	RBD1	hypothetical protein	625	59.674	154	4	89	499	0	529	65.76	0.165458	5.9018	0.0849659	-0.324233	5.9018	0.000701454	-0.288025	5.9018	0.00242791	3642018
C2_05530C_A	CJI97_003214		hypothetical protein	337	47.86	101	6	106	334	1.22e-65	210	67.9525	0.164939	6.91566	0.0801642	0.310497	6.91566	0.000919043	0.390188	6.91566	2.0239e-05	3643422
CR_05290W_A	CJI97_003164	MNT3	hypothetical protein	395	47.619	170	4	57	391	1.38e-114	337	84.8101	0.164529	4.02735	0.121374	0.100922	4.02735	0.362809	-0.109072	4.02735	0.315615	3648123
C5_04840C_A	CJI97_004373		hypothetical protein	196	30.714	66	5	4	119	1.83e-09	53.5	59.1837	0.164204	3.99954	0.30778	-0.455531	3.99954	0.00433838	-0.213194	3.99954	0.187099	3636435
C6_02560W_A	CJI97_001677		hypothetical protein	346	69.186	105	1	3	345	1.32e-176	491	99.1329	0.164124	8.38204	0.110119	0.931639	8.38204	9.60411e-21	0.122498	8.38204	0.236744	3639205
C5_01930W_A	CJI97_004639		hypothetical protein	514	34.854	284	15	2	513	7.03e-83	264	99.6109	0.163468	4.74296	0.0933314	-0.211835	4.74296	0.0323718	0.123116	4.74296	0.209669	3643741
C1_11120C_A	CJI97_000334		hypothetical protein	348	59.773	123	6	1	347	8.99e-137	390	99.7126	0.16335	6.92146	0.0805669	-0.207395	6.92146	0.0290871	0.115364	6.92146	0.221458	3644412
C6_00990W_A	CJI97_001494	RIM9	hypothetical protein	328	38.244	183	10	1	327	1.9e-61	197	99.6951	0.163257	4.82215	0.0997161	-0.0205191	4.82215	0.862567	0.354575	4.82215	0.000213839	3644047
C2_09990C_A	CJI97_003905	YOR1	hypothetical protein	1407	49.966	648	13	15	1405	0	1395	98.8628	0.162958	7.29842	0.106734	-0.472736	7.29842	2.0299e-06	-0.350294	7.29842	0.000392323	3643964
C5_01190W_A	CJI97_000429		hypothetical protein	372	43.407	181	8	21	368	7.93e-83	255	93.5484	0.162892	4.63561	0.127489	0.0251507	4.63561	0.83792	-0.0927377	4.63561	0.399436	3642659
C1_14210C_A	CJI97_003390	IML2	hypothetical protein	874	56.326	311	18	1	869	0	945	99.4279	0.16269	7.39835	0.09231	0.362697	7.39835	0.000149825	0.0625691	7.39835	0.528609	3643302
C6_04430W_A	CJI97_000860	CST5	hypothetical protein	584	29.464	173	12	112	446	5.07e-29	117	57.363	0.161983	2.94327	0.25814	-0.332085	2.94327	0.01728	0.510089	2.94327	0.000107694	3645981
C4_02250C_A	CJI97_001186	BGL2	hypothetical protein	324.333	66	100	2	9	308	7.72e-151	423	92.4974	0.161747	9.64213	0.158469	0.147973	9.64213	0.215129	0.417395	9.64213	0.000170467	3635691
C2_01220W_A	CJI97_003120		hypothetical protein	1005	46.162	477	14	15	1004	0	874	98.5075	0.161561	7.60565	0.113389	0.521094	7.60565	1.81809e-07	0.315375	7.60565	0.00155628	3638856
C3_03590W_A	CJI97_001816		prohibitin-1	280	78.799	56	1	1	279	7.43e-163	451	99.6429	0.161317	8.22481	0.138514	-0.050793	8.22481	0.675522	0.0818746	8.22481	0.460016	3638302
C7_01190W_A	CJI97_000720		hypothetical protein	300	59.794	116	1	1	291	7.26e-134	379	97	0.160385	4.716	0.0898206	0.135213	4.716	0.163224	0.0575027	4.716	0.553009	3645902
C5_02830W_A	CJI97_000529		hypothetical protein	201	86.567	26	1	1	200	1.07e-124	352	99.5025	0.159832	5.72717	0.0999923	-0.318588	5.72717	0.000968427	0.205648	5.72717	0.0320285	3637809
CR_08840C_A	CJI97_000863	NIT2	hypothetical protein	321	50.157	136	5	4	320	5.51e-114	330	98.7539	0.159778	5.39815	0.247824	-0.462358	5.39815	0.000653037	-0.0366891	5.39815	0.798352	3641874
C1_00830W_A	CJI97_005028		hypothetical protein	563	58.609	211	3	14	562	0	675	97.5133	0.159744	6.89959	0.180382	-0.112801	6.89959	0.369965	0.00208889	6.89959	0.989037	3639344
C5_04100W_A	CJI97_003191	CDS1	hypothetical protein	425	67.146	136	1	8	424	0	595	98.1176	0.159492	6.7747	0.065299	-0.263516	6.7747	0.00241529	0.0636148	6.7747	0.474404	3647729
C1_03160C_A	CJI97_000621	COQ4	ubiquinone biosynthesis protein COQ4, mitochondrial	318	68.79	93	3	6	317	2e-160	448	98.1132	0.159298	7.49364	0.214129	0.210479	7.49364	0.10807	0.44953	7.49364	0.000277035	3636804
C4_03560W_A	CJI97_004412		hypothetical protein	800	40.903	376	17	1	722	0	541	90.25	0.159017	5.92321	0.0824075	0.148878	5.92321	0.113758	0.0985492	5.92321	0.288997	3645373
C6_02130C_A	CJI97_003140	CTF5	hypothetical protein	322	28.179	171	9	6	264	5.49e-25	101	80.4348	0.15821	5.96968	0.196166	0.170586	5.96968	0.17516	1.18541	5.96968	1.63868e-24	3647550
C1_12370W_A	CJI97_004104		hypothetical protein	139	38.806	63	3	20	135	1.12e-25	93.6	83.4532	0.157974	6.01906	0.131799	0.60451	6.01906	2.20809e-09	0.209149	6.01906	0.0428515	3642061
C2_02780C_A	CJI97_003153	BUB2	hypothetical protein	307.333	68.531	87	1	3	288	1.82e-148	416	93.0586	0.157828	5.29569	0.0709868	0.0406505	5.29569	0.67612	0.0187141	5.29569	0.844018	3643030
C1_04230W_A	CJI97_003432		hypothetical protein	265.333	49.225	115	5	2	243	4.04e-79	237	91.206	0.157444	7.69496	0.107712	-0.264715	7.69496	0.00714409	0.125866	7.69496	0.201002	3644722
C3_04930C_A	CJI97_001802	HGT4	hypothetical protein	725	69.261	154	0	12	512	0	771	69.1034	0.157153	6.05173	0.147664	-0.29162	6.05173	0.00709262	0.409893	6.05173	8.95953e-05	3635269
C1_01150C_A	CJI97_003480		hypothetical protein	657	45.203	324	21	10	655	0	539	98.3257	0.156759	5.15472	0.242745	0.105676	5.15472	0.458151	0.862485	5.15472	8.59688e-12	3640203
CR_02790C_A	CJI97_000997	ALG5	hypothetical protein	334	65.517	102	3	5	320	7.69e-156	437	94.6108	0.156302	6.62883	0.0664255	0.00124761	6.62883	0.99307	0.0358625	6.62883	0.688093	3642558
C4_05560C_A	CJI97_003294	ARO9	hypothetical protein	515	54.667	220	5	2	514	0	570	99.6117	0.155814	5.49487	0.125546	0.0941114	5.49487	0.382327	0.327357	5.49487	0.000901248	3641773
C6_04480C_A	CJI97_003233		hypothetical protein	234	28.07	138	10	1	218	4.52e-09	53.1	93.1624	0.155548	4.62008	0.134343	-0.304687	4.62008	0.00323853	0.0957924	4.62008	0.363979	3645986
C1_08730W_A	CJI97_004897		hypothetical protein	384	38.845	227	4	3	378	4.64e-87	267	97.9167	0.15533	5.40113	0.0771981	0.0303218	5.40113	0.76342	0.424918	5.40113	4.83614e-07	3634938
CR_03740C_A	CJI97_005311		hypothetical protein	167.333	42.4	72	0	1	125	6.24e-33	112	74.7012	0.15495	5.87429	0.078825	0.347277	5.87429	5.55358e-05	0.426867	5.87429	4.92681e-07	3643176
C6_02650C_A	CJI97_002122		hypothetical protein	463	58.242	185	3	2	451	0	549	97.1922	0.154455	6.71226	0.113402	0.216378	6.71226	0.0282555	-0.139986	6.71226	0.153183	3639223
C2_00440W_A	CJI97_001586	SAS2	hypothetical protein	354	47.11	158	7	18	353	1.15e-103	307	94.9153	0.154444	4.15278	0.134262	0.567442	4.15278	2.82412e-09	0.235686	4.15278	0.0192519	3638817
C4_02520C_A	CJI97_002446		hypothetical protein	422	41.342	204	5	1	409	2.31e-117	349	96.9194	0.153771	5.32597	0.0887715	0.138069	5.32597	0.136845	0.142882	5.32597	0.113921	3637863
C1_06800W_A	CJI97_001842		hypothetical protein	398	52.01	181	4	1	396	1.06e-159	452	99.4975	0.153501	5.76719	0.0934967	0.0894738	5.76719	0.356029	-0.0405596	5.76719	0.673558	3639496
C3_05540C_A	CJI97_001954		hypothetical protein	119	53.763	41	2	2	94	3.75e-32	107	78.1513	0.152982	3.79572	0.197127	0.178252	3.79572	0.132887	0.254462	3.79572	0.0270575	3643658
C3_04410C_A	CJI97_005589		hypothetical protein	1081	22.21	566	41	147	992	2.3e-23	105	78.2609	0.152614	6.34262	0.0847112	0.0826471	6.34262	0.381573	0.054364	6.34262	0.552101	3635178
C1_11570W_A	CJI97_001735		hypothetical protein	164.333	37.241	77	4	2	137	4.56e-23	87.4	82.7586	0.152611	3.95591	0.220312	-0.204247	3.95591	0.105541	0.058808	3.95591	0.651159	30515055
C4_03920W_A	CJI97_000303		hypothetical protein	455	41.743	163	7	106	454	3.32e-98	303	76.7033	0.152134	6.65106	0.0979863	-0.261984	6.65106	0.00447787	0.222685	6.65106	0.0138049	3648314
C2_08830W_A	CJI97_000501		hypothetical protein	172	65.854	38	3	9	127	4.48e-41	137	69.186	0.151795	6.48532	0.135145	-0.0271159	6.48532	0.817646	0.509219	6.48532	1.81162e-07	3643894
CR_06180W_A	CJI97_000804	ARC40	hypothetical protein	379	66.146	117	6	4	378	0	524	98.9446	0.151478	8.20389	0.165897	0.0336709	8.20389	0.787771	0.149613	8.20389	0.169329	3644866
C3_05030W_A	CJI97_004525	PHB2	prohibitin-2	303	80.198	59	1	1	302	2.04e-177	490	99.67	0.151425	8.25981	0.157617	-0.221285	8.25981	0.0414103	0.0645161	8.25981	0.554896	3635238
CR_03270W_A	CJI97_004512		hypothetical protein	494	69.892	140	0	28	492	0	682	94.1296	0.150838	5.06188	0.2857	0.76533	5.06188	9.81621e-09	1.05885	5.06188	9.27003e-16	3645101
C1_04650W_A	CJI97_002000	DUR3	hypothetical protein	726	65.612	241	4	4	725	0	963	99.449	0.15021	5.23683	0.114171	-0.244076	5.23683	0.0105964	0.00399224	5.23683	0.969808	3644760
C3_02840W_A	CJI97_004645		hypothetical protein	177	48.503	80	2	1	162	5.14e-56	173	91.5254	0.149886	4.85734	0.112917	0.151941	4.85734	0.113542	0.196854	4.85734	0.0344139	3638331
C6_00350W_A	CJI97_000526	PKH3	hypothetical protein	869	49.372	330	16	33	800	0	720	88.3774	0.149689	6.73028	0.0885101	0.119355	6.73028	0.192262	0.100407	6.73028	0.258203	3646075
C4_05660C_A	CJI97_005126	BRN1	hypothetical protein	744	44.302	355	25	1	740	4.84e-179	528	99.4624	0.14952	4.93847	0.307346	0.734992	4.93847	1.1983e-07	0.0806327	4.93847	0.589177	3641815
C3_05460W_A	CJI97_000921		hypothetical protein	648	55.222	228	11	26	645	0	665	95.679	0.14949	6.07014	0.168153	0.16665	6.07014	0.133885	0.0999036	6.07014	0.361729	3643670
C7_03500W_A	CJI97_003869		hypothetical protein	403	47.527	148	6	26	385	1.76e-106	317	89.33	0.148809	7.7499	0.207607	-0.765948	7.7499	2.38624e-11	-0.011089	7.7499	0.931527	3646246
C1_13180W_A	CJI97_002222		hypothetical protein	240	27.232	157	4	18	238	1.71e-26	101	92.0833	0.147911	1.64979	0.548662	-0.545258	1.64979	0.0207581	1.52539	1.64979	9.53679e-14	3636162
C2_10140W_A	CJI97_003879		hypothetical protein	552	42.907	245	12	42	548	2.19e-149	440	91.8478	0.147137	4.83308	0.0976583	0.317132	4.83308	0.000217903	0.0586942	4.83308	0.525507	3643934
C1_09800C_A	CJI97_003974	TVP18	golgi apparatus membrane protein TVP18	172	73.494	42	1	8	171	2.04e-87	251	95.3488	0.146431	6.81048	0.158894	-0.363462	6.81048	0.000399045	0.107639	6.81048	0.303165	3634844
C2_03210W_A	CJI97_004853		hypothetical protein	114	45.333	35	4	1	72	7.29e-12	53.1	63.1579	0.14621	5.12852	0.116146	-0.509469	5.12852	2.04438e-08	0.19931	5.12852	0.0292961	30515098
C3_03930W_A	CJI97_003915		hypothetical protein	236	46.341	105	4	13	234	1.19e-61	194	94.0678	0.145963	4.2402	0.153634	0.169186	4.2402	0.097385	0.176118	4.2402	0.0816917	3645657
C6_04470C_A	CJI97_002789		hypothetical protein	801	41.811	428	15	3	800	0	651	99.6255	0.145809	7.18795	0.173109	-0.289521	7.18795	0.00669068	0.119379	7.18795	0.26556	3645985
C1_13160W_A	CJI97_002223	PSA2	hypothetical protein	433	46.171	217	10	3	432	5.73e-133	388	99.3072	0.145315	6.04592	0.509636	-1.10096	6.04592	1.83443e-07	1.59774	6.04592	1.4378e-14	3636159
C1_07570C_A	CJI97_002017		hypothetical protein	392	37.531	231	8	5	391	2.32e-89	273	98.7245	0.145039	5.19288	0.10749	0.0205866	5.19288	0.845083	0.296181	5.19288	0.000682623	3646675
C4_02290W_A	CJI97_001182	LAB5	lipoyl synthase, mitochondrial	368	82.044	63	1	3	364	0	627	98.3696	0.144695	7.66328	0.18511	0.383182	7.66328	0.000360735	-0.112188	7.66328	0.305797	3637893
C3_03840C_A	CJI97_003890		hypothetical protein	491	48.6	236	7	1	490	2.26e-166	477	99.7963	0.144562	5.62748	0.0919096	0.113927	5.62748	0.199751	0.124561	5.62748	0.147218	3645628
C5_00190C_A	CJI97_001309	FAS1	fatty acid synthase subunit beta	2061	75.546	474	14	3	2058	0	3264	99.7574	0.144547	11.1332	0.21839	0.64064	11.1332	1.99161e-08	-0.0846827	11.1332	0.476263	3641593
CR_10540C_A	CJI97_001358	MCD1	hypothetical protein	513	40.426	275	14	5	512	2.13e-104	322	99.0253	0.144471	5.01539	0.186589	0.862379	5.01539	3.24052e-17	0.278239	5.01539	0.00862801	3639044
C4_00960W_A	CJI97_002233	PTC8	hypothetical protein	413	63.363	114	2	60	384	2.8e-153	438	78.6925	0.144363	6.02648	0.138149	-0.303735	6.02648	0.00172219	-0.0179949	6.02648	0.864651	3635674
CR_03780C_A	CJI97_001313		hypothetical protein	148.667	42.574	52	2	7	101	4.51e-22	85.1	63.9013	0.144256	2.90128	0.242295	-0.164254	2.90128	0.191561	0.304694	2.90128	0.0094811	3643179
C7_01720W_A	CJI97_005178		hypothetical protein	229	49.225	97	2	1	228	9.84e-87	255	99.5633	0.143197	7.61517	0.271409	0.224963	7.61517	0.0887355	0.722914	7.61517	6.10669e-09	3637011
CR_04090C_A	CJI97_002511	ADE17	bifunctional purine biosynthesis protein ADE17	590	89.949	59	0	3	589	0	1107	99.4915	0.143116	9.23422	0.195872	0.098015	9.23422	0.404634	0.501406	9.23422	2.40831e-06	3641024
C2_07890W_A	CJI97_004261	PRS5	hypothetical protein	395	61.384	117	7	1	394	0	530	99.7468	0.141779	6.01882	0.124657	0.289026	6.01882	0.00147944	0.0918851	6.01882	0.326218	3642296
C1_07970C_A	CJI97_001699	IRE1	hypothetical protein	1165	51.462	458	29	49	1159	0	1070	95.3648	0.141603	6.47184	0.151762	-0.0539296	6.47184	0.618625	0.0335708	6.47184	0.74514	3640726
C2_01640W_A	CJI97_000150	SLA1	hypothetical protein	1265	55.631	448	41	1	1264	0	1219	99.9209	0.141004	7.9792	0.210887	0.361022	7.9792	0.00115736	0.118261	7.9792	0.294202	3635739
C1_02620C_A	CJI97_000061	HOM6	hypothetical protein	360	69.916	108	0	1	359	0	525	99.7222	0.140892	8.20412	0.182791	0.656602	8.20412	1.42891e-10	0.495193	8.20412	1.08151e-06	3636815
C3_07320W_A	CJI97_003640	MDS3	hypothetical protein	1502	43.54	640	34	1	1328	0	1033	88.4154	0.140484	7.6894	0.17792	-0.0210633	7.6894	0.862898	0.264768	7.6894	0.00914832	3638464
C2_04550C_A	CJI97_003194	NDH51	NADH-ubiquinone oxidoreductase 51 kDa subunit, mitochondrial	487	88.937	48	1	29	486	0	864	94.0452	0.140377	8.79871	0.185598	-0.486535	8.79871	2.69455e-06	0.080268	8.79871	0.454869	3645444
C4_06690C_A	CJI97_002466		hypothetical protein	165	65.101	51	1	1	148	3.86e-76	221	89.697	0.139866	6.50495	0.127813	-0.00980593	6.50495	0.930234	0.133362	6.50495	0.145562	30515285
C2_03380W_A	CJI97_004348	PAN1	hypothetical protein	1499	46.662	546	38	1	1262	0	951	84.1895	0.1392	8.39081	0.247256	0.202179	8.39081	0.0989627	0.170019	8.39081	0.152549	3637386
C3_00610W_A	CJI97_000178		hypothetical protein	250	33.74	132	7	18	247	1.59e-35	124	92	0.137743	4.82846	0.162304	0.0775089	4.82846	0.457964	0.357412	4.82846	0.000147396	3640578
CR_08040W_A	CJI97_000102		hypothetical protein	401	44.949	202	5	3	389	1.17e-122	358	96.5087	0.137205	5.41715	0.144183	-0.195507	5.41715	0.0384599	0.250441	5.41715	0.006122	3644135
C2_10190C_A	CJI97_003518	OCA1	hypothetical protein	197	69.697	30	0	98	196	6.8e-48	155	50.2538	0.137019	5.15015	0.225824	-0.0654593	5.15015	0.589386	0.409733	5.15015	0.000142458	3643929
C4_01320C_A	CJI97_001312	OPT6	OPT family small oligopeptide transporter	884	61.369	313	10	14	883	0	1149	98.4163	0.136596	5.0568	0.138843	0.0139848	5.0568	0.90019	0.14789	5.0568	0.106371	3635603
[truncated: 2,664 more rows]
