# Supplementary material for: Transcriptome Signatures Predict Phenotypic Variations of Candida auris
Source: Front Cell Infect Microbiol. 2021 Apr 14;11:662563. doi: 10.3389/fcimb.2021.662563 (PMC8079977; doi:10.3389/fcimb.2021.662563)
Supplement: Supplementary file 5 [file Table_4.xlsx]

## Sheet: Legend
Supplementary Table 4. Commonly differentially expressed genes (DEGs) and GO enrichment analysis - Related to Figure 2
Result_common_DEGs (cut-off: FDR < 0.05 & log2 fold change > 0.58 or < -0.58): genes differentially expressed in all clade I isolates with respect to CBS10913
geneID	Gene ID in C.auris (B11221)
protAlbicans	Protein name in C.albicans
ANNOT_GENE_NAME	Gene name based on C.albicans BLASTp
function	Proposed gene function
length	Protein length
Ident	Identitiy (BLASTp)
Mismatches	Mismatches (BLASTp)
Gaps	Gaps (BLASTp)
qStart	Query start (BLASTp)
qEnd	Query end (BLASTp)
EValue	Evlaue (BLASTp)
Score	Score (BLASTp)
qCover	Query cover (BLASTp)
logFC_470140	Log2-fold change 470140 vs CBS10913
logCPM_470140	Average log2 CPM
FDR_470140	False discovery rate (FDR) 470140 vs CBS10913
logFC_470147	Log2-fold change 470147 vs CBS10913
logCPM_470147	Average log2 CPM
FDR_470147	False discovery rate (FDR) 470147 vs CBS10913
logFC_470154	Log2-fold change 470154 vs CBS10913
logCPM_470154	Average log2 CPM
FDR_470154	False discovery rate (FDR) 470154 vs CBS10913
Result_GO: GO enrichment analysis result with genes differentially expressed in all clade I isolates with respect to CBS10913
ID	GO identifier
Description	GO term name
GeneRatio	Number of genes enriched in the GO term relative to the total number of input genes from the dataset
BgRatio	Background ratio; total number of genes annotated to the GO term relative to the total number of genes in the database
p.adjust	p-value for the GO enrichment analysis adjusted for multiple testing (Benjamini-Hochberg)
qvalue	q-value for the GO enrichment analysis
geneID	Gene names from the input dataset enriched in the GO term
Count	Number of genes from the input dataset enriched in the GO term

## Sheet: Result_common_DEGs
geneID	protAlbicans	ANNOT_GENE_NAME	function	length	Ident	Mismatches	Gaps	qStart	qEnd	EValue	Score	qCover	logFC_470140	logCPM_470140	FDR_470140	logFC_470147	logCPM_470147	FDR_470147	logFC_470154	logCPM_470154	FDR_470154	ANNOT_GENE_ENTREZ_ID
CJI97_000010	C4_06970C_A	ZRT1	hypothetical protein	535	50.885	188	7	84	534	7.17e-142	415	84.2991	-1.10569	4.78312	6.2387e-17	-1.68504	4.78312	1.16183e-36	-1.54882	4.78312	4.07229e-31	3642970
CJI97_000015	C7_00430W_A	NA	hypothetical protein	593	46.555	301	7	2	592	0	540	99.6627	-4.53313	5.86852	9.05763e-59	-5.3776	5.86852	5.926e-75	-4.82988	5.86852	6.52514e-64	3637993
CJI97_000020	C5_05410C_A	ILV3	dihydroxy-acid dehydratase, mitochondrial	589	81.356	107	2	1	588	0	999	99.8302	-2.63771	7.24496	8.82623e-33	-1.77928	7.24496	2.12173e-16	-2.7336	7.24496	5.84339e-35	3636428
CJI97_000035	C5_05170W_A	PAN3	hypothetical protein	679	39.178	351	20	1	674	1.89e-157	469	99.2636	0.583495	6.73879	4.56805e-12	0.621352	6.73879	1.90566e-13	0.658871	6.73879	4.23697e-15	3636464
CJI97_000037	CR_00310C_A	NA	hypothetical protein	278	27.473	161	8	3	272	4.37e-16	73.9	97.1223	-2.75395	6.61842	1.13451e-32	-4.99012	6.61842	2.19591e-85	-2.17381	6.61842	7.24265e-22	3639715
CJI97_000040	C3_03120C_A	DAL5	hypothetical protein	521	58.09	210	4	9	520	0	620	98.2726	1.81551	5.99313	5.15059e-67	0.811317	5.99313	1.66047e-14	1.73767	5.99313	1.0014e-61	3638401
CJI97_000041	C3_06220C_A	OAC1	hypothetical protein	329	68.944	96	3	8	328	2.85e-164	459	97.5684	-3.6646	4.67078	7.82772e-60	-2.02321	4.67078	1.85071e-22	-3.95574	4.67078	2.0926e-67	3642245
CJI97_000048	C3_06280W_A	NA	hypothetical protein	341	51.351	154	4	1	330	9.98e-120	347	96.7742	-0.642134	3.6042	8.72021e-08	-0.725884	3.6042	7.45443e-10	-0.582796	3.6042	1.01436e-06	3642238
CJI97_000063	C1_02600W_A	SNO1	pyridoxal 5'-phosphate synthase, glutaminase subunit Pdx2	245	48.8	107	4	1	241	4.31e-77	231	98.3673	-0.812766	6.39644	8.34862e-06	-0.803063	6.39644	1.39695e-05	-1.10524	6.39644	1.27513e-09	3636812
CJI97_000080	C2_06390C_A	IMH3	inosine-5'-monophosphate dehydrogenase	576	84.069	83	0	1	521	0	922	90.4514	-1.74651	9.60028	4.06111e-26	-1.0624	9.60028	1.18115e-10	-2.52788	9.60028	1.42459e-50	3646556
CJI97_000083	C2_06470W_A	RTA2	hypothetical protein	450	55.904	181	2	28	441	2.51e-173	491	92	-0.639445	5.13586	6.07906e-13	-0.595861	5.13586	1.31852e-11	-0.685544	5.13586	9.16296e-15	3646567
CJI97_000086	C2_06320W_A	NA	hypothetical protein	1037	32.811	491	38	44	1025	3.96e-145	460	94.6962	1.64787	8.54413	8.62357e-29	1.64155	8.54413	2.0441e-28	1.88567	8.54413	6.35487e-37	3646927
CJI97_000088	C2_06300W_A	NA	hypothetical protein	120	40.8	57	3	1	108	2.74e-19	75.9	90	-0.996321	3.31734	1.10032e-14	-1.22613	3.31734	4.61386e-22	-0.77867	3.31734	6.92974e-10	3646924
CJI97_000101	CR_07530C_A	ECM22	hypothetical protein	842	38.321	308	12	314	839	1.05e-116	373	62.4703	-1.31192	7.67495	5.54418e-31	-0.892972	7.67495	3.36638e-15	-1.10028	7.67495	1.6534e-22	3648000
CJI97_000121	C4_04070C_A	PGA30	hypothetical protein	285	30.189	142	12	1	249	5.7e-18	79.7	87.3684	-1.38782	-0.291919	6.31611e-07	-1.41422	-0.291919	1.99571e-08	-1.16158	-0.291919	1.28278e-05	3641227
CJI97_000123	CR_08500W_A	NA	hypothetical protein	643	32.452	218	12	1	388	1.09e-56	196	60.3421	-1.42543	6.13647	4.82193e-31	-0.812281	6.13647	3.51199e-11	-2.03501	6.13647	1.41752e-59	3642136
CJI97_000125	CR_08490W_A	TSR1	hypothetical protein	775	50.896	341	17	5	772	0	782	99.0968	-1.5014	5.63175	4.0565e-20	-1.22031	5.63175	7.91404e-14	-2.59052	5.63175	5.17166e-53	3642135
CJI97_000127	CR_08420W_A	NA	hypothetical protein	557	41.988	254	9	1	483	9.49e-132	393	86.7145	-0.856874	6.62324	3.83743e-14	-1.03172	6.62324	1.10248e-19	-0.890321	6.62324	3.34702e-15	3642117
CJI97_000128	CR_08430W_A	NA	hypothetical protein	935	52.935	350	15	1	889	0	911	95.0802	0.81686	6.82963	5.57942e-18	0.810721	6.82963	1.19762e-17	0.842407	6.82963	4.09274e-19	3642120
CJI97_000134	C4_01140C_A	NA	hypothetical protein	124	73.034	24	0	26	114	1.66e-45	144	71.7742	-0.801937	5.83226	8.90779e-14	-0.738411	5.83226	7.2943e-12	-0.89349	5.83226	8.73258e-17	3635657
CJI97_000149	C4_05390W_A	NA	hypothetical protein	366	53.261	165	6	1	365	3.8e-134	385	99.7268	-2.54958	7.23895	4.23777e-139	-1.52364	7.23895	2.38575e-54	-2.51909	7.23895	3.17193e-136	3646951
CJI97_000155	C2_01690W_A	NA	succinate dehydrogenase, cytochrome b556 subunit	292.667	58.757	71	1	1	177	1.09e-71	212	60.4784	-0.792885	7.19987	4.16593e-14	-0.941236	7.19987	4.11134e-19	-0.808058	7.19987	1.17872e-14	3635728
CJI97_000167	C3_05220W_A	CDR1	multidrug resistance protein CDR1	1509	72.849	385	7	29	1508	0	2276	98.0782	-3.37846	10.8949	7.98159e-122	-1.02628	10.8949	3.39652e-14	-1.82874	10.8949	3.60329e-41	3635237
CJI97_000172	C1_09400C_A	FTH1	hypothetical protein	395	60.382	136	6	4	392	2.64e-160	455	98.481	-1.02189	6.06747	2.1556e-18	-1.10586	6.06747	3.02946e-21	-0.757529	6.06747	7.15099e-11	3634852
CJI97_000175	C2_04950C_A	CYT1	cytochrome c1, heme protein, mitochondrial	286	83.681	43	1	1	284	7.98e-178	489	99.3007	-0.839865	8.37515	2.60303e-12	-0.721865	8.37515	2.65107e-09	-0.838934	8.37515	2.44584e-12	3643441
CJI97_000176	CR_08340W_A	CYS3	hypothetical protein	399	79.747	80	0	1	395	0	671	98.9975	-1.72514	8.80973	1.31805e-56	-1.06716	8.80973	4.89914e-23	-1.87901	8.80973	2.28361e-66	3642081
CJI97_000177	C3_01250W_A	PMC1	calcium-translocating P-type ATPase, PMCA-type	1176	63.894	373	12	28	1136	0	1404	94.3027	1.13404	8.02489	1.70159e-22	0.925751	8.02489	2.31674e-15	0.589338	8.02489	3.92323e-07	3636627
CJI97_000180	C3_01420C_A	NA	oleate-induced peroxisomal protein POX18	130	80.645	23	1	4	126	5.06e-66	194	94.6154	2.16026	8.53206	1.95095e-61	0.591737	8.53206	5.38172e-06	2.12371	8.53206	1.25004e-59	3636634
CJI97_000184	C3_01520C_A	NA	hypothetical protein	327	74.775	74	5	1	324	3.26e-155	437	99.0826	-0.756944	7.15453	4.46919e-15	-0.643896	7.15453	3.45997e-11	-0.65822	7.15453	8.2678e-12	3636570
CJI97_000190	C3_01560W_A	NA	pre-mRNA-splicing factor ATP-dependent RNA helicase PRP43	748	84.966	109	2	3	744	0	1337	99.1979	-1.63639	6.17384	4.10243e-31	-0.999894	6.17384	9.97291e-13	-2.44295	6.17384	4.88536e-64	3636669
CJI97_000195	C3_03310C_A	NA	hypothetical protein	221	58.636	86	4	1	215	1.92e-92	268	97.2851	-1.59705	3.13809	1.3144e-18	-1.17873	3.13809	2.1288e-11	-1.86158	3.13809	2.84499e-24	3638363
CJI97_000208	C3_02090C_A	NA	hypothetical protein	303	42.193	166	4	7	300	3.22e-85	256	97.0297	-0.816726	5.32107	1.18086e-17	-0.849203	5.32107	3.35284e-19	-1.01906	5.32107	1.56311e-26	3636661
CJI97_000209	C3_02080W_A	NA	hypothetical protein	801.333	35.019	439	20	3	731	5.24e-127	398	90.9734	-1.73205	5.84331	1.40162e-38	-1.58341	5.84331	6.70042e-33	-1.9937	5.84331	6.1866e-50	3636575
CJI97_000210	C3_02040C_A	NA	hypothetical protein	210	72.527	50	0	1	182	1.96e-81	239	86.6667	-1.51763	4.19917	5.08692e-19	-0.622958	4.19917	0.000249027	-2.44047	4.19917	1.34894e-42	3636579
CJI97_000211	C3_02030W_A	NA	hypothetical protein	298	43.189	153	5	2	284	1.77e-63	201	94.9664	-0.87405	5.14372	1.88916e-22	-0.722519	5.14372	3.40683e-16	-1.28041	5.14372	2.09036e-45	3636580
CJI97_000222	C3_03110W_A	NA	hypothetical protein	521	48.998	221	6	35	482	2.25e-144	423	85.9885	-2.15322	7.23412	1.80643e-48	-1.69404	7.23412	2.50467e-31	-2.03764	7.23412	5.24993e-44	3638400
CJI97_000230	C7_00400W_A	LEU2	3-isopropylmalate dehydrogenase	369	83.88	58	1	4	368	0	641	98.916	-1.50464	6.46037	1.39694e-21	-1.69268	6.46037	1.45498e-26	-1.4947	6.46037	2.08757e-21	3638034
CJI97_000234	CR_06120W_A	RPL7	hypothetical protein	267	45.424	132	4	1	266	2.15e-80	242	99.6255	-1.85764	5.83276	1.91063e-36	-1.25263	5.83276	7.7672e-18	-2.81826	5.83276	2.22658e-76	6335362
CJI97_000235	CR_06110C_A	RFX1	hypothetical protein	763	41.115	286	13	177	710	2.16e-140	432	69.9869	-0.8968	5.5528	1.94806e-26	-1.15555	5.5528	2.34518e-43	-1.19056	5.5528	6.9783e-45	3644844
CJI97_000236	CR_06090W_A	NA	hypothetical protein	329	86.585	44	0	1	328	0	591	99.696	0.644098	4.15479	3.38746e-09	0.795	4.15479	8.63249e-14	0.581476	4.15479	9.69416e-08	6335359
CJI97_000237	CR_06080W_A	SIS1	hypothetical protein	339	66.379	102	6	1	338	2.31e-144	409	99.705	-1.25647	7.96974	1.05375e-23	-0.671763	7.96974	1.02694e-07	-1.17824	7.96974	3.61534e-21	3644841
CJI97_000239	C1_10780C_A	HNT1	hypothetical protein	153	87.413	18	0	5	147	7.09e-93	264	93.4641	0.725306	7.80863	2.06834e-07	0.616015	7.80863	1.43457e-05	1.33488	7.80863	1.23403e-21	3644441
CJI97_000246	C1_10970W_A	NA	hypothetical protein	685	57.08	234	12	16	678	0	668	96.7883	-0.883418	6.16483	6.08733e-09	-0.637502	6.16483	3.57784e-05	-1.52525	6.16483	2.19555e-23	3644427
CJI97_000248	C1_10960W_A	NA	hypothetical protein	264.333	43.548	110	4	3	240	1.87e-60	188	90.0378	0.664349	5.39668	5.07978e-10	0.942976	5.39668	5.03608e-19	0.839211	5.39668	2.37984e-15	30515047
CJI97_000251	C1_10990C_A	RTG3	hypothetical protein	495	38.211	152	12	151	491	1.46e-51	181	68.8889	0.980436	5.63873	8.39671e-27	0.763006	5.63873	8.64014e-17	0.826838	5.63873	1.69704e-19	3644423
CJI97_000259	C1_08620W_A	CTR2	hypothetical protein	174	49.63	64	3	8	141	2.9e-45	144	77.0115	0.903219	5.4089	2.69442e-13	0.67868	5.4089	5.53004e-08	1.03667	5.4089	3.57491e-17	3648427
CJI97_000262	C1_08590C_A	ERG1	hypothetical protein	495	66.194	164	3	1	493	0	680	99.596	2.13094	10.1985	1.07326e-25	2.56596	10.1985	2.39424e-35	2.36701	10.1985	5.46974e-31	3646509
CJI97_000268	C5_03650C_A	NA	hypothetical protein	395	35.083	220	10	43	394	8.81e-62	201	89.1139	1.4994	6.60862	5.06657e-26	0.966281	6.60862	1.29269e-11	1.59045	6.60862	4.06028e-29	3646986
CJI97_000274	C1_08490W_A	NA	kynureninase	454	65.188	151	4	5	452	0	620	98.6784	-1.02511	6.31441	6.96111e-34	-0.750161	6.31441	4.05219e-19	-1.09216	6.31441	2.53967e-38	3646492
CJI97_000275	C1_08500C_A	ENO1	enolase 2	440	82.339	77	0	4	439	0	719	99.0909	1.62258	14.0324	2.23621e-20	1.92905	14.0324	1.60408e-27	1.92455	14.0324	1.0219e-27	3646493
CJI97_000279	C7_03990C_A	NA	hypothetical protein	297	51.866	121	4	1	261	9.32e-96	281	87.8788	-0.688152	4.5392	8.06023e-11	-0.803851	4.5392	1.84193e-14	-0.832556	4.5392	3.5634e-15	3643115
CJI97_000319	C2_06970W_A	AAH1	adenosine deaminase	353	26.14	222	10	9	325	2.22e-22	94.4	89.8017	-1.84427	3.01241	1.8644e-32	-2.08888	3.01241	3.74901e-42	-2.67669	3.01241	3.42737e-59	3643529
CJI97_000345	CR_03020C_A	NA	hypothetical protein	219	57.209	90	2	3	216	6.66e-93	271	97.7169	-2.19926	5.68487	3.32343e-43	-1.56265	5.68487	2.12552e-23	-2.07518	5.68487	4.08526e-39	3642598
CJI97_000347	CR_03040C_A	HGT18	hypothetical protein	489	60.966	179	5	1	483	0	616	98.773	0.837478	5.74586	6.71949e-18	0.592123	5.74586	1.58893e-09	0.752285	5.74586	9.32363e-15	3645111
CJI97_000349	C5_03710C_A	NA	hypothetical protein	292	69.655	87	1	3	291	2.06e-155	433	98.9726	-2.47084	4.13752	1.78922e-59	-3.03103	4.13752	5.27195e-86	-2.49431	4.13752	1.23426e-60	3647240
CJI97_000350	C2_00880W_A	NA	hypothetical protein	351	45.48	189	2	1	350	9.62e-121	350	99.7151	-3.22655	5.47487	4.85295e-152	-3.26939	5.47487	1.5516e-158	-2.89442	5.47487	1.49809e-126	3638897
CJI97_000359	CR_03130W_A	NA	hypothetical protein	141	73.103	33	3	1	140	2.66e-66	196	99.2908	0.808894	4.23679	4.4929e-14	0.636624	4.23679	2.91675e-09	0.91935	4.23679	4.71584e-18	3645121
CJI97_000362	C3_01280W_A	NA	hypothetical protein	224	71.628	60	1	10	223	3.68e-118	333	95.5357	-1.21948	6.78332	1.17965e-18	-1.34373	6.78332	4.19789e-22	-1.21182	6.78332	1.58991e-18	3636623
CJI97_000363	C3_01300C_A	NCE103	hypothetical protein	270	68.662	71	2	1	269	6.64e-147	410	99.6296	1.36733	7.06803	9.74576e-42	0.785708	7.06803	9.57456e-15	0.875503	7.06803	3.48125e-18	3636621
CJI97_000367	CR_02370W_A	ERG25	methylsterol monooxygenase	324.667	76.589	70	0	2	300	2.26e-178	493	92.0945	1.15629	7.89329	3.88531e-25	2.05937	7.89329	7.60099e-74	0.802904	7.89329	5.56944e-13	3644933
CJI97_000368	C3_03440C_A	NA	hypothetical protein	648	53.607	261	3	27	625	0	667	92.4383	-2.84626	6.60866	2.31049e-41	-2.92245	6.60866	3.03228e-43	-3.73906	6.60866	3.11915e-65	3638356
CJI97_000370	C6_00150W_A	ARD	D-arabinitol 2-dehydrogenase [ribulose-forming]	280	78.261	60	0	4	279	5.19e-173	477	98.5714	2.06726	8.79107	1.2098e-35	0.822221	8.79107	6.15203e-07	1.96344	8.79107	1.31127e-32	3647906
CJI97_000375	CR_05200C_A	NA	hypothetical protein	170	35.811	86	2	1	148	2e-29	103	87.0588	-0.993548	7.61292	4.71918e-21	-1.07735	7.61292	2.56632e-24	-0.984212	7.61292	9.05345e-21	3648080
CJI97_000382	CR_01620C_A	MET6	5-methyltetrahydropteroyltriglutamate-homocysteine methyltransferase	768	83.572	126	0	1	767	0	1343	99.8698	0.767107	11.7529	3.31798e-10	0.928832	11.7529	4.41174e-14	0.651594	11.7529	9.00367e-08	3640084
CJI97_000383	C1_00210C_A	NA	hypothetical protein	370	51.105	162	5	4	352	9.01e-132	380	94.3243	1.79846	9.96505	1.70083e-25	1.64206	9.96505	1.82134e-21	2.01101	9.96505	3.0278e-31	3639335
CJI97_000390	C2_00150W_A	LEU5	hypothetical protein	406	66.929	118	3	25	405	0	531	93.8424	1.43551	5.24551	3.8428e-29	0.797419	5.24551	7.37761e-10	1.17108	5.24551	5.54488e-20	3638838
CJI97_000419	C5_01960C_A	NA	hypothetical protein	647	68.821	184	5	34	646	0	893	94.745	-1.46589	6.11498	4.82785e-23	-0.593755	6.11498	7.06229e-05	-1.73591	6.11498	2.19265e-31	3643738
CJI97_000423	C5_01110W_A	NA	hypothetical protein	322	47.305	129	7	2	313	5.75e-94	280	96.8944	-1.38493	5.29693	6.47799e-40	-0.801456	5.29693	7.47978e-15	-1.31434	5.29693	1.77015e-36	3642623
CJI97_000424	C5_01130W_A	CYC3	cytochrome c heme lyase	262	71.852	56	4	1	259	4.11e-142	397	98.855	-0.642147	6.09752	7.10633e-09	-0.664587	6.09752	2.58057e-09	-0.820818	6.09752	1.22391e-13	3642621
CJI97_000428	C5_01180W_A	PUS4	tRNA pseudouridine(55) synthase	412	51.445	158	4	1	341	2.81e-120	353	82.767	-1.50584	5.71785	4.56365e-41	-0.753823	5.71785	1.12921e-11	-1.83069	5.71785	6.79281e-59	3642661
CJI97_000432	C1_06360W_A	NA	hypothetical protein	464	43.257	167	8	108	449	5.3e-102	314	73.7069	-1.46176	5.45357	6.61674e-60	-1.12294	5.45357	1.43799e-37	-1.5025	5.45357	3.20851e-63	3639561
CJI97_000434	C5_00590W_A	PET9	ADP,ATP carrier protein	304	86.288	40	1	5	303	0	531	98.3553	-2.76053	10.5305	2.82468e-71	-2.41188	10.5305	3.91686e-56	-3.05102	10.5305	7.91071e-85	3641587
CJI97_000435	C5_00570W_A	NA	hypothetical protein	1541	61.571	481	13	85	1438	0	1774	87.865	0.687994	7.31922	2.5674e-08	1.63764	7.31922	1.13184e-39	1.00073	7.31922	4.13729e-16	3641589
CJI97_000446	C3_04000C_A	CTN3	hypothetical protein	864	53.4	373	14	2	863	0	931	99.7685	2.14295	6.87918	8.00192e-30	1.68486	6.87918	3.01518e-19	2.39772	6.87918	1.57577e-36	3647396
CJI97_000448	C5_03490C_A	NA	hypothetical protein	546	38.324	310	15	1	545	8.99e-123	369	99.8168	1.52748	7.1713	5.6645e-42	0.752691	7.1713	2.83463e-11	1.4197	7.1713	1.01742e-36	3646967
CJI97_000449	C5_03500W_A	GAP6	hypothetical protein	585	59.011	219	8	19	582	0	620	96.4103	0.788102	8.28653	4.49511e-15	0.764212	8.28653	4.34766e-14	0.89229	8.28653	5.75041e-19	3646968
CJI97_000454	CR_08030C_A	FGR32	hypothetical protein	763	36.418	346	19	128	761	1.51e-111	354	83.0931	0.606849	6.94981	1.92634e-12	0.635959	6.94981	1.90008e-13	0.682335	6.94981	1.87934e-15	3644136
CJI97_000457	C4_06470W_A	NA	hypothetical protein	190	59.709	62	6	1	188	2.95e-75	223	98.9474	1.68602	9.13364	8.47555e-56	1.36472	9.13364	1.89455e-37	1.64149	9.13364	3.64462e-53	3642790
CJI97_000462	CR_07650W_A	GLC7	serine/threonine-protein phosphatase PP1	329	91.541	24	2	1	328	0	623	99.696	0.793397	7.58798	5.24584e-18	0.906099	7.58798	6.56554e-23	0.862942	7.58798	4.12329e-21	3647257
CJI97_000469	CR_07420W_A	KGD2	hypothetical protein	441	68.539	127	3	1	438	0	597	99.3197	-0.874785	9.00071	2.99774e-18	-1.20508	9.00071	7.71813e-33	-0.90412	9.00071	1.86922e-19	3646036
CJI97_000489	C1_13650C_A	NA	hypothetical protein	508	32.817	191	7	1	301	1.38e-47	169	59.252	0.635854	5.4218	3.64097e-12	0.636485	5.4218	2.97282e-12	0.698171	5.4218	1.5978e-14	3636191
CJI97_000491	C1_13630W_A	CYB2	hypothetical protein	570	61.579	207	4	1	569	0	694	99.8246	1.29245	6.51259	1.12433e-44	0.762163	6.51259	1.99116e-16	1.23185	6.51259	7.16955e-41	3636213
CJI97_000500	C2_08820C_A	SPO11	hypothetical protein	348	29	172	13	56	344	8.36e-34	125	83.046	1.14317	5.48378	2.19304e-32	1.03628	5.48378	4.36072e-27	1.10227	5.48378	2.4464e-30	3643873
CJI97_000508	C1_05260C_A	SDH1	succinate dehydrogenase [ubiquinone] flavoprotein subunit, mitochondrial	630	84.848	95	0	3	629	0	1107	99.5238	-1.13494	9.46054	1.49738e-24	-1.41133	9.46054	1.2279e-36	-1.38486	9.46054	1.30087e-35	3642477
CJI97_000509	C1_04780C_A	NA	hypothetical protein	704	42.504	315	4	2	558	1.69e-151	460	79.1193	-1.53552	6.86743	1.84103e-72	-1.67252	6.86743	4.85391e-86	-1.61103	6.86743	2.0384e-79	3644774
CJI97_000511	C2_03240C_A	ROM2	hypothetical protein	1347	68.937	303	11	275	1343	0	1543	79.3615	0.633067	7.41847	5.71972e-10	0.654484	7.41847	2.04376e-10	0.672373	7.41847	4.01303e-11	3637434
CJI97_000513	C2_03170W_A	NA	hypothetical protein	251	48.729	116	4	3	237	1.44e-76	229	93.6255	1.68871	7.37592	2.86306e-61	1.5026	7.37592	3.38386e-49	1.95602	7.37592	6.44342e-81	3642988
CJI97_000519	C6_00480C_A	FET31	hypothetical protein	619	67.33	190	3	1	599	0	865	96.769	-1.02392	10.0545	1.36808e-16	-1.11837	10.0545	2.97523e-19	-1.04689	10.0545	2.48836e-17	3647151
CJI97_000521	C6_00420W_A	DPM2	hypothetical protein	125	67.606	23	0	1	71	8.47e-32	104	56.8	0.634108	5.95648	1.61931e-11	0.892543	5.95648	1.14259e-21	0.889204	5.95648	1.51247e-21	30515325
CJI97_000522	C6_00410C_A	SRO77	hypothetical protein	1077	49.862	520	14	1	1076	0	1093	99.9071	0.97585	7.76831	3.28264e-20	0.90676	7.76831	1.66958e-17	0.815632	7.76831	1.22175e-14	3646088
CJI97_000547	CR_10370W_A	HCR1	hypothetical protein	275	67.037	75	6	1	258	3.85e-88	262	93.8182	-1.43774	8.06783	7.55002e-43	-0.827023	8.06783	2.59072e-15	-1.48197	8.06783	1.8663e-45	3638952
CJI97_000554	C6_02190C_A	NA	hypothetical protein	371	69.949	85	1	9	370	0	569	97.5741	0.599119	6.74504	2.98533e-10	0.833501	6.74504	1.60783e-18	0.755661	6.74504	1.32281e-15	3645862
CJI97_000557	C6_02090C_A	NA	hypothetical protein	834	36.842	229	14	382	824	5.2e-77	268	53.1175	-0.616791	5.74704	2.80964e-08	0.765259	5.74704	2.55991e-12	-0.608202	5.74704	4.01525e-08	6335445
CJI97_000571	C1_11020W_A	NA	hypothetical protein	679	38.394	390	14	9	678	6.45e-162	479	98.6745	-0.847838	3.35919	4.27779e-14	-1.87266	3.35919	2.24313e-58	-0.749165	3.35919	1.6649e-11	3644420
CJI97_000579	CR_08000C_A	NA	hypothetical protein	531	70.705	137	3	2	529	0	798	99.435	-0.80563	6.43218	7.40659e-09	-1.03997	6.43218	1.23843e-13	-0.857851	6.43218	6.83592e-10	3644150
CJI97_000586	CR_08290W_A	NA	hypothetical protein	516	57.909	126	9	90	454	2.64e-144	419	70.7364	0.826433	6.90326	1.61893e-15	0.797623	6.90326	1.97921e-14	0.903072	6.90326	2.52347e-18	3642103
CJI97_000605	C1_06480C_A	NA	hypothetical protein	196.667	73.837	42	1	8	176	8.08e-91	260	85.9322	-1.06713	6.03636	1.8418e-29	-0.621245	6.03636	4.72278e-11	-1.17819	6.03636	1.47743e-35	30515008
CJI97_000615	C1_06550W_A	GLT1	hypothetical protein	2124	84.586	319	3	10	2123	0	3773	99.5292	-0.830098	8.49262	3.58954e-12	-0.899912	8.49262	7.30864e-14	-1.19877	8.49262	1.11444e-23	3639519
CJI97_000616	C1_03190C_A	ECM33	hypothetical protein	651.667	60.665	140	2	1	359	3.46e-149	428	55.0895	-0.76949	10.6863	1.33686e-11	-0.631142	10.6863	4.34512e-08	-1.42955	10.6863	6.86569e-36	30514977
CJI97_000622	C1_03960C_A	NA	hypothetical protein	550	36.387	187	7	78	417	5.32e-73	247	61.8182	1.32814	6.47822	2.22222e-39	1.22567	6.47822	7.02425e-34	1.49727	6.47822	1.10915e-49	3646418
CJI97_000627	C1_03940W_A	NA	hypothetical protein	158	65.517	46	3	16	157	2.84e-64	192	89.8734	-0.949451	6.73798	4.68628e-24	-1.04947	6.73798	4.83427e-29	-0.943645	6.73798	6.7812e-24	3646415
CJI97_000637	C4_07140W_A	NA	hypothetical protein	228	63.889	65	0	1	180	2.65e-89	259	78.9474	-2.32175	6.25317	3.21429e-86	-2.63765	6.25317	2.72223e-109	-2.61614	6.25317	1.03333e-106	3642936
CJI97_000641	C1_03270W_A	NA	hypothetical protein	513.667	42.778	181	10	1	349	7.64e-92	282	67.9429	2.10061	7.23291	2.54147e-91	1.09632	7.23291	1.2326e-26	1.84623	7.23291	1.092e-71	3636900
CJI97_000647	C3_06330W_A	TSA1B	peroxiredoxin TSA1	197	85.204	29	0	1	196	8.63e-126	350	99.4924	-3.09957	9.36661	4.3321e-104	-2.59574	9.36661	1.90203e-76	-3.51837	9.36661	5.34741e-129	30515214
CJI97_000648	C3_06340W_A	HNT2	hypothetical protein	182	61.582	62	2	2	173	1.23e-76	225	94.5055	-0.801059	4.84802	7.61401e-18	-0.605569	4.84802	4.41989e-11	-0.649495	4.84802	2.10993e-12	3642271
CJI97_000652	C1_01690C_A	LSC1	hypothetical protein	325	86.378	44	0	2	324	0	524	99.3846	-0.927261	9.41453	2.47457e-17	-0.797769	9.41453	4.84693e-13	-0.745467	9.41453	8.75692e-12	3640199
CJI97_000658	C5_02860C_A	GRP2	hypothetical protein	341	55.457	142	4	2	334	9.17e-124	357	97.654	-3.87804	5.78082	1.2286e-126	-3.67384	5.78082	3.17321e-117	-3.88958	5.78082	1.78084e-127	3637744
CJI97_000663	CR_06000W_A	SOK1	hypothetical protein	830	53.268	236	8	246	823	0	625	69.6386	1.22606	8.37853	1.13589e-29	0.807048	8.37853	1.28793e-13	1.27682	8.37853	4.01103e-32	3642495
CJI97_000667	C5_03820C_A	BUD7	hypothetical protein	738.333	59.869	257	9	1	717	0	925	97.1106	0.711775	7.72536	2.21082e-10	0.624965	7.72536	3.66943e-08	0.726153	7.72536	8.56338e-11	3647228
CJI97_000669	C5_03840W_A	NA	thiamine pyrophosphokinase	299	37.736	167	9	3	291	7.46e-67	209	96.6555	1.43731	6.53682	1.74557e-38	1.66526	6.53682	4.10406e-51	1.89234	6.53682	5.16574e-65	3647226
CJI97_000678	C4_06890W_A	ARR3	arsenical-resistance protein	411	63.366	133	5	3	405	0	520	98.0535	-1.57319	4.90974	5.17034e-54	-2.14964	4.90974	1.76097e-98	-1.57972	4.90974	1.18551e-54	3642910
CJI97_000686	C1_03720C_A	NA	hypothetical protein	533	50.727	244	10	4	532	0	524	99.2495	3.09618	7.02473	1.1764e-76	4.69536	7.02473	2.35232e-154	4.05332	7.02473	8.18604e-122	3648216
CJI97_000693	CR_00580W_A	YRB1	hypothetical protein	208	77.619	44	2	1	207	7.38e-102	291	99.5192	-1.9585	8.51005	5.27037e-55	-1.32039	8.51005	1.71189e-26	-1.94347	8.51005	2.47489e-54	3639663
CJI97_000702	C4_04320W_A	FRE10	hypothetical protein	701	47.167	367	4	1	700	0	700	99.8573	-3.74053	7.75043	2.43063e-122	-2.57029	7.75043	1.44095e-64	-3.34769	7.75043	8.13504e-102	3646841
CJI97_000709	C1_03900W_A	SEN15	hypothetical protein	110	32.468	58	4	2	109	1.23e-22	84.7	98.1818	0.838154	3.56978	5.50421e-16	0.760543	3.56978	3.81189e-14	0.834928	3.56978	5.43256e-16	3646411
CJI97_000716	C7_01160C_A	NA	hypothetical protein	92	64.835	32	0	1	91	1.6e-42	132	98.913	-1.27207	5.93914	2.1434e-34	-1.11999	5.93914	2.2303e-27	-1.17376	5.93914	8.19679e-30	30515351
CJI97_000721	C7_01200C_A	DBP7	hypothetical protein	759	56.777	254	14	3	758	0	855	99.6047	-1.00704	5.18507	1.00137e-13	-0.617249	5.18507	5.86472e-06	-1.37472	5.18507	5.18278e-24	3645903
CJI97_000727	C1_04810W_A	TCO89	hypothetical protein	724	35.841	324	30	44	718	6.47e-88	289	93.232	1.27509	6.36807	2.85466e-45	0.691869	6.36807	3.02505e-14	1.27397	6.36807	2.44503e-45	3644788
CJI97_000741	C4_06120W_A	GDH3	NADP-specific glutamate dehydrogenase	456	86.842	59	1	1	455	0	808	99.7807	-2.68662	8.9637	1.34383e-42	-3.83844	8.9637	1.36476e-77	-2.79907	8.9637	8.04922e-46	3648086
CJI97_000749	CR_00440C_A	LRG1	hypothetical protein	1400	53.795	438	23	276	1392	0	1217	79.7857	0.981636	7.69878	2.36476e-20	0.89209	7.69878	6.36008e-17	0.811304	7.69878	1.90144e-14	3639727
CJI97_000755	CR_02030C_A	NA	hypothetical protein	471	65.57	150	5	17	467	0	596	95.7537	-1.12261	4.6449	3.91205e-15	-0.901138	4.6449	2.60548e-10	-1.43432	4.6449	1.68815e-23	3640152
CJI97_000756	CR_01400W_A	LYS12	hypothetical protein	374	79.564	75	0	7	373	0	617	98.1283	-1.42361	6.90324	5.9151e-09	-1.39385	6.90324	1.74002e-08	-1.78988	6.90324	3.4408e-13	3640134
CJI97_000759	C3_03630W_A	ECM18	hypothetical protein	495	53.213	214	8	8	490	0	526	97.5758	-1.64901	4.74949	3.55278e-32	-1.78648	4.74949	9.79092e-38	-1.98038	4.74949	6.97544e-45	3645655
CJI97_000760	C6_04550C_A	NA	hypothetical protein	756	34.545	431	18	13	751	7.06e-135	415	97.7513	-0.634966	6.28098	2.10805e-10	-1.42879	6.28098	7.29059e-46	-0.920052	6.28098	3.28467e-20	3645976
CJI97_000762	C4_01920W_A	DPM3	hypothetical protein	115	75	23	0	22	113	1.88e-46	142	80	0.840874	5.8299	5.83723e-23	0.791489	5.8299	1.15409e-20	0.968434	5.8299	2.8953e-30	30515245
CJI97_000765	C4_01900C_A	MDH1-1	malate dehydrogenase, mitochondrial	332	87.651	40	1	1	331	0	563	99.6988	-0.676021	10.3315	5.56702e-10	-1.0063	10.3315	4.31997e-20	-0.909688	10.3315	5.97529e-17	3635636
CJI97_000775	C1_03370W_A	NA	polyadenylate-binding protein, cytoplasmic and nuclear	628	74.057	145	9	1	627	0	908	99.8408	-1.66359	10.0638	4.34654e-28	-0.621878	10.0638	4.58858e-05	-1.7844	10.0638	5.25274e-32	3636891
CJI97_000776	C1_03380W_A	TPS2	trehalose-phosphatase	879	66.897	284	4	6	871	0	1241	98.521	0.644477	8.79336	1.17827e-05	0.757071	8.79336	3.5706e-07	0.883899	8.79336	1.56093e-09	3636892
CJI97_000777	C1_03390W_A	EHT1	hypothetical protein	424	50.82	202	5	1	421	4.54e-162	461	99.2925	-3.08027	7.59619	2.63588e-155	-2.13863	7.59619	1.49532e-81	-3.17852	7.59619	5.98304e-164	3636894
CJI97_000778	C1_03400W_A	NA	hypothetical protein	641	41.824	287	13	1	546	3.05e-148	442	85.1794	0.867358	6.96764	7.70485e-08	0.867892	6.96764	1.07482e-07	1.10021	6.96764	8.46509e-12	3636904
CJI97_000780	C1_03330C_A	NA	hypothetical protein	498	49.632	209	16	1	496	2.66e-161	466	99.5984	1.46073	7.0142	3.07257e-27	1.0112	7.0142	8.5652e-14	1.66721	7.0142	6.79552e-35	3636859
CJI97_000783	C5_01360W_A	CFL4	hypothetical protein	660	23.831	409	21	52	643	4.78e-48	177	89.697	-2.16146	6.27496	4.68425e-30	-2.23041	6.27496	1.08339e-31	-2.2864	6.27496	2.68173e-33	3642639
CJI97_000786	C5_05460C_A	NA	hypothetical protein	165	65.333	49	2	1	149	8.42e-69	203	90.303	-1.05653	2.55841	2.17366e-12	-1.52928	2.55841	1.47287e-24	-1.17335	2.55841	6.88465e-15	3636527
CJI97_000797	C1_01750W_A	NA	hypothetical protein	564	43.291	285	11	3	563	1.1e-176	511	99.4681	-1.15846	5.03074	5.80795e-14	-0.905822	5.03074	4.55937e-09	-1.17875	5.03074	1.8374e-14	3645413
CJI97_000807	CR_06290C_A	NA	hypothetical protein	304	35.691	162	9	22	303	2.27e-57	186	92.7632	0.820578	6.13685	2.87192e-15	0.876017	6.13685	3.55913e-17	1.11839	6.13685	2.74383e-27	3644856
CJI97_000809	CR_06340C_A	PGI1	glucose-6-phosphate isomerase	576	81.17	102	1	28	573	0	927	94.7917	1.19967	11.2313	1.08978e-22	1.29767	11.2313	5.33462e-26	1.40167	11.2313	2.6722e-30	3644847
CJI97_000822	C1_08410C_A	SAM4	hypothetical protein	331.667	38.462	164	10	3	308	1.85e-69	216	92.2613	-1.77684	0.75059	2.36984e-18	-1.33087	0.75059	1.64383e-14	-1.72352	0.75059	4.63973e-18	3646506
CJI97_000839	C1_10360C_A	NA	hypothetical protein	599	47.89	270	12	9	598	0	558	98.4975	-1.81347	8.61068	2.0849e-59	-2.20685	8.61068	2.43433e-85	-0.813159	8.61068	1.1451e-13	3634836
CJI97_000858	C4_07240W_A	NA	hypothetical protein	229.333	61.24	47	1	9	134	1.55e-52	160	54.9419	0.946653	5.89105	3.65156e-29	0.69516	5.89105	2.25559e-16	1.15326	5.89105	5.56501e-43	3642945
CJI97_000859	C6_04440C_A	NA	hypothetical protein	1024	33.504	425	20	258	1021	1.65e-134	424	74.6094	0.693262	5.94018	2.1998e-12	0.589777	5.94018	2.94258e-09	1.07416	5.94018	4.61098e-28	3645983
CJI97_000864	CR_08830W_A	NA	hypothetical protein	94	48.454	35	4	1	93	1.96e-21	78.6	98.9362	4.47317	6.73937	6.81943e-190	2.81045	6.73937	1.27703e-84	4.99529	6.73937	2.7093e-227	30515450
CJI97_000865	CR_08860W_A	PDK2	hypothetical protein	510	71.705	134	5	1	509	0	749	99.8039	1.75791	7.11513	7.91129e-70	0.759523	7.11513	2.54676e-14	1.72192	7.11513	3.2213e-67	3641876
CJI97_000867	CR_08890C_A	ASR2	hypothetical protein	232	35.071	108	6	42	229	1.05e-21	88.6	81.0345	5.06549	8.0867	2.24952e-190	2.19446	8.0867	2.57311e-45	5.0719	8.0867	1.1017e-190	3641907
CJI97_000882	C2_04180C_A	NA	hypothetical protein	317	76.052	73	1	8	316	3.49e-176	488	97.4763	-1.22045	5.93332	4.30735e-40	-1.13238	5.93332	2.16295e-35	-0.83147	5.93332	7.27794e-20	3637330
CJI97_000884	C2_04160W_A	NA	hypothetical protein	273	51.984	116	3	23	271	7.18e-94	276	91.2088	-0.835475	5.43772	9.80946e-17	-0.584047	5.43772	6.05408e-09	-0.780891	5.43772	6.56385e-15	3637331
CJI97_000888	C2_04120C_A	NA	hypothetical protein	471	49.499	169	13	1	463	1.42e-144	419	98.3015	-1.35716	5.39715	2.14602e-17	-0.827951	5.39715	2.43809e-07	-2.27699	5.39715	8.64584e-44	3637377
CJI97_000892	C2_05700W_A	OSM1	hypothetical protein	472	52.254	198	13	8	467	1.42e-163	469	97.4576	1.2771	10.4534	6.2249e-11	1.00083	10.4534	4.02539e-07	1.52267	10.4534	7.15607e-15	3645573
CJI97_000901	C2_05750W_A	NA	hypothetical protein	407	45.215	204	11	7	406	4.72e-88	271	98.2801	-1.11806	6.09556	1.1868e-16	-1.14386	6.09556	3.01254e-17	-1.74269	6.09556	2.77828e-37	3645577
CJI97_000904	CR_07670W_A	NA	hypothetical protein	252	63.333	69	3	14	246	1.09e-101	294	92.4603	-0.883573	7.06517	5.90831e-16	-0.946754	7.06517	5.84758e-18	-0.847759	7.06517	7.12663e-15	3647255
CJI97_000907	CR_08330W_A	NA	hypothetical protein	208	55.76	85	4	1	206	2.54e-79	234	99.0385	-0.661129	5.69828	2.67372e-11	-0.933099	5.69828	4.6004e-21	-0.658413	5.69828	2.81783e-11	3642080
CJI97_000912	C7_00160C_A	NA	hypothetical protein	169	43.787	78	2	1	168	3.58e-34	115	99.4083	-1.69808	5.30686	2.02148e-33	-1.07803	5.30686	9.74277e-15	-2.36068	5.30686	2.00451e-60	3637972
CJI97_000914	CR_01340W_A	NA	hypothetical protein	540	47.505	268	6	2	536	0	523	99.0741	1.38669	3.91403	2.5959e-39	0.981255	3.91403	6.76234e-21	1.29432	3.91403	1.64193e-34	3640165
CJI97_000919	C4_06570C_A	PDC11	hypothetical protein	577	58.115	227	6	5	575	0	666	98.9601	1.6689	6.9482	1.41072e-78	0.783046	6.9482	1.67051e-18	1.68131	6.9482	8.4114e-80	3642780
CJI97_000926	C4_06170C_A	NA	hypothetical protein	182	76.374	38	2	1	177	1.65e-101	288	97.2527	-1.05138	5.90326	7.23902e-28	-0.994483	5.90326	2.25157e-25	-0.999692	5.90326	1.56707e-25	3642818
CJI97_000928	C4_06210C_A	NA	hypothetical protein	508	68.251	146	6	1	505	0	695	99.4094	-1.59629	6.44237	7.9738e-23	-1.13089	6.44237	3.07117e-12	-2.41647	6.44237	6.64652e-48	3642815
CJI97_000933	C4_04500C_A	NA	hypothetical protein	252	62.753	87	3	3	247	9.16e-112	320	97.2222	-1.93514	4.61283	1.01499e-56	-1.76411	4.61283	2.47592e-49	-1.29877	4.61283	8.54728e-28	3641123
CJI97_000935	C4_04520W_A	NA	hypothetical protein	307	51.78	113	3	1	306	9.27e-86	256	99.6743	-2.36893	5.75574	4.86459e-66	-2.42496	5.75574	1.59213e-69	-2.70906	5.75574	8.32796e-84	3641110
CJI97_000938	C4_06270C_A	ERG26	hypothetical protein	352	72.674	93	1	4	346	0	540	97.4432	0.701861	7.17881	6.18801e-14	1.29301	7.17881	1.06749e-43	0.917684	7.17881	6.55884e-23	3642803
CJI97_000946	CR_02920C_A	AQY1	hypothetical protein	287	77.985	55	3	20	286	1.58e-140	395	93.0314	3.69953	2.96943	1.18022e-107	1.4176	2.96943	1.4127e-15	1.92243	2.96943	8.77976e-28	3642587
CJI97_000948	CR_02940C_A	NA	hypothetical protein	336	56.901	133	6	1	335	8.67e-133	380	99.7024	-2.57076	3.30535	7.08198e-47	-2.33073	3.30535	1.47655e-41	-2.6979	3.30535	5.63678e-51	3642589
CJI97_000954	C6_02830W_A	MNN45	hypothetical protein	726	40.986	364	16	29	720	0	576	95.3168	-0.864812	6.95656	2.45766e-15	-0.817605	6.95656	9.67743e-14	-1.1646	6.95656	1.92388e-26	3639250
CJI97_000956	C6_03790C_A	HGT10	hypothetical protein	567	67.201	154	3	2	554	0	775	97.5309	3.8532	9.99419	3.00446e-109	1.80806	9.99419	5.31696e-29	4.05662	9.99419	8.48601e-119	3640309
CJI97_000957	C4_05700W_A	ZCF5	hypothetical protein	1029	45.588	406	21	23	906	0	763	85.9086	2.19451	8.38501	1.74106e-28	0.929587	8.38501	2.24785e-06	2.64554	8.38501	1.29578e-39	3641819
CJI97_000963	C1_02220C_A	NA	YjeF family domain-containing protein	244	62.055	84	6	2	243	6.12e-100	292	99.1803	1.40626	7.70928	3.38452e-19	0.944904	7.70928	2.28311e-09	2.16161	7.70928	7.44594e-42	3644595
CJI97_000969	C1_02280C_A	PSY2	hypothetical protein	865	46.961	232	12	37	548	4.37e-145	451	59.1908	0.947182	5.31573	4.32599e-24	0.773393	5.31573	1.37697e-16	0.890519	5.31573	1.5424e-21	3644567
CJI97_000972	C1_02310C_A	NA	hypothetical protein	108	50	41	2	4	99	7e-31	104	88.8889	-0.728832	5.52396	5.68727e-15	-0.998662	5.52396	6.18327e-27	-0.75376	5.52396	5.459e-16	3644570
CJI97_000986	C1_11690W_A	NA	hypothetical protein	439	31.288	194	16	7	432	1.9e-43	156	97.0387	1.08662	7.0637	1.58297e-18	0.632382	7.0637	4.64362e-07	1.0195	7.0637	1.4519e-16	3645322
CJI97_000987	C1_11680C_A	NA	hypothetical protein	86	43.056	41	0	1	72	6.67e-16	63.9	83.7209	1.90188	3.35746	7.32214e-44	1.35509	3.35746	5.33096e-23	1.96681	3.35746	2.53652e-47	30515056
CJI97_000991	C3_07790W_A	STD1	hypothetical protein	344	61.318	113	8	1	341	5.89e-137	390	99.1279	1.46514	6.80792	2.2273e-24	0.620335	6.80792	2.11645e-05	1.51849	6.80792	3.88884e-26	3647459
CJI97_000999	CR_02360W_A	IDP2	isocitrate dehydrogenase [NADP] peroxisomal	413	84.521	63	0	3	409	0	720	98.5472	-1.02805	9.55187	3.4024e-12	-2.90537	9.55187	3.70346e-78	-1.17555	9.55187	1.64417e-15	3644934
CJI97_001008	C1_05990C_A	NA	hypothetical protein	338	39.21	191	6	4	323	1.81e-78	242	94.6746	-1.23322	2.59583	1.92324e-16	-1.9888	2.59583	3.84193e-39	-1.24649	2.59583	6.01447e-17	3639871
CJI97_001009	C2_05360C_A	BIO32	hypothetical protein	448	37.303	251	6	17	437	3.63e-93	288	93.9732	-1.65252	1.68692	2.29764e-09	-2.5107	1.68692	1.43636e-18	-1.70351	1.68692	7.16682e-10	3643430
CJI97_001011	C4_02640C_A	SEN2	tRNA-intron endonuclease	378	36.658	218	13	1	377	9.61e-78	243	99.7354	-1.30478	5.67192	1.18467e-12	-1.29701	5.67192	2.18789e-12	-1.48436	5.67192	6.64952e-16	3637832
CJI97_001016	C1_01360C_A	NA	hypothetical protein	344	28.267	210	20	4	342	3.89e-07	49.7	98.5465	1.05939	8.2925	8.71238e-09	1.32307	8.2925	1.18677e-12	1.59679	8.2925	6.14096e-18	3640191
CJI97_001017	C1_01360C_A	NA	hypothetical protein	228	38.647	103	7	3	193	3.92e-36	132	83.7719	1.18558	7.20057	2.27448e-13	1.5513	7.20057	1.981e-21	1.65275	7.20057	2.55423e-24	3640191
CJI97_001020	C1_01400C_A	NA	hypothetical protein	513	50.203	229	8	17	502	1.19e-160	463	94.7368	1.84302	5.67317	2.92756e-69	2.04794	5.67317	6.60491e-86	1.7858	5.67317	3.0097e-65	3640237
CJI97_001021	C1_01420C_A	CRL1	hypothetical protein	324	61.386	97	4	33	323	1.05e-135	387	89.8148	-0.998477	5.03486	7.98148e-19	-0.77754	5.03486	3.88127e-12	-0.98318	5.03486	1.97073e-18	3640238
CJI97_001033	C2_09890W_A	SMM1	hypothetical protein	368	43.631	182	6	1	352	1.06e-101	305	95.6522	-0.673702	5.75438	5.74435e-14	-1.25896	5.75438	8.7982e-45	-0.728428	5.75438	3.84973e-16	3643778
CJI97_001035	C7_00290C_A	HGT13	hypothetical protein	542	50.096	244	5	9	523	1.48e-177	510	95.0185	2.52374	6.64013	8.51107e-48	1.04182	6.64013	1.15783e-09	3.00365	6.64013	4.99423e-65	3638047
CJI97_001038	CR_00640W_A	ACC1	acetyl-CoA carboxylase	2549.67	78.876	453	7	70	2268	0	3634	86.2466	-1.01299	10.7192	6.42713e-17	-0.686758	10.7192	2.15267e-08	-1.33977	10.7192	2.85749e-28	3639688
CJI97_001044	CR_00800C_A	PWP2	hypothetical protein	911	63.596	297	7	1	899	0	1182	98.6828	-1.21513	6.50559	3.41933e-21	-0.746671	6.50559	7.53751e-09	-1.85945	6.50559	4.03635e-46	3640416
CJI97_001045	CR_00780C_A	GSY1	hypothetical protein	697	82.738	103	4	1	672	0	1133	96.4132	1.15026	10.3374	1.55356e-12	1.04727	10.3374	1.81291e-10	1.39323	10.3374	1.18235e-17	3640435
CJI97_001050	C7_02560W_A	NA	hypothetical protein	1172	28.423	732	42	1	1160	9.3e-133	435	98.9761	0.77624	5.36345	3.04121e-09	0.785026	5.36345	2.44102e-09	0.832318	5.36345	1.74083e-10	3637016
CJI97_001056	C7_02690C_A	NA	hypothetical protein	398	57.072	165	2	1	397	4.07e-169	477	99.7487	-1.07875	6.40974	1.66467e-26	-0.73149	6.40974	4.86426e-13	-0.923473	6.40974	4.94916e-20	3647649
CJI97_001089	CR_00210W_A	ALK2	hypothetical protein	532	50.772	242	8	23	530	0	523	95.4887	-2.74778	5.17033	1.01973e-153	-3.1218	5.17033	1.39542e-197	-2.62694	5.17033	1.46621e-142	3639700
CJI97_001092	CR_10550W_A	DRS1	hypothetical protein	739	59.77	184	11	24	718	0	759	94.046	-1.84509	6.30862	1.0751e-35	-0.877503	6.30862	2.19561e-09	-2.70902	6.30862	9.30626e-71	3639045
CJI97_001095	C4_06930C_A	EXM2	hypothetical protein	237	57.447	98	1	1	235	7.91e-99	286	99.1561	1.02005	4.46316	4.33139e-18	0.868121	4.46316	1.58004e-13	1.1445	4.46316	1.17349e-22	3642929
CJI97_001097	C4_00090W_A	PHR3	hypothetical protein	495.667	58.95	168	3	1	416	0	521	83.9274	1.99474	3.06752	7.5261e-52	1.44805	3.06752	5.06136e-28	1.96764	3.06752	1.25456e-50	3645003
CJI97_001102	C2_10850C_A	NA	hypothetical protein	588	48.881	248	12	7	583	2.3e-174	503	98.1293	-1.56807	6.07984	4.0565e-20	-1.42786	6.07984	6.49572e-17	-1.55148	6.07984	7.95528e-20	3641232
CJI97_001107	C2_10810W_A	NA	hypothetical protein	331	42.321	154	7	2	294	1.24e-70	220	88.5196	-1.30232	4.67075	2.45955e-25	-1.1933	4.67075	6.24208e-22	-1.8945	4.67075	4.85392e-50	3641243
CJI97_001112	C2_10740C_A	NA	hypothetical protein	920	55.567	381	15	2	919	0	996	99.7826	-1.56587	5.22124	1.73681e-37	-0.687058	5.22124	1.3276e-08	-2.13174	5.22124	1.32498e-65	3641236
CJI97_001118	C4_06940C_A	NA	hypothetical protein	428	33.78	225	7	51	412	1.89e-54	184	84.5794	-1.02542	5.43043	2.41465e-14	-1.24306	5.43043	2.89324e-20	-0.750641	5.43043	1.98767e-08	3642928
CJI97_001120	CR_00150C_A	POT1	3-ketoacyl-CoA thiolase B, peroxisomal	417	73.141	102	3	1	416	0	626	99.7602	2.36894	10.5826	6.83322e-43	0.778465	10.5826	4.65637e-06	2.28725	10.5826	1.98907e-40	3639707
CJI97_001131	C5_05340W_A	NA	hypothetical protein	419	69.212	123	2	1	417	0	606	99.5227	-1.39873	6.14095	6.41688e-22	-0.910188	6.14095	3.96597e-10	-1.95173	6.14095	4.03906e-40	3636400
CJI97_001134	C1_11430W_A	NA	hypothetical protein	525	26.214	156	14	242	523	7.86e-06	46.6	53.7143	-1.73572	2.96156	8.49385e-23	-0.743576	2.96156	9.92347e-06	-2.26649	2.96156	3.53597e-35	3644541
CJI97_001137	C1_11450C_A	SAM2	S-adenosylmethionine synthase	383	89.737	39	0	3	382	0	688	99.2167	-2.69463	10.1456	8.90181e-72	-1.79425	10.1456	1.8022e-34	-3.02515	10.1456	7.5213e-88	3644538
CJI97_001140	C1_11480W_A	PHO84	phosphate:H+ symporter	554	74.721	135	1	17	553	0	841	96.9314	4.01165	5.91124	1.15056e-91	2.09355	5.91124	5.33927e-29	4.33537	5.91124	2.62416e-104	3645348
CJI97_001149	C5_01780W_A	PAP1	Poly(A) polymerase PAPalpha	563	66.963	177	5	1	562	0	781	99.8224	-2.2552	4.59907	4.94574e-119	-1.97624	4.59907	1.46334e-98	-2.40559	4.59907	1.17279e-133	3643763
CJI97_001150	C5_01760C_A	PIKA	hypothetical protein	932	55.879	377	14	7	931	0	995	99.2489	-3.79347	4.87786	1.66221e-190	-3.84413	4.87786	1.90404e-202	-3.65654	4.87786	2.54732e-181	3643765
CJI97_001151	C5_01770C_A	OBPA	hypothetical protein	398	64.516	120	1	24	363	2.11e-171	484	85.4271	-11.0532	5.21798	0	-11.5937	5.21798	0	-10.2871	5.21798	0	3643764
CJI97_001153	C5_00680W_A	RMT2	hypothetical protein	434	52.778	163	8	1	430	4.81e-161	459	99.0783	-1.03391	4.83753	7.93383e-18	-0.813822	4.83753	1.02432e-11	-1.37082	4.83753	8.51045e-30	3641569
CJI97_001154	C5_01360W_A	CFL4	hypothetical protein	761	42.698	389	12	44	760	0	618	94.2181	-2.47265	3.79544	2.74337e-65	-2.88788	3.79544	1.30101e-88	-0.757918	3.79544	9.09313e-09	3642639
CJI97_001156	C5_00660C_A	ERG11	lanosterol 14-alpha demethylase	525	70.189	150	3	1	524	0	802	99.8095	2.2872	11.5621	2.23687e-50	2.55209	11.5621	3.73078e-61	3.54089	11.5621	1.44299e-107	3641571
CJI97_001165	C6_03380W_A	NA	hypothetical protein	187	23.49	87	2	49	170	0.000297	38.5	65.2406	1.48004	5.92882	2.0849e-59	0.635324	5.92882	6.49486e-12	1.4888	5.92882	3.06656e-60	3639231
CJI97_001165	C6_03380W_A	NA	hypothetical protein	187	77.358	30	3	26	184	6.23e-78	235	85.0267	1.48004	5.92882	2.0849e-59	0.635324	5.92882	6.49486e-12	1.4888	5.92882	3.06656e-60	3639231
CJI97_001169	C6_02770W_A	MRT4	hypothetical protein	235	64.444	77	1	1	225	2.11e-106	304	95.7447	-1.81953	6.06162	8.34488e-30	-0.590393	6.06162	0.000238758	-1.99502	6.06162	2.80123e-35	3639219
CJI97_001170	C6_02740W_A	NA	hypothetical protein	108	71.028	31	0	1	107	3e-57	170	99.0741	-1.03863	6.53257	5.75066e-21	-0.891242	6.53257	8.18873e-16	-0.930006	6.53257	3.05531e-17	3639216
CJI97_001173	C6_04160C_A	SPB1	ribosomal RNA large subunit methyltransferase J	798	60.567	282	11	1	797	0	956	99.8747	-1.06785	7.10513	1.41415e-24	-0.840441	7.10513	8.96527e-16	-1.45892	7.10513	6.05484e-44	3648179
CJI97_001176	C6_03390W_A	NA	hypothetical protein	317	72.492	60	3	1	288	3.24e-159	444	90.8517	-1.62319	5.61111	2.75227e-30	-0.627584	5.61111	9.32249e-06	-1.90073	5.61111	2.00666e-40	3639232
CJI97_001201	C4_01840C_A	NA	hypothetical protein	242	61.088	86	5	1	238	1.86e-106	305	98.3471	-1.04638	7.24508	4.82193e-31	-0.944076	7.24508	1.2361e-25	-0.860179	7.24508	1.07458e-21	3635592
CJI97_001205	C4_02080W_A	NA	hypothetical protein	292	74.468	70	2	10	289	1.11e-153	429	95.8904	-1.57673	3.93386	6.35103e-44	-0.879517	3.93386	5.02959e-16	-1.65186	3.93386	5.15089e-48	3635643
CJI97_001210	C4_02120W_A	ERV29	hypothetical protein	332	62.236	102	2	1	331	3.06e-139	395	99.6988	0.910035	7.29097	9.6392e-14	0.736184	7.29097	2.54721e-09	0.896273	7.29097	1.99467e-13	3635672
CJI97_001219	C4_02870C_A	ZUO1	hypothetical protein	430	74.419	106	2	1	429	0	548	99.7674	-2.19437	7.25586	2.19068e-65	-1.16378	7.25586	2.20097e-20	-2.52794	7.25586	2.44337e-84	3637908
CJI97_001221	C4_02360W_A	AMS1	hypothetical protein	1100	57.719	415	19	1	1099	0	1322	99.9091	3.61434	6.2446	2.62034e-152	1.14129	6.2446	1.14251e-17	3.07832	6.2446	9.77365e-115	3637882
CJI97_001237	C1_09090C_A	ARG81	hypothetical protein	804	48.551	228	16	166	802	0	676	79.2289	1.49146	5.75027	1.02747e-30	0.678489	5.75027	2.33956e-07	1.26015	5.75027	1.60585e-22	3634775
CJI97_001240	C4_07040W_A	NA	hypothetical protein	575	41.941	267	14	1	570	8.52e-146	429	99.1304	2.63502	6.42044	5.47506e-52	1.19928	6.42044	1.9407e-12	2.49999	6.42044	1.94821e-47	3642963
CJI97_001253	C1_08610C_A	NA	hypothetical protein	249	55.45	85	3	1	208	4.79e-73	220	83.5341	-1.54081	11.2295	1.08066e-38	-1.22104	11.2295	5.52097e-25	-1.49153	11.2295	1.47095e-36	3646512
CJI97_001260	C7_00060C_A	NA	hypothetical protein	235	47.727	114	1	12	231	2.96e-76	228	93.617	1.79755	3.58851	3.61389e-21	-0.663038	3.58851	0.00107601	0.816239	3.58851	2.01567e-05	3638013
CJI97_001261	C7_00050C_A	RAD3	DNA repair helicase RAD3	794	84.489	95	3	1	793	0	1386	99.8741	-0.726915	5.44839	1.85604e-18	-0.843014	5.44839	1.05201e-24	-0.875707	5.44839	4.46253e-26	3638014
CJI97_001272	C4_05680W_A	PHO4	hypothetical protein	470	37.037	198	16	46	450	7.16e-66	221	86.1702	1.1324	6.11199	6.55946e-38	0.873107	6.11199	3.60533e-23	1.45704	6.11199	3.88838e-62	3641817
CJI97_001280	C3_03410C_A	NA	hypothetical protein	1050	67.854	311	12	9	1037	0	1471	98	1.62497	8.99179	5.98405e-32	1.029	8.99179	8.9788e-14	1.40747	8.99179	1.16843e-24	3638353
CJI97_001286	C3_03060W_A	NA	hypothetical protein	167	45.614	74	4	1	165	2.69e-48	152	98.8024	0.857996	4.06876	4.83668e-13	1.12244	4.06876	3.55543e-22	0.679148	4.06876	1.31288e-08	3638395
CJI97_001308	C5_00180W_A	AFL1	hypothetical protein	1145	78.684	135	5	384	1142	0	1202	66.2882	0.829588	7.51671	3.16185e-16	0.655716	7.51671	1.65243e-10	0.841971	7.51671	9.81473e-17	3641594
CJI97_001310	C5_00280C_A	NA	hypothetical protein	325	69.018	87	5	1	321	3.46e-169	471	98.7692	-1.02405	6.4062	2.94786e-20	-0.720418	6.4062	1.02376e-10	-1.1654	6.4062	8.95112e-26	3641581
CJI97_001311	C6_02660C_A	NA	hypothetical protein	546	36.084	285	12	65	545	4.18e-78	254	88.0952	-1.55924	2.42581	1.01221e-27	-1.86449	2.42581	5.39544e-41	-1.59825	2.42581	3.0781e-29	3639224
CJI97_001314	C2_00660C_A	SOD4	hypothetical protein	196	48.718	75	2	14	164	4.78e-48	154	77.0408	-1.59362	5.3792	6.64505e-16	-2.66669	5.3792	4.4213e-39	-1.93755	5.3792	1.86205e-22	3638888
CJI97_001323	C2_01070W_A	NA	hypothetical protein	409	55.639	166	5	10	408	4.1e-146	419	97.555	-1.8987	5.68443	5.05261e-26	-0.786206	5.68443	1.11233e-05	-2.54202	5.68443	1.40511e-43	3638834
CJI97_001325	C1_03550C_A	COQ6	ubiquinone biosynthesis monooxygenase COQ6	474	65.844	139	4	6	473	0	660	98.7342	0.892116	8.78856	6.04549e-11	1.53287	8.78856	9.20173e-29	1.30618	8.78856	1.07255e-21	3636878
CJI97_001331	C1_00150C_A	RIM8	hypothetical protein	769	46.851	234	18	1	637	8.66e-168	496	82.8349	1.59165	7.86357	1.02078e-52	1.36337	7.86357	2.49922e-39	1.55335	7.86357	1.85109e-50	3639342
CJI97_001337	C1_00090W_A	NA	hypothetical protein	232	53.782	53	2	59	177	4.91e-46	149	51.2931	-1.37388	5.13727	2.32905e-44	-1.84303	5.13727	1.98113e-78	-1.47987	5.13727	4.28385e-51	3639304
CJI97_001343	CR_10750C_A	NA	hypothetical protein	153	53.333	53	2	1	150	5.15e-40	129	98.0392	-1.67271	5.49025	9.4829e-25	-0.718142	5.49025	9.89551e-06	-1.73705	5.49025	1.33919e-26	3638942
CJI97_001355	CR_10830C_A	NA	hypothetical protein	159	64.516	54	1	4	158	7.96e-70	206	97.4843	-1.92608	5.78011	4.03157e-54	-0.776339	5.78011	1.9839e-10	-1.99024	5.78011	1.32425e-57	3638960
CJI97_001367	C1_11770C_A	NA	hypothetical protein	959.667	36.711	282	7	2	486	2.46e-98	328	50.5384	1.18391	7.94329	2.58031e-33	0.972672	7.94329	6.39041e-23	0.768806	7.94329	4.80074e-15	3645327
CJI97_001378	C3_06890W_A	PMT2	hypothetical protein	756	74.286	180	5	29	754	0	1153	96.0317	0.731576	8.52326	1.44047e-10	0.972563	8.52326	2.31213e-17	0.788104	8.52326	4.37624e-12	3638538
CJI97_001391	C2_06090W_A	NA	hypothetical protein	1002	29.982	633	32	1	1001	2.35e-109	362	99.9002	0.847746	5.07564	1.31511e-15	0.743929	5.07564	2.52272e-12	0.800382	5.07564	4.10468e-14	3644097
CJI97_001399	C3_07640C_A	FUM12	fumarate hydratase, mitochondrial	468	88.621	52	0	5	461	0	844	97.6496	-1.04312	9.15248	9.3196e-25	-0.610282	9.15248	2.65394e-09	-1.05296	9.15248	2.68934e-25	3638489
CJI97_001402	C3_02970C_A	NA	hypothetical protein	414	40.895	130	11	1	265	1.02e-56	187	64.0097	1.0775	5.48366	1.32892e-19	1.1093	5.48366	9.83415e-21	1.36234	5.48366	1.2003e-30	3638385
CJI97_001403	C3_02820C_A	NSG2	hypothetical protein	312	42	155	10	24	307	1.79e-56	184	91.0256	0.808173	7.20744	3.07886e-15	0.823187	7.20744	1.27396e-15	0.991023	7.20744	3.05424e-22	3638419
CJI97_001404	C3_02940C_A	NUO2	hypothetical protein	200	71.574	53	1	1	197	6.07e-103	293	98.5	-1.14271	6.87692	1.348e-32	-1.01333	6.87692	4.18764e-26	-1.03439	6.87692	3.19066e-27	3638381
CJI97_001407	C3_02910W_A	NA	hypothetical protein	219	36.683	115	5	9	197	3.06e-39	132	86.3014	1.28374	3.57135	3.63389e-31	1.10416	3.57135	2.44928e-24	1.3562	3.57135	2.82169e-35	3638378
CJI97_001410	C4_00120W_A	PGA7	hypothetical protein	137	55.652	49	1	19	133	8.19e-38	125	83.9416	2.49331	4.76451	4.443e-100	2.22827	4.76451	3.4376e-82	2.74021	4.76451	9.32783e-121	3645006
CJI97_001428	CR_01740W_A	MCI4	hypothetical protein	137	69.784	37	1	1	134	3.09e-67	197	97.8102	-0.80184	7.47569	3.8544e-17	-0.710714	7.47569	1.16454e-13	-0.732858	7.47569	1.23082e-14	3640118
CJI97_001431	CR_01770C_A	NA	hypothetical protein	927	59.417	294	16	23	880	0	1032	92.5566	-0.595013	5.69071	4.85984e-14	-0.78537	5.69071	1.1769e-23	-0.712473	5.69071	1.62648e-19	3640122
CJI97_001432	CR_01780W_A	NA	hypothetical protein	330	58.491	126	1	18	329	9.34e-137	389	94.5455	-2.23107	4.96604	3.59591e-30	-2.0793	4.96604	1.05846e-26	-2.642	4.96604	1.41849e-40	3640157
CJI97_001433	CR_01800C_A	HST2	hypothetical protein	352	56.609	131	5	6	351	3.69e-133	381	98.2955	-0.635446	4.00156	1.01778e-08	-1.19247	4.00156	3.26678e-27	-0.825285	4.00156	9.95658e-14	3640162
CJI97_001435	CR_02070C_A	ADH5	hypothetical protein	352	55.786	144	4	18	351	1.7e-128	369	94.8864	1.45074	12.013	1.57027e-07	1.22148	12.013	1.31046e-05	2.5194	12.013	7.57993e-19	3640156
CJI97_001443	C3_02350W_A	NA	hypothetical protein	565.667	50.727	188	15	59	536	4.23e-139	416	84.5021	-1.51909	6.50147	9.51732e-24	-0.790881	6.50147	1.787e-07	-2.08062	6.50147	5.99609e-42	3636618
CJI97_001444	C3_02370C_A	ALR1	hypothetical protein	734	62.884	126	6	143	539	8.11e-176	525	54.0872	1.09742	8.44691	6.08277e-26	1.09257	8.44691	1.40761e-25	1.15115	8.44691	1.79584e-28	3636616
CJI97_001445	C3_04060C_A	HEM13	hypothetical protein	321	80.189	62	1	4	320	0	556	98.7539	1.40941	11.7561	1.8934e-16	1.84138	11.7561	2.89363e-26	1.50328	11.7561	1.65927e-18	3647390
CJI97_001453	C2_07630C_A	NA	hypothetical protein	105	53.922	41	2	4	100	7.98e-33	108	92.381	1.00824	7.7498	6.50117e-14	-1.37792	7.7498	5.66528e-24	1.44819	7.7498	6.73435e-27	3645193
CJI97_001456	C2_07590W_A	VMA10	V-type ATPase, G subunit	112	72.973	30	0	1	111	7.55e-54	162	99.1071	0.901301	6.59147	3.02326e-22	0.791556	6.59147	1.98223e-17	1.11121	6.59147	3.3831e-33	3645215
CJI97_001459	C2_07540W_A	NA	hypothetical protein	110	47.17	53	2	1	106	3.2e-30	102	96.3636	-0.682966	6.20377	3.2102e-14	-0.672948	6.20377	7.51326e-14	-0.627565	6.20377	2.6624e-12	3645222
CJI97_001463	C2_07490W_A	HEM15	ferrochelatase	380	68.063	116	3	1	377	0	531	99.2105	1.20535	8.06089	1.06125e-28	0.73387	8.06089	1.85213e-11	1.11023	8.06089	9.8302e-25	3645211
CJI97_001472	C2_07300C_A	RPA12	hypothetical protein	124	79.675	25	0	1	123	1.36e-69	202	99.1935	-1.37163	3.77422	5.74104e-15	-0.785917	3.77422	6.80686e-06	-1.88264	3.77422	1.36207e-25	3643477
CJI97_001473	CR_02420W_A	NA	hypothetical protein	255	61.25	86	3	1	234	2.51e-95	278	91.7647	-1.43652	3.72777	4.49482e-18	-1.09959	3.72777	1.94618e-11	-2.33378	3.72777	5.76975e-41	3644926
CJI97_001476	C2_07660W_A	PDS5	hypothetical protein	1300	38.485	734	22	1	1277	0	852	98.2308	-2.63094	5.83549	2.62194e-139	-1.26492	5.83549	5.22168e-37	-2.40393	5.83549	3.96121e-119	3642341
CJI97_001481	C6_03840C_A	SNQ2	hypothetical protein	1487	60.07	553	7	47	1467	0	1836	95.5615	-0.628793	3.9488	5.99387e-07	1.02051	3.9488	2.53137e-18	-0.980363	3.9488	1.94459e-14	3640290
CJI97_001486	C1_09170W_A	CTA8	hypothetical protein	633	45.434	140	17	166	542	4.05e-105	333	59.5577	-0.916439	6.05192	1.09491e-13	-1.121	6.05192	1.35892e-19	-0.969401	6.05192	3.49752e-15	3634947
CJI97_001534	C6_02490C_A	NA	hypothetical protein	226	35.789	89	6	61	223	2.61e-25	97.4	72.1239	-0.677598	5.53178	1.06522e-08	-1.25715	5.53178	4.06498e-26	-1.01159	5.53178	1.41229e-17	3639171
CJI97_001544	C6_02380W_A	NA	ATP-dependent RNA helicase MRH4, mitochondrial	716.333	47.89	225	7	34	500	4.32e-137	409	65.1931	-2.47133	7.25825	1.19252e-63	-1.49169	7.25825	1.82417e-25	-3.04654	7.25825	8.67396e-92	3645883
CJI97_001547	C6_02350C_A	NA	tRNA pseudouridine(38-40) synthase	527	57.589	179	4	45	481	0	533	82.9222	-1.42657	5.51417	9.92113e-27	-0.834485	5.51417	3.19979e-10	-1.74788	5.51417	8.64729e-39	3645881
CJI97_001568	C4_02760C_A	CGR1	hypothetical protein	355	40.634	185	9	4	337	3.92e-83	253	94.0845	1.13296	7.49461	1.93152e-29	0.623775	7.49461	8.47839e-10	1.33937	7.49461	1.75256e-40	3637853
CJI97_001572	C4_02800W_A	RPC53	hypothetical protein	388	35.043	207	15	1	387	4.81e-59	196	99.7423	-1.45578	4.70243	4.10167e-27	-0.907279	4.70243	1.01636e-11	-1.78707	4.70243	2.11939e-39	3637898
CJI97_001580	C4_01940W_A	PHO89	hypothetical protein	566	60.637	200	4	1	562	0	729	99.2933	2.98541	2.58582	1.98242e-49	0.812461	2.58582	0.000229213	2.71534	2.58582	3.26732e-41	3635633
CJI97_001591	C2_00490W_A	NA	hypothetical protein	578	43.092	304	11	2	576	6.64e-162	475	99.481	0.950582	3.92632	8.01357e-22	0.935536	3.92632	4.35981e-22	0.765695	3.92632	2.0193e-14	3638870
CJI97_001604	C2_01970C_A	ROD1	hypothetical protein	756	46.441	213	17	148	672	7.95e-154	469	69.4444	1.00556	6.0408	1.65173e-24	1.05721	6.0408	4.88457e-27	0.584382	6.0408	3.57777e-09	3635763
CJI97_001608	C1_00390W_A	ENA2	potassium/sodium efflux P-type ATPase, fungal-type	1084	68.698	315	8	1	1077	0	1527	99.3542	1.13778	7.92205	1.21285e-10	-1.96189	7.92205	2.19551e-27	1.0892	7.92205	6.43253e-10	3639291
CJI97_001609	C1_00520W_A	NA	hypothetical protein	230	53.275	100	2	1	229	1.73e-81	241	99.5652	-0.947137	5.50104	9.30301e-26	-1.06457	5.50104	1.28842e-32	-0.95603	5.50104	2.22643e-26	3639310
CJI97_001615	C6_00250W_A	NA	hypothetical protein	564	55.179	225	4	3	560	0	630	98.9362	1.53589	7.70793	1.61488e-41	0.860784	7.70793	4.18651e-14	1.4999	7.70793	7.57718e-40	3646063
CJI97_001618	C6_00200C_A	NA	hypothetical protein	114	32.759	69	4	1	113	1.51e-14	62.4	99.1228	0.652508	6.70745	1.13431e-10	0.79664	6.70745	3.77849e-15	0.737181	6.70745	2.59166e-13	3646082
CJI97_001627	CR_00680W_A	BUD22	hypothetical protein	500	42.197	211	13	6	499	1.12e-107	326	98.8	-0.914176	5.49291	8.36679e-16	-0.844145	5.49291	1.03385e-13	-1.22231	5.49291	7.5979e-27	3640391
CJI97_001643	C7_01420W_A	GIR2	hypothetical protein	236	47.619	101	4	1	213	2.89e-65	201	90.2542	-0.926102	5.75388	2.07979e-22	-1.39417	5.75388	1.33151e-48	-0.873805	5.75388	3.0323e-20	3636962
CJI97_001679	C6_02610C_A	CDC37	hypothetical protein	498	58.755	189	7	1	497	0	555	99.7992	-0.934292	7.53767	4.34204e-11	-0.985883	7.53767	5.27205e-12	-0.924724	7.53767	6.15948e-11	3639210
CJI97_001701	C1_07950C_A	NA	hypothetical protein	278.667	47.737	106	6	8	244	3.28e-57	182	85.0478	-1.89275	4.50318	5.69151e-35	-1.22801	4.50318	2.97607e-16	-2.51463	4.50318	2.22338e-56	3640724
CJI97_001712	C1_07800W_A	MTO1	tRNA uridine 5-carboxymethylaminomethyl modification enzyme GidA	604	65.144	203	2	1	590	0	814	97.6821	-1.39337	4.36998	2.44567e-28	-0.889434	4.36998	7.16337e-13	-1.9937	4.36998	5.02882e-54	3640707
CJI97_001713	C1_07790C_A	NA	hypothetical protein	298	53.822	115	4	2	297	5.58e-102	299	99.3289	-2.34778	4.997	2.84953e-46	-1.65299	4.997	7.2567e-25	-2.89319	4.997	1.28311e-66	3640706
CJI97_001728	C1_09980C_A	NA	hypothetical protein	303	62.046	112	2	1	300	4.15e-136	385	99.0099	1.35129	7.89619	1.97393e-32	1.13243	7.89619	3.34847e-23	1.60016	7.89619	1.38734e-44	3634863
CJI97_001729	CR_01630C_A	NA	hypothetical protein	1113	54.479	281	9	434	1112	0	749	61.0063	3.22591	7.64515	4.31287e-77	3.59838	7.64515	9.63961e-93	2.54616	7.64515	4.74923e-51	3640085
CJI97_001733	C1_11600W_A	NA	hypothetical protein	216	72.093	59	1	1	215	5.94e-117	330	99.537	1.13581	4.5819	2.90343e-33	1.10132	4.5819	2.7525e-32	1.22163	4.5819	8.45138e-39	3645346
CJI97_001742	C1_11880W_A	NA	hypothetical protein	143	55.634	61	1	1	142	1.48e-55	168	99.3007	-1.65571	5.62749	3.34439e-50	-0.807386	5.62749	1.45984e-13	-1.80463	5.62749	6.18921e-59	3642007
CJI97_001750	C7_02930C_A	NA	hypothetical protein	441	54.607	176	11	1	430	7.2e-151	433	97.5057	-1.19487	5.09015	9.94897e-19	-0.715402	5.09015	1.2266e-07	-1.89544	5.09015	4.44172e-43	3641390
CJI97_001751	C7_01940C_A	NA	hypothetical protein	958	47.197	427	26	2	957	0	869	99.7912	-0.748726	5.98649	4.12586e-20	-0.90858	5.98649	3.67274e-29	-0.875003	5.98649	6.19643e-27	3636971
CJI97_001752	C7_04310C_A	NA	hypothetical protein	426	54.524	169	7	1	419	1.49e-151	434	98.3568	1.17798	6.75202	1.96016e-23	1.06062	6.75202	3.36721e-19	1.65486	6.75202	2.20138e-44	3643141
CJI97_001762	C2_08050C_A	SIT1	hypothetical protein	675	36.667	346	13	24	674	4.2e-141	423	96.4444	-4.72183	3.0235	4.35421e-66	-4.57853	3.0235	1.93569e-66	-4.715	3.0235	2.87977e-66	3642307
CJI97_001763	C3_02510C_A	SAP8	hypothetical protein	404	33.911	232	14	7	394	5.2e-55	185	96.0396	-1.37605	2.22505	1.75194e-09	-2.03138	2.22505	2.52736e-18	-1.11269	2.22505	8.69095e-07	3638371
CJI97_001768	C3_02870C_A	NA	hypothetical protein	477	27.291	324	16	1	475	3.23e-34	132	99.5807	1.61847	9.13509	1.40483e-20	1.51082	9.13509	5.30113e-18	1.69015	9.13509	2.57838e-22	3638334
CJI97_001776	C2_02970C_A	ALD5	hypothetical protein	513	47.581	249	6	1	496	1.28e-153	446	96.6862	3.81554	6.10895	1.76984e-92	3.32832	6.10895	1.54985e-73	3.90929	6.10895	2.00012e-96	3643026
CJI97_001779	C1_02530C_A	DIP5	hypothetical protein	576	59.686	226	3	7	575	0	659	98.7847	6.54783	1.12577	1.42047e-68	6.1894	1.12577	2.153e-62	5.91671	1.12577	9.86584e-51	3636798
CJI97_001780	C6_03790C_A	HGT10	hypothetical protein	495	27.079	312	11	14	464	1.02e-38	146	91.1111	7.45979	2.25116	2.55644e-138	7.33404	2.25116	6.9966e-154	7.2677	2.25116	5.32894e-127	3640309
CJI97_001782	C1_02110C_A	HGT2	hypothetical protein	495	26.572	314	15	4	466	3.48e-36	139	93.5354	7.06234	0.773867	4.85086e-57	6.99302	0.773867	1.7615e-67	7.07746	0.773867	7.21273e-59	3644579
CJI97_001783	C3_01820W_A	NA	hypothetical protein	831	38.337	488	18	6	829	0	578	99.1576	5.88568	1.17181	5.77997e-80	5.53748	1.17181	1.74236e-71	5.50735	1.17181	9.6625e-66	3636584
CJI97_001784	C2_08050C_A	SIT1	hypothetical protein	675	33.801	371	13	6	643	1.18e-119	368	94.5185	7.92685	3.09958	3.57161e-188	7.50927	3.09958	1.8646e-180	8.32682	3.09958	1.67944e-225	3642307
CJI97_001785	C1_06000W_A	NA	hypothetical protein	553	53.211	250	3	12	551	0	569	97.6492	6.50063	1.43193	8.2442e-94	5.94122	1.43193	1.15405e-79	6.4635	1.43193	1.71656e-93	3639870
CJI97_001786	C5_00880C_A	GIT3	hypothetical protein	541	57.036	222	4	1	528	0	636	97.597	12.8046	9.19688	0	12.2805	9.19688	0	13.2834	9.19688	0	3642634
CJI97_001788	C2_05130W_A	NA	hypothetical protein	354	46.301	183	3	1	353	2.58e-120	350	99.7175	6.62776	7.39237	0	5.58939	7.39237	5.9268e-268	6.57913	7.39237	0	3643458
CJI97_001789	C1_09130W_A	MNN47	hypothetical protein	617	38.393	302	14	41	611	3.11e-148	443	92.5446	1.99606	6.64337	3.83065e-55	0.642457	6.64337	5.34199e-07	1.53053	6.64337	9.4807e-34	3634943
CJI97_001792	C1_09210C_A	NA	hypothetical protein	587	49.047	287	5	7	582	0	556	98.1261	-1.43721	6.79682	5.03568e-19	-2.97966	6.79682	1.63327e-69	-1.95494	6.79682	4.06727e-33	3634897
CJI97_001793	C7_00280W_A	HGT12	hypothetical protein	524	62.167	196	2	1	523	0	681	99.8092	6.23342	6.70152	1.93591e-72	2.05988	6.70152	4.74515e-12	4.83614	6.70152	7.03231e-50	3638048
CJI97_001794	C1_02110C_A	HGT2	hypothetical protein	547.667	62.684	182	4	3	526	0	702	95.6786	2.25674	3.02966	3.60952e-21	0.756498	3.02966	0.00238594	3.05532	3.02966	5.61293e-37	3644579
CJI97_001812	C3_03530W_A	NA	hypothetical protein	159	46.203	82	1	1	158	2.39e-41	134	99.3711	-1.08816	4.56214	2.91181e-24	-1.24263	4.56214	7.04491e-32	-0.885045	4.56214	7.02823e-17	3638312
CJI97_001826	C1_07090C_A	NA	hypothetical protein	498	28.804	312	13	17	494	4.2e-54	192	95.9839	-0.75986	4.25165	2.29029e-16	-0.673512	4.25165	8.23878e-14	-0.763366	4.25165	1.15339e-16	3639488
CJI97_001827	C1_07090C_A	NA	hypothetical protein	543	35.619	305	16	10	532	2.47e-94	301	96.3168	-0.89491	5.26301	1.208e-22	-0.942867	5.26301	2.09429e-25	-1.12279	5.26301	1.59257e-34	3639488
CJI97_001829	C1_07130C_A	NA	hypothetical protein	367	33.714	116	13	105	339	2.12e-37	140	64.0327	-0.583189	6.48443	4.74567e-12	-0.987265	6.48443	1.0186e-31	-0.852483	6.48443	4.65903e-24	3644462
CJI97_001829	C1_07130C_A	NA	hypothetical protein	367	30.864	99	14	31	235	2.55e-23	99.4	55.8583	-0.583189	6.48443	4.74567e-12	-0.987265	6.48443	1.0186e-31	-0.852483	6.48443	4.65903e-24	3644462
CJI97_001833	C1_07710C_A	ADE4	amidophosphoribosyltransferase	535	80.295	92	4	1	532	0	889	99.4393	-0.860843	7.12576	5.4331e-14	-0.689535	7.12576	2.37397e-09	-1.51601	7.12576	2.09008e-39	3641769
CJI97_001836	C1_11300C_A	NA	hypothetical protein	549.333	56.596	184	10	61	522	0	543	84.1019	-0.701605	5.6552	8.53995e-17	-0.684268	5.6552	2.99482e-16	-0.721257	5.6552	9.33729e-18	3644552
CJI97_001840	C5_03060C_A	TNA1	hypothetical protein	522	35.171	301	10	11	519	7.66e-89	280	97.5096	-1.11292	5.15404	7.38932e-20	-1.56583	5.15404	1.75613e-37	-0.859919	5.15404	1.25584e-12	3637827
CJI97_001843	C1_08800W_A	NA	hypothetical protein	536	48.802	216	6	78	525	1.66e-137	407	83.5821	-3.06998	5.91789	1.45719e-106	-3.11406	5.91789	2.45926e-110	-3.28317	5.91789	1.52048e-119	3634791
CJI97_001844	C1_08810C_A	MSS116	hypothetical protein	616	37.422	284	7	54	531	4.75e-105	330	77.5974	-2.33217	6.47746	9.19198e-67	-1.14127	6.47746	3.86227e-18	-2.89338	6.47746	1.13988e-97	3634792
CJI97_001846	C1_09290C_A	ARG5	protein ARG5,6, mitochondrial	862	74.912	202	5	9	861	0	1313	98.9559	-0.711897	7.5038	9.66982e-07	-1.11974	7.5038	2.08692e-14	-0.986141	7.5038	1.0427e-11	3634830
CJI97_001849	C1_09330W_A	NA	hypothetical protein	177	36.224	104	1	1	175	3.43e-43	140	98.8701	-1.83541	3.49771	2.1059e-28	-1.76772	3.49771	8.04271e-28	-2.50617	3.49771	5.33782e-48	3634802
CJI97_001850	C1_09350W_A	NA	hypothetical protein	165	60.843	59	4	1	160	1.79e-63	191	96.9697	-1.22729	6.94689	2.79207e-34	-0.830906	6.94689	1.21358e-16	-1.16321	6.94689	3.62598e-31	3634805
CJI97_001854	C3_00340W_A	NA	hypothetical protein	119	53.448	50	2	4	116	3.9e-38	122	94.958	-3.03037	6.035	4.17774e-97	-2.46889	6.035	1.87024e-68	-3.18951	6.035	3.73523e-106	3640544
CJI97_001855	C3_00330W_A	UTP8	hypothetical protein	736	30.689	417	28	3	733	6.93e-78	262	99.3207	-2.23609	5.95154	1.5874e-50	-1.58989	5.95154	2.51195e-27	-2.85209	5.95154	1.35709e-77	3640547
CJI97_001858	C4_04800W_A	NA	hypothetical protein	312	48.299	134	6	24	307	1.63e-80	246	91.0256	-1.16871	9.14864	5.27243e-31	-1.47248	9.14864	1.03146e-47	-1.23719	9.14864	1.32268e-34	3641113
CJI97_001859	C4_04810C_A	NA	tRNA (guanine-N(7)-)-methyltransferase	302	63.057	87	3	11	301	8.54e-149	418	96.3576	-2.45824	5.69628	8.01235e-54	-1.62483	5.69628	1.10468e-25	-2.81408	5.69628	3.10215e-68	3641112
CJI97_001860	C4_04820C_A	NA	hypothetical protein	261	50.209	115	1	24	258	3.53e-78	235	90.0383	-2.73102	6.8992	9.69499e-111	-1.2941	6.8992	2.20291e-28	-2.82341	6.8992	1.69941e-117	3641165
CJI97_001861	C4_04830W_A	DCR1	hypothetical protein	503	33.333	283	8	40	499	1.11e-92	292	91.4513	-1.9665	5.19928	6.85024e-63	-1.48823	5.19928	2.14829e-38	-2.25768	5.19928	8.0427e-81	3641164
CJI97_001864	C1_03230C_A	ARX1	hypothetical protein	567	53.125	248	13	1	566	0	552	99.8236	-1.76516	6.33744	1.48596e-21	-1.21575	6.33744	4.54369e-11	-2.78654	6.33744	4.72913e-48	3636811
CJI97_001865	C1_03220C_A	BMH1	hypothetical protein	256	90.53	16	1	1	255	1.8e-177	486	99.6094	-0.936999	4.60601	1.94393e-25	-0.947591	4.60601	5.06675e-27	-0.904073	4.60601	4.57152e-24	3636810
CJI97_001866	C1_03210C_A	CDC12	hypothetical protein	387	78.643	70	2	3	386	0	652	99.2248	-1.3097	6.69931	3.59817e-40	-0.920045	6.69931	7.1732e-21	-1.14381	6.69931	2.22628e-31	3636809
CJI97_001870	C1_02790W_A	TIF34	eukaryotic translation initiation factor 3 subunit I	354	78.338	71	1	1	335	0	558	94.6328	-1.76401	7.42428	2.5934e-42	-0.890478	7.42428	4.19743e-12	-2.01122	7.42428	7.43439e-54	3636872
CJI97_001871	C1_02780W_A	NA	hypothetical protein	270	76.19	60	0	18	269	7.23e-148	412	93.3333	-1.18718	6.41764	3.05522e-40	-1.04829	6.41764	3.6049e-32	-1.10587	6.41764	1.97649e-35	3636871
CJI97_001872	C1_02760W_A	NA	ATPase GET3	350	85.1	50	1	1	347	0	582	99.1429	-2.91901	8.76817	1.77004e-119	-2.60968	8.76817	2.91168e-98	-3.14301	8.76817	9.77357e-136	3636870
CJI97_001875	C2_06980W_A	NA	hypothetical protein	289	54.911	100	1	1	224	7.6e-84	259	77.5087	0.995909	1.63305	8.09669e-05	0.955273	1.63305	0.000151331	0.62799	1.63305	0.0152438	3643530
CJI97_001877	C5_01070C_A	NA	hypothetical protein	461	55.37	182	2	10	428	2.01e-168	481	90.8894	-1.53574	7.10923	3.12141e-61	-1.33097	7.10923	4.33155e-47	-1.64252	7.10923	1.68196e-69	3642627
CJI97_001879	C5_00750C_A	NA	hypothetical protein	640	49.681	297	5	16	626	0	619	95.4688	-1.07818	7.39172	7.81119e-29	-0.986525	7.39172	2.12693e-24	-0.926359	7.39172	6.97254e-22	3644121
CJI97_001881	C5_01610W_A	NA	tRNA pseudouridine(38-40) synthase	423	49.318	197	8	1	422	1.05e-148	429	99.7636	-0.961996	5.35496	3.58813e-23	-0.923494	5.35496	8.53299e-22	-1.28093	5.35496	2.15939e-39	3647251
CJI97_001882	C5_01600C_A	SPB4	hypothetical protein	606	56.709	246	12	4	605	0	728	99.3399	-1.92509	4.96213	1.6571e-48	-1.28581	4.96213	1.5407e-23	-2.61697	4.96213	8.12334e-84	3647252
CJI97_001883	C5_01590W_A	NA	hypothetical protein	515	46.828	252	9	5	513	6.49e-162	468	98.835	-0.732965	5.84322	3.9992e-16	-0.735714	5.84322	2.42648e-16	-0.805885	5.84322	3.0325e-19	3647041
CJI97_001884	C5_00980W_A	TRY3	hypothetical protein	460	50.924	196	7	1	450	1.58e-168	481	97.8261	-1.44056	5.96001	7.96633e-57	-1.03225	5.96001	6.56264e-31	-1.47242	5.96001	2.12966e-59	3642652
CJI97_001885	C3_03420C_A	NDE1	hypothetical protein	555	68.75	156	3	35	554	0	758	93.6937	-0.762003	8.96754	2.31721e-13	-0.715713	8.96754	8.94371e-12	-0.689282	8.96754	3.09082e-11	3638354
CJI97_001886	C3_03430C_A	NA	hypothetical protein	172	35.714	101	3	9	169	7.64e-24	90.9	93.6047	-1.46957	4.85582	2.07012e-54	-1.23803	4.85582	3.43519e-41	-1.14861	4.85582	6.59881e-35	3638355
CJI97_001889	C3_03250W_A	NA	hypothetical protein	1502	62.95	510	13	41	1496	0	1915	96.9374	-1.29828	7.85745	1.81969e-40	-1.22007	7.85745	5.16256e-36	-1.35917	7.85745	3.26868e-44	3638318
CJI97_001890	C3_03260W_A	NA	hypothetical protein	970	39.721	499	23	1	968	0	682	99.7938	-1.10702	7.26109	7.19524e-32	-0.999211	7.26109	2.56275e-26	-1.19212	7.26109	9.83664e-37	3638320
CJI97_001891	C3_03340C_A	NA	hypothetical protein	92	54.945	41	0	1	91	2.72e-37	119	98.913	-1.15846	7.45718	2.86516e-31	-0.847347	7.45718	1.81262e-17	-0.784222	7.45718	2.32236e-15	30515195
CJI97_001892	C7_03850W_A	NA	hypothetical protein	663	45.455	289	11	87	660	5.3e-169	499	86.5762	-1.39038	7.14875	5.2251e-39	-1.07403	7.14875	4.06935e-24	-1.37786	7.14875	1.68602e-38	3643145
CJI97_001894	C1_13860C_A	GND1	6-phosphogluconate dehydrogenase, decarboxylating	589.667	81.339	92	0	2	494	0	843	83.6066	-0.749858	11.6831	8.41436e-12	-0.652279	11.6831	4.30372e-09	-0.682012	11.6831	4.79698e-10	3636131
CJI97_001896	C3_03860W_A	NA	magnesium-dependent phosphatase-1	174	50.299	82	1	2	167	1.09e-58	179	95.4023	-1.81159	5.50494	2.39827e-96	-1.53304	5.50494	6.33752e-73	-1.79915	5.50494	2.19699e-95	3645626
CJI97_001899	C3_01200W_A	UTP20	hypothetical protein	2464	31.729	1579	53	4	2463	0	1210	99.8377	-1.68757	7.52119	1.29309e-40	-1.2124	7.52119	5.22641e-22	-1.91414	7.52119	2.99982e-51	3647956
CJI97_001904	C3_01150C_A	NA	hypothetical protein	304	49.838	139	7	5	303	2.72e-103	302	98.3553	-0.925034	6.35252	1.73649e-27	-0.888982	6.35252	9.40593e-26	-0.790234	6.35252	1.12128e-20	3648401
CJI97_001922	C1_09420W_A	LIP2	hypothetical protein	528	45.089	230	6	5	445	1.05e-132	392	83.5227	-1.95117	2.6514	6.20852e-34	-2.5032	2.6514	1.84639e-54	-1.59562	2.6514	1.22995e-24	3634854
CJI97_001948	CR_09510C_A	NA	hypothetical protein	256	73.684	59	3	1	255	6.95e-130	366	99.6094	-1.20922	6.88142	1.9954e-26	-0.64439	6.88142	1.68012e-08	-1.14382	6.88142	5.64143e-24	3647105
CJI97_001952	C6_01180C_A	EBP1	hypothetical protein	409	57.364	154	6	5	388	5.31e-154	439	93.8875	-3.28221	8.67493	1.22084e-160	-3.48936	8.67493	1.80401e-178	-3.78191	8.67493	1.49416e-203	3644060
CJI97_001957	C6_01510W_A	OYE23	hypothetical protein	412	52.785	169	4	16	388	3.21e-141	407	90.534	-3.05843	2.28186	1.83707e-52	-3.58474	2.28186	3.41098e-71	-2.62834	2.28186	9.05303e-43	3641618
CJI97_001963	C4_03720C_A	NA	hypothetical protein	337	53.636	149	2	5	330	5.08e-129	370	96.7359	-0.94409	3.68597	7.80033e-17	-1.43239	3.68597	3.22688e-37	-1.09617	3.68597	5.01745e-22	3645359
CJI97_001964	C3_04830C_A	FAS2	fatty acid synthase subunit alpha	1877	82.998	305	7	1	1876	0	3213	99.9467	-0.966678	11.9203	1.03883e-15	-0.733118	11.9203	1.79046e-09	-1.26623	11.9203	9.35953e-26	3635222
CJI97_001969	C2_09030W_A	NA	hypothetical protein	246	34.132	94	3	82	243	4.85e-28	103	65.8537	1.02113	5.1593	9.23561e-31	0.687022	5.1593	1.18203e-14	1.11056	5.1593	1.68104e-36	3645793
CJI97_001973	C2_09060C_A	ASN1	asparagine synthetase [glutamine-hydrolyzing] 2	574	86.038	76	3	1	571	0	1038	99.4774	-1.8364	8.33982	3.83535e-31	-0.670574	8.33982	2.31803e-05	-2.103	8.33982	7.51353e-40	3645790
CJI97_001976	C2_08960C_A	NA	hypothetical protein	456	42.822	230	1	1	406	7.58e-130	381	89.0351	1.05507	5.79541	1.80587e-29	0.937143	5.79541	1.15306e-23	1.03952	5.79541	8.70937e-29	3645787
CJI97_001986	CR_09620C_A	NA	hypothetical protein	178	53.977	72	1	1	167	2.53e-67	202	93.8202	0.91983	6.95906	3.8776e-08	0.921642	6.95906	5.24082e-08	1.11952	6.95906	2.06991e-11	6335435
CJI97_001987	CR_09920W_A	NA	hypothetical protein	569	50.642	261	5	28	566	0	539	94.7276	1.87396	9.39399	6.23947e-36	0.88807	9.39399	2.62224e-09	1.66583	9.39399	4.00326e-29	3639028
CJI97_001988	C3_05410W_A	NA	hypothetical protein	717	60.056	173	13	20	683	0	766	92.6081	1.26445	8.43779	5.46925e-33	0.633637	8.43779	2.84844e-09	1.11364	8.43779	3.9225e-26	3643665
CJI97_001995	C1_08070W_A	CDR4	hypothetical protein	1470	63.833	496	7	2	1462	0	1999	99.3878	1.68649	10.1531	5.24896e-14	0.699961	10.1531	0.00209813	1.97681	10.1531	1.71711e-18	3640711
CJI97_001997	C2_04230W_A	BAT21	branched-chain-amino-acid aminotransferase, cytosolic	373	74.797	92	1	2	370	0	565	98.9276	-1.51071	9.24962	2.57379e-16	-0.970927	9.24962	1.69123e-07	-1.33051	9.24962	4.1117e-13	3637356
CJI97_002009	C2_08050C_A	SIT1	hypothetical protein	674	34.992	352	12	22	650	2.24e-124	380	93.3234	3.02363	2.75957	2.48469e-78	2.69571	2.75957	4.05872e-64	2.89449	2.75957	1.84428e-71	3642307
CJI97_002013	CR_01330W_A	CPA2	carbamoyl-phosphate synthase arginine-specific large chain	1146	86.02	154	2	26	1145	0	2009	97.7312	-0.690355	5.64336	1.08231e-12	-0.705675	5.64336	3.15976e-13	-0.821424	5.64336	2.245e-17	3640385
CJI97_002020	CR_02820W_A	PGM2	hypothetical protein	557	77.256	126	0	3	556	0	891	99.4614	1.51915	10.6141	7.17811e-26	1.37397	10.6141	2.33594e-21	1.91503	10.6141	1.55583e-39	3642562
CJI97_002025	C2_05080C_A	NA	hypothetical protein	310	50.155	142	8	1	309	2.16e-102	301	99.6774	1.5083	7.08395	1.1579e-22	1.56785	7.08395	3.80075e-24	1.85061	7.08395	5.32277e-33	3643453
CJI97_002028	C2_05110W_A	LEM3	hypothetical protein	472	53.725	189	5	35	468	2.58e-180	509	91.9492	0.949049	7.11634	9.52866e-24	1.07802	7.11634	3.63825e-30	1.04875	7.11634	8.95806e-29	3643456
CJI97_002033	C5_03000C_A	NA	hypothetical protein	936	31.963	518	29	1	848	9.36e-127	409	90.5983	-1.29813	4.17505	3.40067e-23	-0.592985	4.17505	4.13093e-06	-1.1595	4.17505	3.93339e-19	3637818
CJI97_002039	C5_03790W_A	GUK1	guanylate kinase	187	77.174	42	0	3	186	2.38e-109	308	98.3957	-1.11602	6.74021	9.50496e-24	-0.601649	6.74021	7.45168e-08	-1.26019	6.74021	7.9809e-30	3647231
CJI97_002050	C1_12680W_A	NA	hypothetical protein	506	74.275	121	5	1	505	0	734	99.8024	-1.30123	6.61372	2.2043e-21	-0.952715	6.61372	4.08189e-12	-1.99439	6.61372	1.65875e-46	3646833
CJI97_002057	C1_13760W_A	AGM1	hypothetical protein	532	66.79	168	2	2	531	0	769	99.6241	0.717231	8.48054	4.70768e-08	0.839771	8.48054	2.39297e-10	1.01514	8.48054	9.2867e-15	3636138
CJI97_002071	C1_05170C_A	CUE5	hypothetical protein	368	46.965	101	7	104	367	4.35e-74	234	71.7391	1.03725	7.39723	3.79741e-28	0.593542	7.39723	4.82656e-10	1.03095	7.39723	6.04612e-28	3642467
CJI97_002072	C1_05180C_A	NA	hypothetical protein	103	75.325	19	0	1	77	6.01e-42	129	74.7573	-1.12272	5.70591	1.21635e-24	-1.18543	5.70591	1.97606e-27	-1.06487	5.70591	1.69959e-22	30514990
CJI97_002076	C2_02940W_A	MET1	hypothetical protein	553	62.452	185	8	3	514	0	644	92.5859	-1.13314	4.97868	0.000312623	0.819706	4.97868	0.0104764	-0.640801	4.97868	0.0422732	3643014
CJI97_002077	C2_02930C_A	NA	hypothetical protein	451	46.699	192	6	48	447	1.07e-116	346	88.6918	-1.25504	7.46704	2.61305e-30	-0.645814	7.46704	4.63867e-09	-0.694371	7.46704	1.80921e-10	3643015
CJI97_002080	C2_02870W_A	NA	hypothetical protein	192	75.521	45	2	1	191	4.41e-107	303	99.4792	0.708078	4.36538	3.7153e-11	0.686971	4.36538	1.03506e-10	0.628237	4.36538	4.60766e-09	3642972
CJI97_002081	C2_02860W_A	SUR2	hypothetical protein	357	69.551	95	0	1	312	2.65e-170	476	87.395	1.062	8.75724	2.20864e-16	1.07911	8.75724	1.16397e-16	1.36822	8.75724	4.61527e-26	3642973
CJI97_002085	C4_05580C_A	NA	hypothetical protein	387	34.713	152	9	42	332	3.07e-42	149	75.1938	-1.37172	5.11067	7.4152e-22	-1.26351	5.11067	6.95268e-19	-1.69843	5.11067	3.01205e-32	3641775
CJI97_002094	C5_02290W_A	PDE1	hypothetical protein	352	35.748	196	11	1	351	2.01e-70	224	99.7159	2.11233	4.27818	6.58234e-78	1.07191	4.27818	9.51451e-21	2.01926	4.27818	2.13634e-71	3637713
CJI97_002096	C5_02190C_A	NA	hypothetical protein	113.333	48.98	46	2	1	95	1.92e-26	91.7	83.8235	-1.16055	5.99193	1.06694e-35	-1.32668	5.99193	1.74099e-46	-1.08184	5.99193	1.66492e-31	30515303
CJI97_002105	CR_04420C_A	RBR2	hypothetical protein	145	47.959	51	0	3	100	2.22e-25	93.2	67.5862	2.2829	7.11736	8.55067e-58	0.922848	7.11736	5.73143e-11	2.23476	7.11736	1.09713e-55	3640983
CJI97_002109	CR_04470W_A	GPI2	hypothetical protein	285	49.635	128	3	8	280	2.14e-88	263	95.7895	1.79056	5.41562	4.46174e-51	1.57207	5.41562	4.86205e-40	2.25586	5.41562	6.51534e-80	3641011
CJI97_002110	CR_04460C_A	NA	hypothetical protein	206	33.884	117	6	7	205	2.77e-36	125	96.6019	0.829608	7.74357	4.10522e-05	0.682319	7.74357	0.000957309	1.45192	7.74357	7.31294e-13	3640988
CJI97_002111	CR_04510W_A	HXK2	hexokinase	485	74.636	122	0	1	481	0	751	99.1753	2.01068	12.9212	2.2739e-22	1.94032	12.9212	8.50248e-21	2.46864	12.9212	4.30123e-32	3641015
CJI97_002124	C1_03560C_A	SUA71	hypothetical protein	345	67.442	112	0	1	344	1.58e-177	494	99.7101	-1.16661	7.66049	1.24403e-32	-1.00557	7.66049	1.11696e-24	-0.939494	7.66049	6.04608e-22	3636879
CJI97_002125	C2_08050C_A	SIT1	hypothetical protein	640	28.383	396	12	37	625	2.4e-64	221	92.0312	1.31617	3.73224	1.05171e-18	1.5679	3.73224	1.33982e-26	1.3621	3.73224	4.17743e-20	3642307
CJI97_002127	C7_02000C_A	NA	hypothetical protein	581	62.613	206	0	30	580	0	747	94.8365	9.71558	3.89585	2.08527e-224	10.4755	3.89585	0	10.0769	3.89585	2.78243e-261	3636964
CJI97_002130	C2_08050C_A	SIT1	hypothetical protein	661	42.178	314	8	3	653	0	531	98.4871	10.345	4.89782	0	9.98537	4.89782	0	10.4184	4.89782	0	3642307
CJI97_002132	C3_02060W_A	NA	hypothetical protein	427	77.251	96	0	1	422	0	708	98.829	9.63301	2.47517	6.81834e-172	9.40912	2.47517	5.06398e-178	9.41383	2.47517	6.89053e-155	3636578
CJI97_002134	C3_03610W_A	FUR4	hypothetical protein	288	22.131	182	4	4	241	6.58e-18	81.6	82.6389	-0.60583	0.861012	0.00739853	-0.853304	0.861012	8.9835e-05	-1.16807	0.861012	6.52648e-07	3638305
CJI97_002135	C3_03610W_A	FUR4	hypothetical protein	239	33.051	140	7	2	222	7.73e-31	117	92.4686	-1.19026	0.701542	8.66971e-10	-1.28552	0.701542	1.06656e-12	-1.36945	0.701542	4.1841e-12	3638305
CJI97_002141	C4_00830W_A	SPS20	hypothetical protein	290	69.792	87	0	2	289	1.57e-149	418	99.3103	3.00302	9.11873	2.05056e-63	1.11499	9.11873	8.13667e-11	2.84905	9.11873	5.28535e-58	3645739
CJI97_002153	CR_04870C_A	NA	hypothetical protein	500	67.066	163	1	1	499	0	723	99.8	-1.33283	5.1387	1.88462e-45	-1.54069	5.1387	2.88789e-61	-1.40634	5.1387	1.99409e-50	3647310
CJI97_002166	CR_04800W_A	MNT4	hypothetical protein	664	26.969	414	25	2	649	8.59e-65	225	97.5904	-0.853638	5.66586	1.15564e-23	-0.631986	5.66586	6.97194e-14	-0.728521	5.66586	7.10142e-18	3647300
CJI97_002169	C6_03790C_A	HGT10	hypothetical protein	544	29.956	288	13	70	506	2.47e-39	149	80.3309	4.83328	2.63563	9.40578e-94	5.2402	2.63563	2.91671e-115	3.6992	2.63563	3.99877e-49	3640309
CJI97_002170	C3_01820W_A	NA	hypothetical protein	826	37.907	490	17	6	822	0	559	98.9104	2.32199	5.84906	2.96381e-23	2.28172	5.84906	2.26656e-22	2.20013	5.84906	3.005e-21	3636584
CJI97_002188	C1_04000C_A	KTR4	hypothetical protein	451	61.619	145	2	62	442	2.11e-177	503	84.4789	0.970756	4.74087	2.78557e-18	0.707568	4.74087	2.80771e-10	0.803879	4.74087	5.98737e-13	3646425
CJI97_002189	CR_02020C_A	OPT1	OPT family small oligopeptide transporter	770	29.987	502	15	5	752	5.87e-122	382	97.1429	-1.46492	5.3703	6.32036e-16	-1.76118	5.3703	5.94785e-22	-2.74355	5.3703	6.72172e-48	3640150
CJI97_002191	C1_04040C_A	NA	nucleolar protein 9	711	67.804	194	6	54	710	0	910	92.4051	-1.70821	5.36897	4.68313e-39	-1.02632	5.36897	1.5497e-15	-2.20854	5.36897	3.37204e-62	3646429
CJI97_002210	C1_01320W_A	MRS7	hypothetical protein	466	69.388	122	5	30	464	0	575	93.3476	-0.872231	6.80438	1.88916e-22	-0.901452	6.80438	7.08069e-24	-1.15729	6.80438	4.28103e-38	3640187
CJI97_002212	C1_01340C_A	NA	hypothetical protein	290	32.517	182	5	5	285	3.8e-44	149	96.8966	1.04199	4.85009	6.96815e-23	0.739243	4.85009	3.86587e-12	0.848843	4.85009	1.27025e-15	3640189
CJI97_002218	C4_02500C_A	ADR1	hypothetical protein	1218	43.316	534	39	38	1215	0	929	96.7159	1.37144	7.93498	1.00838e-27	0.722678	7.93498	1.16591e-08	1.15291	7.93498	3.10487e-20	3637866
CJI97_002231	C1_13290W_A	NA	hypothetical protein	473	39.481	208	2	71	416	2.65e-81	258	73.1501	1.14068	3.24717	6.76993e-21	1.12508	3.24717	1.98241e-21	1.22569	3.24717	2.27396e-24	3636146
CJI97_002248	C5_01400W_A	SEF2	hypothetical protein	624	40.159	310	16	4	584	4.71e-149	444	93.109	-1.37205	5.56543	6.34015e-62	-1.98589	5.56543	2.21559e-126	-1.6616	5.56543	1.62647e-88	3647052
CJI97_002256	C5_01270W_A	SGE1	hypothetical protein	583	50.269	269	2	3	552	0	560	94.3396	-1.32406	7.36786	5.19309e-21	-1.66685	7.36786	8.27732e-32	-1.20284	7.36786	9.43784e-18	3642614
CJI97_002260	CR_06610W_A	STE2	hypothetical protein	377	31.467	173	9	5	301	1.55e-37	139	78.7798	1.28807	2.44867	1.45975e-11	0.969395	2.44867	4.62355e-07	1.04165	2.44867	6.41423e-08	3646630
CJI97_002267	CR_06770C_A	NA	hypothetical protein	220	58.716	86	3	5	218	4.61e-86	252	97.2727	-1.55916	6.25435	5.07996e-42	-0.814787	6.25435	8.17198e-13	-1.53916	6.25435	3.55016e-41	3647313
CJI97_002268	CR_07040W_A	SPT10	hypothetical protein	531	48.06	146	7	1	308	7.16e-111	336	58.0038	-1.24477	4.64272	4.47896e-28	-1.0002	4.64272	2.97523e-19	-1.29658	4.64272	2.16284e-30	3645729
CJI97_002270	CR_04620C_A	NA	hypothetical protein	566	26.639	318	12	45	513	7.44e-41	152	82.8622	-1.05069	2.1801	1.35539e-13	-1.0415	2.1801	9.2156e-15	-1.18078	2.1801	1.42175e-16	3640952
CJI97_002271	CR_07960C_A	TRK1	hypothetical protein	1029	42.936	413	20	26	994	0	805	94.1691	0.85096	7.49032	6.19511e-19	1.11408	7.49032	3.05857e-31	0.959387	7.49032	9.5357e-24	3644153
CJI97_002288	C3_05770C_A	SAM50	hypothetical protein	492	49.057	226	8	29	491	8.94e-152	441	94.1057	-1.239	5.54231	3.47691e-31	-0.699331	5.54231	4.02035e-11	-1.26798	5.54231	9.98583e-33	3641721
CJI97_002296	C1_14300C_A	NCR1	hypothetical protein	1250	54.078	528	15	2	1244	0	1399	99.44	0.940858	6.54768	1.78285e-15	0.711882	6.54768	2.5882e-09	1.00289	6.54768	1.87887e-17	3643314
CJI97_002311	C7_03540C_A	ENP2	hypothetical protein	676	55.984	252	14	1	675	0	818	99.8521	-1.91945	5.90572	8.15549e-62	-1.78882	5.90572	6.47511e-55	-2.50833	5.90572	3.59587e-100	3646234
CJI97_002318	C5_02650C_A	IFH1	hypothetical protein	819	35	308	19	220	818	2.75e-88	296	73.138	-0.60606	5.80889	8.78817e-09	-0.679566	5.80889	1.28401e-10	-1.47135	5.80889	2.9139e-43	3637770
CJI97_002319	C5_02620C_A	NA	hypothetical protein	675	31.388	335	19	1	561	2.26e-73	248	83.1111	1.18212	5.96507	2.43616e-32	0.681763	5.96507	1.3751e-11	1.0623	5.96507	1.64723e-26	3637783
CJI97_002326	C5_02550C_A	UTP13	hypothetical protein	788	57.215	322	9	5	786	0	980	99.2386	-1.39784	6.65476	8.74828e-24	-0.712048	6.65476	3.43119e-07	-2.11278	6.65476	2.11719e-50	3637718
CJI97_002333	C5_02810W_A	NA	hypothetical protein	113.333	55.446	39	2	1	95	2.56e-35	115	83.8235	1.22193	3.18928	3.13585e-26	1.43111	3.18928	2.52237e-39	1.3671	3.18928	1.31444e-33	30515304
CJI97_002350	C1_01620C_A	NA	hypothetical protein	336	59.403	125	6	1	329	6.81e-131	375	97.9167	-0.752158	5.2677	1.50662e-15	-1.13411	5.2677	1.48216e-33	-1.00705	5.2677	1.65244e-26	3640193
CJI97_002359	CR_05740C_A	PTC4	hypothetical protein	335	52.339	149	6	1	334	2.7e-137	391	99.7015	1.17492	7.67064	1.63438e-29	0.784401	7.67064	7.00374e-14	1.2737	7.67064	1.79683e-34	3646697
CJI97_002361	CR_05760C_A	NA	hypothetical protein	383	48.889	133	7	15	373	8.38e-109	320	93.7337	-0.678969	3.7674	9.78301e-09	-1.08036	3.7674	3.66705e-20	-0.818538	3.7674	4.53307e-12	3646695
CJI97_002365	CR_06910W_A	BUD5	hypothetical protein	1390	43.911	633	34	72	1385	0	1113	94.5324	-1.49851	6.21019	2.8524e-46	-0.898238	6.21019	5.14188e-18	-1.72191	6.21019	6.19868e-60	3647315
CJI97_002366	CR_06680C_A	NA	hypothetical protein	1053	46.378	487	24	4	1049	0	922	99.3352	-1.35131	4.78415	6.20922e-28	-0.785996	4.78415	1.1044e-10	-1.83811	4.78415	6.31202e-49	3646623
CJI97_002376	C3_04220C_A	URK1	uridine kinase	563	57.885	167	7	47	561	0	588	91.4742	0.808996	6.94416	1.28069e-08	0.690697	6.94416	1.66034e-06	1.30577	6.94416	3.99758e-20	3635186
CJI97_002377	C3_04230W_A	NA	hypothetical protein	887	59.306	269	8	165	868	0	867	79.3687	0.893338	5.74715	2.02215e-24	1.01569	5.74715	1.09689e-31	1.12836	5.74715	1.39288e-38	3635187
CJI97_002394	C1_04460C_A	NA	hypothetical protein	271	63.602	95	0	1	261	2.39e-129	365	96.31	2.48567	8.42005	9.39962e-48	0.852174	8.42005	4.02365e-07	2.79467	8.42005	9.69497e-59	3646140
CJI97_002399	C1_08170C_A	BUL1	hypothetical protein	771	39.148	422	16	26	766	5.83e-172	511	96.1089	-1.71053	5.95624	5.6762e-42	-0.872094	5.95624	2.52272e-12	-1.93485	5.95624	1.2323e-52	3640734
CJI97_002401	C3_01960C_A	POX1-3	hypothetical protein	709	62.751	251	3	18	708	0	928	97.4612	2.84852	11.3101	8.23951e-69	0.693854	11.3101	1.05992e-05	2.79656	11.3101	1.04406e-66	3636598
CJI97_002402	C3_01930W_A	PXP2	hypothetical protein	705	56.33	296	6	6	703	0	808	99.0071	2.81959	8.18216	3.7065e-54	0.698858	8.18216	8.41678e-05	2.54802	8.18216	1.7812e-45	3636558
CJI97_002408	C3_07550C_A	NA	hypothetical protein	585	34.3	305	19	16	547	4.73e-91	291	90.9402	0.891043	5.36217	9.83233e-24	0.659275	5.36217	1.24302e-13	1.13966	5.36217	1.53948e-38	3638525
CJI97_002420	C4_04590W_A	SCS7	hypothetical protein	379	76.393	89	0	1	377	0	625	99.4723	0.734055	8.47021	5.00394e-07	1.20461	8.47021	2.66825e-16	1.47615	8.47021	6.93984e-24	3641157
CJI97_002436	C3_00920W_A	ATO1	hypothetical protein	257	57.143	105	3	2	255	1.47e-99	289	98.8327	1.5916	8.10071	3.30338e-11	1.15321	8.10071	1.8643e-06	2.36921	8.10071	3.33147e-22	3647761
CJI97_002441	C3_00110C_A	SEC6	hypothetical protein	829	42.359	463	8	1	828	0	665	99.8794	0.858062	7.25229	1.12434e-21	0.731309	7.25229	4.89072e-16	0.954453	7.25229	1.4354e-26	3640565
CJI97_002463	C2_02240C_A	HEX3	hypothetical protein	374	42.365	106	3	180	373	4.57e-49	172	51.8717	-0.676345	5.52515	1.23467e-15	-1.38165	5.52515	6.45956e-60	-0.678038	5.52515	8.89289e-16	3635776
CJI97_002464	C4_06720W_A	NOP1	rRNA 2'-O-methyltransferase fibrillarin	315	94.239	14	0	72	314	2.42e-170	473	77.1429	-1.75616	7.68188	3.68223e-23	-0.775776	7.68188	1.25365e-05	-2.71604	7.68188	4.54544e-50	3642947
CJI97_002476	C1_06230C_A	MDM34	hypothetical protein	540	46.18	209	18	1	503	5.82e-139	414	93.1481	-0.97061	7.83977	2.49009e-17	-1.35469	7.83977	8.06313e-32	-0.885157	7.83977	9.6972e-15	3647517
CJI97_002482	C1_06060C_A	ACP1	acyl carrier protein	128	54.861	48	2	1	127	6.98e-51	156	99.2188	-0.946351	6.77853	1.06591e-22	-0.688431	6.77853	1.12482e-12	-0.739322	6.77853	1.41542e-14	3639825
CJI97_002491	C1_05960W_A	PGA45	hypothetical protein	575	38.642	182	12	1	334	1.99e-57	197	58.087	-1.17733	6.21409	1.77882e-23	-1.15267	6.21409	1.48578e-22	-1.74255	6.21409	2.79028e-48	3639875
CJI97_002493	C1_05940W_A	PHO87	hypothetical protein	948	54.771	396	14	1	947	0	1047	99.8945	1.4525	8.89305	2.61044e-25	0.91189	8.89305	8.07825e-11	1.33072	8.89305	1.14205e-21	3639861
CJI97_002508	CR_04060C_A	DAP1	hypothetical protein	145	63.158	43	2	13	139	3.22e-56	171	87.5862	0.783303	7.16088	2.27696e-11	0.960725	7.16088	3.05401e-16	1.31732	7.16088	2.08005e-29	3641021
CJI97_002517	C6_00790C_A	CTR1	hypothetical protein	241	41.237	86	5	65	232	5.08e-44	146	69.7095	-2.18053	7.7628	3.02816e-23	-1.9376	7.7628	9.671e-19	-2.04469	7.7628	7.22941e-21	3647077
CJI97_002519	C6_00770C_A	NA	hypothetical protein	505	37.879	185	7	168	487	7.58e-68	226	63.3663	0.900308	5.71857	3.06977e-25	0.825715	5.71857	1.2456e-21	1.04127	5.71857	1.30076e-33	3647079
CJI97_002520	C6_00760W_A	NA	hypothetical protein	287	46.996	142	6	1	280	5.24e-67	208	97.561	-1.1965	7.30418	1.01058e-27	-0.995223	7.30418	1.16657e-19	-0.929334	7.30418	1.53781e-17	3647080
CJI97_002521	C6_00750C_A	PGK1	phosphoglycerate kinase	417	81.055	77	2	1	416	0	680	99.7602	2.21846	13.2231	2.32982e-33	2.40089	13.2231	3.49396e-38	2.61968	13.2231	9.32278e-45	3647081
CJI97_002536	C3_07440W_A	TPI1	triosephosphate isomerase	249	76.613	58	0	1	248	6.76e-146	405	99.5984	1.71402	11.7496	5.89186e-34	1.86865	11.7496	1.35741e-39	2.12137	11.7496	3.98017e-50	3638482
CJI97_002540	C3_07400W_A	NA	ribosomal RNA large subunit methyltransferase J	303	73.179	72	3	1	302	1.47e-161	449	99.67	-1.02253	4.39181	1.56491e-11	-0.677191	4.39181	8.53405e-06	-1.4048	4.39181	3.4664e-20	3638471
CJI97_002544	C3_07360W_A	DLD2	glycolate oxidase, subunit GlcD	554	55.075	235	2	24	553	0	607	95.6679	-1.87951	5.9104	2.3129e-14	-1.04705	5.9104	2.14256e-05	-1.78467	5.9104	3.30781e-13	3638475
CJI97_002545	CR_01930C_A	BIO2	biotin synthase, mitochondrial	339	72.581	82	2	1	310	8.76e-174	485	91.4454	-3.31324	4.37706	1.18911e-85	-3.75228	4.37706	8.10952e-107	-3.30719	4.37706	8.59804e-86	3640106
CJI97_002548	CR_02000C_A	HEM1	5-aminolevulinate synthase, mitochondrial	572	70.609	150	3	1	569	0	850	99.4755	0.930618	8.78049	1.06485e-17	0.739549	8.78049	1.54304e-11	1.20509	8.78049	1.37119e-28	3640149
CJI97_002552	C3_01610W_A	NA	hypothetical protein	378	77.384	83	0	11	377	0	614	97.0899	-0.675473	7.81387	7.88815e-12	-0.809408	7.81387	3.3327e-16	-0.772924	7.81387	4.24645e-15	3636664
CJI97_002559	C3_01790C_A	NA	hypothetical protein	1237	34.57	670	33	4	1141	0	634	91.9968	0.598837	5.96207	1.87899e-11	0.771812	5.96207	2.75373e-18	0.818496	5.96207	1.94457e-20	3636587
CJI97_002560	C1_08210C_A	MLT1	hypothetical protein	1605	43.459	806	23	31	1597	0	1297	97.6324	-1.25655	5.85069	1.60157e-07	-1.62757	5.85069	2.30805e-11	-2.00202	5.85069	1.89797e-16	3640748
CJI97_002568	C3_01810C_A	MNT1	hypothetical protein	434	63.741	155	1	1	433	0	583	99.7696	1.08095	8.68173	1.90668e-22	1.42667	8.68173	1.88915e-37	1.20149	8.68173	2.1713e-27	3636585
CJI97_002569	C3_01830C_A	MNT2	glycolipid 2-alpha-mannosyltransferase 2	436	78.899	69	0	109	435	0	572	75	1.00814	7.16516	1.85151e-25	1.0454	7.16516	3.37166e-27	0.953167	7.16516	5.02523e-23	3636583
CJI97_002571	C1_06100C_A	MSI3	hypothetical protein	703	73.153	184	4	1	702	0	1039	99.8578	-1.78257	10.2372	1.17469e-52	-1.08024	10.2372	1.105e-20	-1.92257	10.2372	1.36816e-60	3639821
CJI97_002582	C3_05970C_A	HAL3	hypothetical protein	525	58.154	104	3	154	446	6.49e-128	382	55.8095	1.37077	7.59131	8.78727e-28	0.679385	7.59131	8.23317e-08	1.37274	7.59131	5.76705e-28	3641730
CJI97_002591	C1_09150W_A	AOX2	hypothetical protein	334	61.199	112	4	24	333	1.7e-140	400	92.8144	-2.89872	10.1607	2.96149e-71	-6.71452	10.1607	5.29691e-266	-3.74832	10.1607	5.5622e-110	3634945
CJI97_002599	C1_10690W_A	NA	hypothetical protein	321	64.527	99	5	28	319	2.9e-139	395	90.9657	-1.35889	4.65032	3.29236e-35	-0.95811	4.65032	4.78807e-19	-1.50645	4.65032	1.09814e-42	3644443
CJI97_002600	C5_02120C_A	RIX7	hypothetical protein	820	66.228	253	8	1	819	0	1119	99.878	-0.86806	5.16569	7.96223e-10	-0.668551	5.16569	2.62467e-06	-1.52589	5.16569	1.13343e-26	3637735
CJI97_002612	C1_00490C_A	TTR1	glutaredoxin	105	59.615	42	0	1	104	1.38e-41	131	99.0476	-0.798492	7.02603	1.51804e-17	-0.868931	7.02603	2.06574e-20	-0.879252	7.02603	5.25837e-21	3639313
CJI97_002615	CR_07750C_A	NA	hypothetical protein	639	54.808	216	4	94	612	0	555	81.2207	-1.08263	4.8815	1.46089e-18	-0.717474	4.8815	4.95285e-09	-1.71661	4.8815	7.91226e-43	3647350
CJI97_002616	C7_02000C_A	NA	hypothetical protein	567	59.615	210	0	47	566	0	688	91.7108	-1.87164	1.05919	1.04375e-17	-1.09357	1.05919	6.82282e-09	-0.881607	1.05919	6.2355e-06	3636964
CJI97_002618	C2_07360W_A	NA	hypothetical protein	241	46.281	116	3	12	239	5.91e-68	215	94.6058	-1.33427	3.38054	2.68033e-20	-1.02366	3.38054	2.2381e-13	-1.59734	3.38054	8.23502e-28	3645236
CJI97_002625	C1_02570C_A	PUT4	hypothetical protein	570	55.477	244	3	7	569	0	622	98.7719	1.47491	3.26543	4.91557e-28	1.44314	3.26543	7.2753e-28	0.809386	3.26543	6.05474e-09	3636801
CJI97_002626	C1_02530C_A	DIP5	hypothetical protein	576	65.608	193	2	9	575	0	746	98.4375	2.52266	8.41504	3.59846e-53	1.04298	8.41504	8.44574e-11	1.92767	8.41504	5.6217e-33	3636798
CJI97_002635	C1_14020W_A	NA	hypothetical protein	134	43.511	70	2	5	132	9.36e-35	115	95.5224	4.08228	6.77918	1.27954e-42	2.01984	6.77918	5.03486e-13	4.32681	6.77918	8.40283e-47	3643339
CJI97_002638	C1_06970C_A	NA	hypothetical protein	645	51.845	245	2	127	638	0	550	79.3798	-1.16889	4.21775	1.22318e-14	-1.27247	4.21775	3.80304e-17	-1.29371	4.21775	1.36947e-17	3639567
CJI97_002639	C1_06980C_A	NA	hypothetical protein	479.667	43.107	240	5	11	447	9.59e-126	372	91.1049	-1.70949	6.94896	4.04185e-41	-1.5018	6.94896	2.12089e-32	-1.76644	6.94896	8.72305e-44	3639565
CJI97_002658	CR_10470C_A	NA	hypothetical protein	540	46.984	247	10	1	539	2.14e-136	404	99.8148	-1.5489	5.30894	1.00696e-19	-0.807598	5.30894	2.15444e-06	-2.47112	5.30894	3.93151e-45	3638979
CJI97_002661	CR_01750C_A	SEC4	hypothetical protein	208	50.495	98	1	8	207	8.53e-75	223	96.1538	-1.52947	3.789	1.68279e-34	-1.89739	3.789	4.18315e-53	-1.71549	3.789	1.54876e-42	3640119
CJI97_002670	C3_00990C_A	NA	hypothetical protein	306	24.011	178	15	27	300	2.6e-19	85.5	89.5425	-0.802619	4.02765	1.45565e-14	-0.746887	4.02765	2.80208e-13	-0.947462	4.02765	1.18778e-19	3639856
CJI97_002676	C3_01080W_A	MRPL33	ribosomal protein L30	89	48.052	39	1	6	82	9.73e-22	79.3	86.5169	-1.317	5.19503	9.09495e-28	-0.969357	5.19503	4.89072e-16	-1.40358	5.19503	2.28956e-31	30515175
CJI97_002680	CR_10840C_A	XYL2	D-xylulose reductase	363	71.667	99	2	4	362	0	511	98.8981	2.87617	11.2349	9.91291e-37	2.71149	11.2349	4.91041e-33	3.5278	11.2349	9.66333e-52	3638961
CJI97_002682	C3_02320W_A	ILV2	acetolactate synthase, large subunit, biosynthetic type	681	77.395	131	2	28	680	0	1090	95.8884	-2.37828	7.42255	1.54149e-37	-1.23597	7.42255	1.1213e-11	-2.47532	7.42255	2.23145e-40	3636552
CJI97_002683	C3_02310W_A	MEP1	hypothetical protein	495	73.225	131	1	2	493	0	759	99.3939	-2.71675	5.83099	2.26305e-107	-4.65056	5.83099	6.08264e-250	-1.75728	5.83099	2.7731e-49	3636553
CJI97_002690	C3_02170C_A	LAP41	hypothetical protein	461	64.565	158	2	3	457	0	627	98.6985	0.816948	5.92861	2.4328e-15	0.626696	5.92861	1.78005e-09	0.676571	5.92861	5.64236e-11	3636653
CJI97_002691	C3_02180C_A	NA	deoxyhypusine synthase	378	84.615	58	0	1	377	0	677	99.7354	0.757869	7.0741	3.48899e-10	1.31298	7.0741	2.26452e-27	0.683773	7.0741	1.42258e-08	3636643
CJI97_002696	C3_05710W_A	RCT1	hypothetical protein	184	55.102	42	1	1	96	5.5e-18	75.9	52.1739	-1.03231	6.46305	1.23062e-11	-2.62005	6.46305	1.97121e-61	-2.04655	6.46305	1.42281e-39	3641727
CJI97_002697	CR_03550W_A	NCS2	hypothetical protein	433	42.282	234	9	6	432	5.44e-118	350	98.6143	-0.729453	4.81401	2.34572e-08	-0.831793	4.81401	2.02261e-10	-1.01048	4.81401	1.09853e-14	3643216
CJI97_002699	CR_03450W_A	HXT5	hypothetical protein	545	61.808	190	4	15	541	0	632	96.6972	3.38176	8.04059	3.17199e-59	1.43051	8.04059	4.88445e-13	2.60161	8.04059	5.83308e-38	3643209
CJI97_002700	CR_03440W_A	NA	hypothetical protein	243	40.551	122	6	1	239	2.23e-61	191	98.3539	1.22335	4.06845	4.02112e-30	1.03697	4.06845	7.40145e-23	1.37558	4.06845	2.32212e-38	3645112
CJI97_002707	CR_03470W_A	NA	hypothetical protein	545	43.258	230	20	21	544	3.43e-100	310	96.1468	1.3784	7.39578	2.59198e-32	1.34672	7.39578	7.69212e-31	1.23403	7.39578	2.12895e-26	3643198
CJI97_002712	C4_01070W_A	HGT17	hypothetical protein	587	57.565	224	6	7	573	0	679	96.5928	3.86008	8.73955	1.0595e-74	3.05343	8.73955	1.84781e-50	3.61157	8.73955	4.70653e-67	3635687
CJI97_002715	C4_01090C_A	NA	hypothetical protein	396	42.448	206	7	11	394	6.81e-96	290	96.9697	1.12455	4.76086	8.86678e-16	0.813574	4.76086	8.47797e-09	1.04972	4.76086	5.55487e-14	3635685
CJI97_002716	C3_05570W_A	QDR2	hypothetical protein	555	33.402	298	8	81	554	3.26e-95	297	85.4054	2.1507	8.21221	4.45015e-40	2.32186	8.21221	6.91923e-46	2.4883	8.21221	4.28382e-52	3643661
CJI97_002722	CR_00200W_A	PCK1	phosphoenolpyruvate carboxykinase [ATP]	554	90.018	55	0	1	551	0	1051	99.4585	-1.79948	8.33152	4.00912e-15	-3.71702	8.33152	1.40693e-51	-1.57022	8.33152	5.08143e-12	3639701
CJI97_002736	CR_00140W_A	REP1	hypothetical protein	690	32.823	224	15	283	666	1.46e-54	197	55.6522	1.07958	6.66802	2.22568e-14	0.861928	6.66802	1.55478e-09	1.48419	6.66802	9.98017e-26	3639708
CJI97_002740	CR_05170C_A	FDH1	formate dehydrogenase 1	376	69.067	113	2	3	375	0	532	99.2021	-1.64018	4.4773	3.82518e-17	-1.86679	4.4773	1.55633e-21	-2.01369	4.4773	1.27086e-24	3646398
CJI97_002741	CR_05180C_A	SDH2	succinate dehydrogenase [ubiquinone] iron-sulfur subunit, mitochondrial	260	87.149	29	1	14	259	1.52e-169	466	94.6154	-0.907392	7.59457	8.70799e-16	-1.79148	7.59457	3.27938e-55	-0.974871	7.59457	4.90326e-18	3646397
CJI97_002763	C7_03220C_A	ZCF29	hypothetical protein	960	32.998	504	15	1	816	4.02e-152	476	85	-1.93847	8.35609	1.57403e-60	-2.40144	8.35609	1.66602e-89	-1.93876	8.35609	1.28453e-60	3641370
CJI97_002774	C4_04920W_A	NA	tRNA N6-adenosine threonylcarbamoyltransferase	373	86.29	51	0	1	372	0	680	99.7319	-0.91282	5.16201	1.1831e-20	-0.692613	5.16201	9.93994e-13	-0.876793	5.16201	2.45814e-19	3641172
CJI97_002779	C5_03980W_A	NA	hypothetical protein	697	36.126	280	14	169	678	2.77e-96	313	73.1707	1.16885	6.28281	2.42456e-36	0.799614	6.28281	9.97766e-18	1.23208	6.28281	2.23145e-40	3647442
CJI97_002781	C1_11980W_A	MED10	hypothetical protein	149	60.39	53	2	1	146	2.52e-60	182	97.9866	0.656624	4.29161	5.19707e-11	0.605789	4.29161	1.01359e-09	0.654902	4.29161	4.77317e-11	3642043
CJI97_002785	C6_00100C_A	HET1	hypothetical protein	198	84.264	31	0	1	197	2.5e-122	342	99.4949	-0.859667	7.07416	2.18153e-20	-0.664641	7.07416	1.04393e-12	-0.842399	7.07416	9.87459e-20	3647897
CJI97_002787	C1_13080W_A	OP4	hypothetical protein	528	24.92	198	10	1	291	3.36e-11	63.2	55.1136	-0.761137	5.15827	1.29263e-11	-0.93787	5.15827	6.85781e-17	-1.42758	5.15827	4.70163e-36	3636125
CJI97_002823	CR_10270C_A	AHA1	hypothetical protein	348	59.659	131	6	1	347	2.39e-151	427	99.7126	-1.9061	7.81819	4.20467e-37	-1.22843	7.81819	1.28583e-16	-1.88341	7.81819	1.93992e-36	3638933
CJI97_002825	C2_03080W_A	IDH2	isocitrate dehydrogenase, NAD-dependent	367	90.296	29	2	1	366	0	682	99.7275	-1.11426	9.3882	2.49958e-24	-0.852798	9.3882	9.11285e-15	-0.984101	9.3882	1.86654e-19	3642979
CJI97_002863	C5_01060C_A	BUD23	hypothetical protein	270	78.598	56	1	1	269	3.74e-165	456	99.6296	-0.999925	4.85136	2.10711e-17	-0.705043	4.85136	1.84435e-09	-1.19591	4.85136	3.94959e-24	3642629
CJI97_002873	C2_01090C_A	ERG28	hypothetical protein	144	60.145	49	4	6	143	2.92e-53	162	95.8333	0.863155	4.79443	5.71472e-21	1.36354	4.79443	1.04633e-53	0.994592	4.79443	6.84231e-28	3638833
CJI97_002874	C2_01110C_A	BCY1	hypothetical protein	441	60.889	152	4	4	434	8.46e-179	505	97.7324	1.22543	8.19824	5.0141e-34	0.852241	8.19824	3.53474e-17	1.34613	8.19824	1.00335e-40	3638832
CJI97_002880	C2_06530W_A	NA	hypothetical protein	464.333	32.432	170	6	69	340	3.11e-33	123	58.5786	1.52505	5.55132	3.75413e-43	0.970759	5.55132	2.50623e-18	1.06477	5.55132	7.64784e-22	3646572
CJI97_002908	C3_00760W_A	ERG4	hypothetical protein	463	69.032	136	3	5	461	0	660	98.7041	0.838859	8.37166	2.20871e-15	1.26582	8.37166	1.06477e-32	0.989137	8.37166	7.53692e-21	3640511
CJI97_002909	C3_00750W_A	LYS144	hypothetical protein	752	37.276	299	11	233	741	3.15e-102	332	67.6862	0.683471	5.43372	7.45246e-13	0.712415	5.43372	6.11385e-14	0.847054	5.43372	3.11178e-19	3640512
CJI97_002921	C3_00650W_A	NGT1	hypothetical protein	520	57.404	203	3	23	509	0	585	93.6538	2.69152	5.06673	7.15484e-44	0.857005	5.06673	8.55977e-06	3.15246	5.06673	4.00931e-58	3640573
CJI97_002927	C2_00260C_A	MUQ1	hypothetical protein	404.667	64.987	115	6	1	373	4.95e-178	498	92.1746	0.757043	8.43708	2.98533e-10	0.890169	8.43708	1.90566e-13	0.944725	8.43708	3.21874e-15	3638898
CJI97_002943	C1_08240C_A	NA	hypothetical protein	330	44.954	175	3	2	326	2.82e-93	278	98.4848	0.624259	7.3949	2.26679e-11	0.836212	7.3949	3.47804e-19	0.893321	7.3949	6.63228e-22	3640759
CJI97_002946	C1_08200W_A	NTG1	hypothetical protein	377	55.219	130	3	76	370	3.06e-124	359	78.2493	-0.840723	3.76313	1.7892e-07	-0.791243	3.76313	8.84517e-07	-1.29433	3.76313	1.97647e-15	3640746
CJI97_002947	C1_08190C_A	CAT8	hypothetical protein	1007	51.085	439	23	8	979	0	900	96.5243	-2.00935	5.84111	1.07189e-70	-1.84288	5.84111	3.24952e-61	-1.94585	5.84111	7.64704e-67	3640745
CJI97_002948	C1_10310W_A	NA	hypothetical protein	309	42.857	159	7	1	308	4.67e-94	280	99.6764	-1.91002	6.61352	1.50602e-100	-2.83875	6.61352	4.2614e-208	-1.7584	6.61352	1.84856e-86	3634906
CJI97_002956	C3_06700C_A	NA	hypothetical protein	629	31.811	360	15	1	564	2.83e-87	280	89.6661	0.74585	5.13208	0.000197809	1.87257	5.13208	1.0881e-20	1.55704	5.13208	4.62327e-15	3642247
CJI97_002958	C3_06710W_A	NA	hypothetical protein	174	29.596	81	8	3	165	4.97e-15	69.7	93.6782	1.5168	-0.256389	4.22483e-06	1.397	-0.256389	1.20062e-05	2.09766	-0.256389	4.66744e-12	3638448
CJI97_002974	C3_06700C_A	NA	hypothetical protein	629	33.76	385	13	1	617	2.47e-106	332	98.0922	0.940696	6.58538	1.59077e-06	2.17371	6.58538	1.74091e-27	1.78398	6.58538	1.42577e-19	3642247
CJI97_002976	C3_06710W_A	NA	hypothetical protein	225	37.943	99	9	3	224	1.59e-42	150	98.6667	1.1346	2.95126	1.26224e-11	1.08487	2.95126	5.85029e-11	1.69344	2.95126	4.39404e-25	3638448
CJI97_002984	C1_08690W_A	NA	succinate dehydrogenase assembly factor 2, mitochondrial	142	67.883	43	1	5	140	6.7e-63	187	95.7746	-1.63065	6.18166	7.42839e-69	-0.8922	6.18166	1.43337e-22	-1.48912	6.18166	2.35234e-58	3634934
CJI97_002993	C1_09690W_A	MLS1	malate synthase, glyoxysomal	552	81.67	101	0	1	551	0	960	99.8188	0.989574	9.72741	1.47336e-12	-0.640027	9.72741	6.76639e-06	0.892793	9.72741	1.54207e-10	3634875
CJI97_003002	C5_01460W_A	YBL053	hypothetical protein	1277	40.974	645	35	1	1274	0	832	99.7651	-0.772426	5.43729	1.00698e-14	0.582271	5.43729	2.45936e-09	-0.678056	5.43729	8.47274e-12	3647045
CJI97_003003	C5_03330C_A	ZCF13	hypothetical protein	1236	32.99	597	24	239	1233	2.9e-172	541	80.5016	1.25717	6.66867	4.39158e-25	0.799608	6.66867	6.63446e-11	1.38667	6.66867	3.12306e-30	3646354
CJI97_003007	C5_03290C_A	NA	hypothetical protein	102	52.632	36	0	26	101	1.44e-24	87	74.5098	-1.76561	4.91693	3.85091e-35	-0.668103	4.91693	2.06625e-06	-1.74757	4.91693	1.08784e-34	30515307
CJI97_003016	C2_04820W_A	NA	hypothetical protein	399	38.865	199	16	12	397	2.94e-86	268	96.7419	-1.73037	5.00821	4.63908e-36	-1.14829	5.00821	2.80762e-17	-2.12832	5.00821	1.73297e-52	3647776
CJI97_003017	C2_04810W_A	HIS3	imidazoleglycerol-phosphate dehydratase	220	80.995	39	1	1	218	1.23e-131	367	99.0909	-2.32062	6.23163	8.74839e-47	-0.947977	6.23163	1.92753e-09	-2.38249	6.23163	3.85657e-49	3647777
CJI97_003026	C2_06010W_A	SPO72	hypothetical protein	1816	35.611	1044	42	1	1810	0	1026	99.6696	-0.988794	6.25487	6.49047e-08	-0.998274	6.25487	6.78577e-08	-0.808502	6.25487	9.54056e-06	3644072
CJI97_003036	C1_02530C_A	DIP5	hypothetical protein	572	38.346	302	11	21	537	1.39e-109	338	90.3846	3.60371	7.71353	3.69973e-95	2.3387	7.71353	1.09931e-44	3.67977	7.71353	1.39976e-98	3636798
CJI97_003038	C1_14090W_A	NA	hypothetical protein	104	76.699	23	1	2	103	2.3e-55	165	98.0769	-2.471	8.55859	1.48326e-71	-0.815019	8.55859	1.45384e-09	-2.30649	8.55859	2.32308e-63	30515079
CJI97_003041	C1_01060W_A	MBF1	multiprotein-bridging factor 1	152	83.221	25	0	2	150	9.49e-79	228	98.0263	-0.76372	8.69047	1.42693e-12	-0.686201	8.69047	2.96199e-10	-0.588682	8.69047	4.59474e-08	3640171
CJI97_003052	CR_03360W_A	NA	hypothetical protein	246	65.587	83	1	1	245	1.09e-87	258	99.5935	-1.96417	3.9858	4.01822e-37	-1.86376	3.9858	1.6403e-34	-2.641	3.9858	4.67439e-60	3645141
CJI97_003057	C6_03340C_A	GLC3	1,4-alpha-glucan-branching enzyme	697	68.046	192	10	1	689	0	973	98.8522	1.21154	10.1473	2.39815e-14	0.612279	10.1473	0.000154827	1.25424	10.1473	2.61868e-15	3639200
CJI97_003068	C5_00460C_A	FET33	hypothetical protein	642	57.649	246	7	7	619	0	715	95.4829	-0.74688	7.39145	4.9413e-11	-1.03924	7.39145	9.02156e-20	-0.681327	7.39145	1.85619e-09	3641544
CJI97_003069	CR_01080W_A	NA	hypothetical protein	2141	40.494	1226	27	5	2140	0	1560	99.7665	0.75627	7.371	1.95986e-14	0.917971	7.371	1.88895e-20	0.879076	7.371	4.48548e-19	3640381
CJI97_003073	C1_14130W_A	FTR1	hypothetical protein	399	71.279	107	2	1	383	0	580	95.99	2.05622	8.30192	4.95528e-09	3.10094	8.30192	2.84054e-17	1.50617	8.30192	1.40348e-05	3643318
CJI97_003077	C6_04260C_A	NA	hypothetical protein	232	56.118	88	5	1	231	1.6e-84	249	99.569	-1.21729	4.44047	3.31093e-40	-0.803938	4.44047	8.18524e-20	-0.789042	4.44047	1.37496e-18	3646277
CJI97_003088	C3_03360W_A	FCY2	hypothetical protein	512	59.763	199	4	7	511	0	617	98.6328	0.582382	6.36488	8.40361e-11	1.07554	6.36488	7.66924e-34	0.667332	6.36488	7.36271e-14	3638365
CJI97_003090	C4_00950C_A	NA	hypothetical protein	613	60.36	188	5	19	609	0	827	96.4111	1.60734	6.0424	1.01783e-71	1.0327	6.0424	1.49906e-30	1.53923	6.0424	4.85811e-66	3635675
CJI97_003091	C1_09220W_A	NA	hypothetical protein	458	56.587	185	4	2	457	0	520	99.5633	-0.919512	6.87882	6.75286e-14	-0.952296	6.87882	1.18439e-14	-0.91731	6.87882	6.83408e-14	3634898
CJI97_003096	C2_09420W_A	NA	hypothetical protein	419	22.759	134	11	204	418	1.02e-06	48.9	51.3126	1.2522	3.69615	3.91392e-17	0.852222	3.69615	1.19602e-08	0.929885	3.69615	5.24876e-10	3647718
CJI97_003097	C2_09400C_A	ERG24	hypothetical protein	442	66.966	142	1	2	441	0	613	99.5475	1.6734	7.12215	5.19419e-45	2.31445	7.12215	1.99743e-82	1.27697	7.12215	3.15454e-27	3647716
CJI97_003107	C2_09380W_A	RRP15	hypothetical protein	237	53.689	101	5	4	235	2.06e-71	216	97.8903	-0.586219	4.32967	1.30144e-05	-0.658589	4.32967	9.70876e-07	-1.03913	4.32967	1.24439e-14	3648397
CJI97_003108	C2_09280C_A	NA	hypothetical protein	533	48.762	234	8	16	532	1.93e-154	449	96.9981	-0.662253	4.65873	5.91412e-09	-0.836294	4.65873	1.6397e-13	-1.35863	4.65873	5.56389e-32	3644102
CJI97_003109	C2_09270C_A	SGT1	hypothetical protein	347	56.338	83	3	143	346	3.39e-77	241	58.7896	-1.75058	6.30158	1.50482e-42	-1.3921	6.30158	5.40371e-28	-1.82479	6.30158	4.84788e-46	3644068
CJI97_003111	C1_01940C_A	NA	hypothetical protein	156	38.889	57	4	1	133	3.78e-20	80.1	85.2564	-1.04398	6.04782	2.51275e-32	-0.791851	6.04782	1.44439e-19	-0.97825	6.04782	7.91631e-29	3645422
CJI97_003118	C2_01270W_A	CHA1	hypothetical protein	351	54.545	150	4	12	350	4.14e-135	387	96.5812	-4.43906	6.84094	0	-4.41347	6.84094	0	-5.59619	6.84094	0	3638791
CJI97_003123	C2_03600W_A	BMT8	hypothetical protein	693	38.25	324	12	90	658	8.05e-142	429	82.1068	1.28683	6.49308	5.73209e-37	1.57265	6.49308	1.39196e-54	1.53852	6.49308	3.47165e-52	3637442
CJI97_003135	C1_08900W_A	NA	hypothetical protein	490	52.688	202	2	31	477	1.04e-176	506	91.2245	2.61417	6.72016	9.6625e-106	1.86646	6.72016	1.63519e-56	2.6558	6.72016	6.84318e-109	3634925
CJI97_003137	C3_02850C_A	NA	hypothetical protein	462	28.381	291	13	3	433	1.26e-47	168	93.29	-0.9886	2.34003	8.93038e-14	-1.16409	2.34003	3.90314e-20	-0.882219	2.34003	1.17398e-11	3638332
CJI97_003141	C6_02120W_A	CHC1	hypothetical protein	1666	83.935	261	3	2	1661	0	2907	99.6399	0.679864	9.90948	4.18859e-07	0.640215	9.90948	2.66047e-06	0.752024	9.90948	1.99472e-08	3647552
CJI97_003161	C2_02970C_A	ALD5	hypothetical protein	521	66.329	163	3	27	518	0	686	94.4338	2.98998	11.0192	2.39867e-42	0.605618	11.0192	0.00464868	2.65567	11.0192	1.01755e-34	3643026
CJI97_003167	C3_05160C_A	NA	hypothetical protein	940	69.483	241	17	1	938	0	1247	99.7872	-1.26255	6.68769	3.70185e-16	-0.694704	6.68769	9.2042e-06	-2.04367	6.68769	2.10494e-38	3635229
CJI97_003171	C3_05140C_A	NA	hypothetical protein	464	60.641	172	0	17	453	0	580	94.181	-0.847151	4.648	5.87915e-14	-1.19891	4.648	1.5081e-26	-1.08162	4.648	1.20612e-21	3635161
CJI97_003177	C2_06200C_A	NA	translation factor GUF1, mitochondrial	662	77.508	136	2	44	661	0	1010	93.3535	-1.54305	5.31855	4.68448e-52	-0.827108	5.31855	9.18042e-17	-1.6175	5.31855	5.57909e-57	3646908
CJI97_003184	C5_04030W_A	NA	hypothetical protein	304	32.595	127	11	42	279	4.26e-23	95.5	78.2895	-1.69453	4.32454	3.74804e-33	-1.34041	4.32454	4.40911e-22	-2.40108	4.32454	8.25e-60	3647737
CJI97_003210	C2_05500W_A	ATP4	hypothetical protein	323.667	70.259	67	2	1	230	2.44e-110	314	71.0608	-1.01395	8.64277	1.73075e-17	-0.897388	8.64277	7.29999e-14	-0.902035	8.64277	3.09689e-14	3643418
CJI97_003216	C7_04240C_A	NA	hypothetical protein	630	31.571	375	19	5	619	1.3e-89	287	97.619	-1.02744	6.53934	1.68412e-27	-0.618892	6.53934	6.12544e-11	-0.750683	6.53934	1.36255e-15	3643165
CJI97_003226	C1_07500C_A	LHP1	hypothetical protein	289	66.812	69	3	1	222	7.99e-117	337	76.8166	-1.74856	6.96182	2.15039e-41	-0.695324	6.96182	7.37257e-08	-1.82743	6.96182	5.42796e-45	3646665
CJI97_003248	C2_05830C_A	NA	hypothetical protein	481	57.03	183	8	1	474	0	588	98.5447	-0.818149	5.1663	6.57245e-15	-0.733024	5.1663	2.40861e-12	-0.675349	5.1663	1.0154e-10	3647483
CJI97_003252	C2_05890C_A	IDP1	isocitrate dehydrogenase [NADP], mitochondrial	423	84.466	64	0	10	421	0	734	97.3995	-0.787263	6.94948	8.86024e-08	-1.07963	6.94948	3.49359e-13	-0.740907	6.94948	4.60197e-07	3647474
CJI97_003254	C6_01920C_A	NA	hypothetical protein	434	31.081	138	5	9	229	1.88e-25	106	50.9217	0.808302	6.5838	4.19938e-10	0.70233	6.5838	7.98277e-08	1.30545	6.5838	4.91628e-24	3644534
CJI97_003268	C1_09380W_A	RIM20	hypothetical protein	765	42.703	409	6	1	726	0	613	94.902	0.774108	6.54397	1.6227e-18	0.811268	6.54397	3.38227e-20	0.79892	6.54397	1.00945e-19	3634809
CJI97_003274	CR_02130W_A	ECM4	hypothetical protein	306	44.444	149	4	5	278	5.8e-83	251	89.5425	-1.84995	7.10107	6.95117e-49	-2.13607	7.10107	8.84129e-64	-2.02653	7.10107	7.65245e-58	3640144
CJI97_003275	C4_05140C_A	GDB1	glycogen debranching enzyme	1515	65.791	508	8	2	1511	0	2108	99.67	1.49595	9.91592	4.20915e-22	1.02019	9.91592	5.13972e-11	1.73763	9.91592	4.57845e-29	3647409
CJI97_003280	C4_05320W_A	LYS1	saccharopine dehydrogenase [NAD(+), L-lysine-forming]	370	71.39	98	1	3	367	0	560	98.6486	-0.597314	7.87411	0.00294804	-0.685435	7.87411	0.000789572	-0.838544	7.87411	2.6372e-05	6335429
CJI97_003281	C4_05330C_A	NA	hypothetical protein	399	54.167	130	11	10	378	2.8e-152	437	92.4812	-1.56267	5.62309	2.23709e-23	-1.06269	5.62309	1.06016e-11	-2.0898	5.62309	1.85768e-39	3646959
CJI97_003298	C4_05580C_A	NA	hypothetical protein	341	39.752	159	8	30	340	7.14e-64	204	91.2023	-1.28879	5.54314	1.77675e-15	-1.88382	5.54314	1.95527e-30	-2.7262	5.54314	2.2297e-58	3641775
CJI97_003302	C1_03740W_A	WAR1	hypothetical protein	861	41.168	367	18	152	860	7.32e-170	515	82.3461	1.26865	6.83769	4.04913e-42	0.70882	6.83769	4.43391e-14	1.12315	6.83769	1.56535e-33	3644691
CJI97_003306	C1_01740W_A	CTN1	hypothetical protein	752	65.668	219	8	1	751	0	1070	99.867	-0.68989	5.30699	2.50957e-09	-1.80816	5.30699	1.43507e-53	-0.6895	5.30699	2.27041e-09	3645414
CJI97_003312	C1_00580W_A	NA	hypothetical protein	286	66.09	91	2	2	284	3.31e-136	385	98.951	1.26073	4.07724	3.90522e-26	0.679311	4.07724	2.439e-08	1.13564	4.07724	1.85563e-21	3639361
CJI97_003345	C1_02830W_A	NA	hypothetical protein	294	21.222	194	11	11	274	0.000267	40	89.7959	1.06755	4.37386	1.6285e-22	0.605194	4.37386	5.40946e-08	1.09213	4.37386	1.11551e-23	3636876
CJI97_003351	C7_00930W_A	GPH1	hypothetical protein	898	80.112	174	3	3	894	0	1503	99.3318	1.20443	10.5872	7.1454e-13	0.776198	10.5872	5.01334e-06	1.5543	10.5872	2.79897e-20	3637956
CJI97_003357	C2_01580W_A	REX2	hypothetical protein	281	70.43	54	1	32	216	1.66e-100	291	65.8363	-1.46046	5.4299	4.457e-44	-1.37501	5.4299	4.26653e-40	-1.674	5.4299	7.29964e-57	3635783
CJI97_003358	C2_02550C_A	NA	hypothetical protein	482	26.6	278	19	34	448	1.24e-26	111	86.0996	-1.87082	4.32591	2.27859e-30	-2.37894	4.32591	3.23057e-47	-2.21149	4.32591	6.55076e-41	3635856
CJI97_003381	C3_06870W_A	TDH3	glyceraldehyde-3-phosphate dehydrogenase	332	82.424	57	1	2	330	0	565	99.0964	2.14602	14.6603	1.81448e-12	2.51806	14.6603	4.86503e-16	2.57235	14.6603	6.89659e-17	3638540
CJI97_003383	C3_01340W_A	NA	hypothetical protein	405	64.02	124	4	21	402	0	528	94.321	-0.608442	4.78209	2.05441e-08	-0.816122	4.78209	3.98032e-14	-0.628845	4.78209	6.14926e-09	3636650
CJI97_003397	C1_14140C_A	SET3	hypothetical protein	1095	42.268	348	18	375	1091	5.72e-174	537	65.4795	1.03439	7.27436	1.02756e-29	1.45651	7.27436	3.26136e-57	0.787802	7.27436	6.08083e-18	3643320
CJI97_003398	C2_09990C_A	YOR1	hypothetical protein	1425	59.796	533	9	6	1423	0	1729	99.5088	-0.994713	7.66745	3.20507e-27	-0.985528	7.66745	1.09495e-26	-1.44668	7.66745	5.63211e-55	3643964
CJI97_003404	C2_00840W_A	NA	hypothetical protein	594	54.622	249	10	10	593	0	661	98.3165	0.799256	5.13791	4.8645e-16	1.10052	5.13791	6.50981e-30	0.708467	5.13791	6.56894e-13	3638807
CJI97_003416	C2_02590W_A	ZRT2	hypothetical protein	364	37.228	209	6	3	363	5.23e-79	244	99.1758	-1.63654	7.21713	6.21456e-38	-2.43322	7.21713	2.49401e-78	-0.757557	7.21713	1.47082e-09	3635861
CJI97_003418	C2_00860C_A	NA	hypothetical protein	377	27.39	231	15	6	364	1.98e-20	90.1	95.2255	-1.43759	3.68485	1.706e-24	-1.93172	3.68485	1.43212e-42	-0.619932	3.68485	5.07834e-06	3638805
CJI97_003419	C2_00870W_A	NA	hypothetical protein	157	35.758	84	5	1	156	5.53e-15	66.2	99.3631	0.964898	4.98232	3.1714e-24	0.734523	4.98232	1.13379e-14	1.09967	4.98232	1.94015e-31	3638804
CJI97_003429	C4_06060W_A	VPS13	hypothetical protein	3119	56.812	1259	38	1	3116	0	3564	99.9038	0.916964	8.51092	1.14233e-12	0.650843	8.51092	6.47122e-07	1.14547	8.51092	5.95443e-19	3646528
CJI97_003439	C1_04300C_A	SSA2	heat shock protein SSA2	645	89.457	67	1	1	644	0	1134	99.845	-1.90426	12.1123	7.06159e-48	-1.23994	12.1123	1.30233e-21	-2.03318	12.1123	4.85072e-54	3644711
CJI97_003441	C1_04280C_A	NA	hypothetical protein	424	37.647	224	9	6	423	5.24e-88	271	98.5849	0.597899	4.76865	1.09778e-08	0.680203	4.76865	5.4511e-11	0.625211	4.76865	1.90402e-09	3644709
CJI97_003446	C1_04320W_A	GPM2	hypothetical protein	252	60.4	94	4	1	247	1.7e-104	301	98.0159	0.761806	6.70428	1.90183e-07	1.16338	6.70428	2.46121e-15	1.17082	6.70428	9.72246e-16	3644713
CJI97_003456	C1_04570C_A	CHL4	hypothetical protein	440	40.998	234	8	6	438	1.24e-123	365	98.4091	-1.41827	4.81765	3.37069e-41	-1.15054	4.81765	8.8466e-29	-1.30382	4.81765	1.34063e-35	3646131
CJI97_003457	C1_04390C_A	NOP4	hypothetical protein	720	66.806	203	10	16	709	0	879	96.3889	-0.920223	6.74221	3.85228e-08	-0.585647	6.74221	0.000618894	-1.86006	6.74221	6.98622e-28	3647991
CJI97_003466	C1_06860W_A	NA	hypothetical protein	519	37.783	258	4	3	443	1.72e-95	296	84.9711	-1.66675	7.8517	5.61442e-58	-2.11675	7.8517	1.76879e-90	-1.56472	7.8517	1.18859e-51	3639530
CJI97_003477	C1_01110C_A	ZPR1	hypothetical protein	495	71.543	122	5	15	493	0	759	96.7677	-1.67238	7.39405	5.00901e-53	-0.982543	7.39405	1.02935e-19	-1.85266	7.39405	3.65233e-64	3640177
CJI97_003478	C1_01130W_A	NA	hypothetical protein	641	62.614	171	7	54	638	0	848	91.2637	-1.08259	6.47653	6.72143e-31	-1.21846	6.47653	7.49211e-39	-1.03878	6.47653	9.15139e-29	3640178
CJI97_003491	C7_01900W_A	NUC2	NADH dehydrogenase [ubiquinone] iron-sulfur protein 2, mitochondrial	479	82.143	75	2	13	478	0	803	97.286	-0.606892	8.29115	3.74928e-09	-0.671005	8.29115	1.02682e-10	-0.664801	8.29115	9.50012e-11	3637030
CJI97_003493	C6_00920W_A	NA	hypothetical protein	145	64.935	41	4	1	144	3.28e-51	158	99.3103	-1.54901	7.68585	3.99593e-36	-1.81462	7.68585	2.25768e-48	-1.8875	7.68585	5.02122e-52	3644031
CJI97_003504	C1_00900W_A	RRS1	hypothetical protein	203	77	44	1	1	198	1.02e-112	318	97.5369	-1.14684	5.02238	1.94047e-11	-0.886088	5.02238	2.53595e-07	-1.70659	5.02238	4.90613e-23	3639352
CJI97_003511	C7_02810W_A	PRX1	hypothetical protein	222	70.588	65	0	1	221	1.4e-119	338	99.5495	0.868356	9.78358	0.00227523	2.13709	9.78358	2.46712e-13	1.72301	9.78358	1.63581e-09	3641357
CJI97_003514	C6_00870C_A	ILV5	ketol-acid reductoisomerase, mitochondrial	401	82.921	61	4	1	400	0	670	99.7506	-2.14057	9.23334	4.70299e-20	-1.84023	9.23334	2.9377e-15	-2.10442	9.23334	1.5204e-19	3644012
CJI97_003519	C2_10200W_A	NA	hypothetical protein	159	52.143	41	3	45	158	1.35e-43	140	71.6981	0.856784	6.17801	2.60857e-20	0.766995	6.17801	1.53373e-16	0.986	6.17801	1.35363e-26	3643928
CJI97_003521	C2_10220C_A	PHO23	hypothetical protein	354	48.846	95	5	34	259	6.07e-66	214	63.8418	0.990756	5.71687	5.13522e-29	0.715113	5.71687	8.94919e-16	0.866267	5.71687	1.45694e-22	3643926
CJI97_003522	C2_10230W_A	NA	hypothetical protein	306	38.261	125	8	33	305	2.99e-55	186	89.2157	0.882329	4.81557	0.00107475	1.70117	4.81557	4.19694e-10	1.35094	4.81557	4.70849e-07	3643925
CJI97_003525	C2_03500W_A	NA	hypothetical protein	1072	33.538	494	40	1	1040	1.04e-157	492	97.0149	0.804055	6.28389	5.34978e-17	0.794709	6.28389	1.35467e-16	0.705337	6.28389	1.89906e-13	3637345
CJI97_003529	C2_03530W_A	NA	hypothetical protein	521	34.27	320	12	14	520	7.77e-108	330	97.3129	1.10645	6.99552	2.22007e-15	0.854004	6.99552	1.3534e-09	1.39114	6.99552	2.19986e-23	3637341
CJI97_003539	C2_02570W_A	NA	hypothetical protein	558	29.032	356	10	3	545	1.76e-76	250	97.3118	1.25516	2.57318	1.62716e-19	0.753705	2.57318	8.00947e-08	0.787086	2.57318	4.1802e-08	3635858
CJI97_003540	C2_10480W_A	MDH1-3	malate dehydrogenase, NAD-dependent	344	73.699	84	4	1	343	1.96e-176	491	99.7093	1.93044	8.32091	1.50974e-35	0.769061	8.32091	6.83565e-07	1.90337	8.32091	9.1386e-35	3641197
CJI97_003553	CR_01030W_A	DAL81	hypothetical protein	1009	64.865	203	7	140	796	0	898	65.114	0.781143	5.98377	2.17402e-18	0.658319	5.98377	1.98962e-13	0.658232	5.98377	1.72921e-13	3640419
CJI97_003559	CR_00900W_A	TRM1	N2,N2-dimethylguanosine tRNA methyltransferase	545	51.028	236	8	6	531	0	551	96.5138	-1.09439	5.36466	2.27563e-13	-0.692795	5.36466	4.0891e-06	-1.71792	5.36466	5.9983e-30	3640396
CJI97_003560	CR_09690C_A	PLB3	hypothetical protein	636	63.471	210	7	13	611	0	800	94.1824	1.42422	8.65352	6.17396e-44	1.26901	8.65352	2.96976e-35	0.943806	8.65352	1.81998e-20	3647089
CJI97_003575	CR_01480W_A	PRS	proline-tRNA ligase	563	52.759	232	12	11	562	0	595	98.0462	-1.38246	5.32311	1.00547e-31	-0.642175	5.32311	4.21198e-08	-1.67199	5.32311	4.98597e-45	3640100
CJI97_003579	CR_01540W_A	SAS3	hypothetical protein	847	47.783	235	19	8	635	0	574	74.144	1.00294	5.487	1.10838e-28	0.94833	5.487	4.11591e-26	1.1245	5.487	4.85779e-36	3640073
CJI97_003582	C4_00270W_A	ATP2	ATP synthase subunit beta, mitochondrial	737.667	89.98	49	1	1	498	0	911	67.5102	-0.759378	11.0009	1.33529e-12	-0.710018	11.0009	5.24471e-11	-0.979677	11.0009	5.13791e-20	3645039
CJI97_003587	C4_00200C_A	MET15	protein MET17	439	80.822	82	1	1	436	0	749	99.3166	1.09157	8.37085	0.000221878	1.87884	8.37085	4.88486e-10	1.88458	8.37085	2.59136e-10	3645031
CJI97_003590	C4_00160C_A	CAR2	ornithine-oxo-acid transaminase	431	85.814	61	0	1	430	0	771	99.768	2.63744	9.96968	2.19438e-80	1.91601	9.96968	4.43816e-45	2.38108	9.96968	4.72393e-67	3645027
CJI97_003595	C4_00470C_A	NA	hypothetical protein	607	52.517	252	15	15	605	0	556	97.3641	1.08214	6.93577	8.90853e-32	0.984619	6.93577	1.4696e-26	1.08171	6.93577	6.97767e-32	3645011
CJI97_003601	C4_00670W_A	TOK1	hypothetical protein	298	39.735	91	0	1	151	6.44e-39	143	50.6711	2.24109	3.72081	3.43648e-51	2.55663	3.72081	4.35346e-69	2.6551	3.72081	1.62415e-72	3645754
CJI97_003602	C4_00670W_A	TOK1	hypothetical protein	270	41.827	120	1	32	238	3.98e-46	162	76.6667	2.37502	3.44806	1.22285e-63	2.7787	3.44806	2.42081e-93	2.76904	3.44806	3.01369e-89	3645754
CJI97_003604	C4_00650W_A	HIS5	histidinol-phosphate transaminase	401	65.578	127	3	3	400	0	537	99.2519	-1.12909	6.30156	8.9145e-07	-0.727359	6.30156	0.00194805	-1.01128	6.30156	1.01722e-05	3645756
CJI97_003615	C6_03270C_A	AYR2	hypothetical protein	287	46.875	144	6	3	286	1.58e-86	258	98.9547	0.965124	7.3536	3.32594e-14	0.584713	7.3536	6.26038e-06	1.81914	7.3536	1.50395e-45	3639184
CJI97_003617	C3_04270C_A	CTP1	hypothetical protein	328.667	84.014	47	0	1	294	0	516	89.4523	-0.869232	6.07232	2.77865e-17	-0.726089	6.07232	1.7587e-12	-1.03403	6.07232	8.36894e-24	3635141
CJI97_003618	C1_09860C_A	TFA1	hypothetical protein	369	57.453	136	4	1	353	7.82e-144	411	95.664	-0.632071	4.99583	1.65467e-11	-0.897479	4.99583	5.65442e-22	-0.832114	4.99583	7.77193e-19	3634850
CJI97_003626	C2_02980C_A	DLD1	hypothetical protein	592	61.273	203	3	41	590	0	698	92.9054	-0.612659	6.04056	2.66939e-12	-1.34942	6.04056	2.50339e-53	-0.660557	6.04056	3.86514e-14	3643025
CJI97_003631	C1_10500W_A	NA	hypothetical protein	165	52.83	71	2	1	156	3.81e-50	157	94.5455	-0.657527	5.66785	1.64258e-12	-0.629351	5.66785	1.2843e-11	-0.804425	5.66785	4.84312e-18	3647188
CJI97_003632	C1_10480W_A	DJP1	hypothetical protein	485	60.271	150	6	1	479	0	533	98.7629	-1.07965	6.4924	5.43585e-24	-1.13234	6.4924	3.14627e-26	-1.3754	6.4924	1.18864e-37	3647186
CJI97_003641	C3_07340W_A	GCY1	hypothetical protein	290	54.895	127	2	6	289	1.64e-109	317	97.931	-0.758114	1.72076	0.000436272	-2.1514	1.72076	2.08053e-21	-1.03743	1.72076	1.58481e-06	3638477
CJI97_003642	C3_06490W_A	NA	hypothetical protein	229	44.344	115	2	5	218	1.23e-63	198	93.4498	1.20669	7.37717	4.75829e-06	0.717347	7.37717	0.00811651	1.55828	7.37717	3.70559e-09	3642285
CJI97_003651	C2_10670W_A	NA	hypothetical protein	356	60.929	105	8	1	355	5.49e-146	414	99.7191	-1.14082	8.43205	3.11021e-24	-1.02444	8.43205	9.86096e-20	-1.12267	8.43205	1.24404e-23	3641251
CJI97_003668	C4_03430W_A	MOH1	hypothetical protein	222	51.095	67	0	1	137	5.73e-48	156	61.7117	0.878395	6.31857	9.12858e-10	-1.70922	6.31857	3.52355e-31	1.06575	6.31857	9.27003e-14	3646809
CJI97_003673	C1_06740C_A	NOP6	hypothetical protein	238	60.669	50	4	5	235	1.14e-69	211	97.0588	-1.42293	5.02447	1.47931e-23	-1.09629	5.02447	8.5677e-15	-1.59019	5.02447	6.58917e-29	3639507
CJI97_003699	C2_04020C_A	SDS22	hypothetical protein	366	71.472	91	2	38	363	1.34e-163	460	89.071	0.982966	6.14562	1.40649e-22	0.585877	6.14562	8.82291e-09	0.949146	6.14562	3.09436e-21	3637362
CJI97_003701	C3_01960C_A	POX1-3	hypothetical protein	712	57.955	286	4	12	708	0	856	97.8933	2.98208	10.265	1.2052e-35	1.22894	10.265	1.00473e-07	2.82126	10.265	1.41656e-32	3636598
CJI97_003705	C2_05460W_A	CDC19	pyruvate kinase	505	84.921	76	0	1	504	0	908	99.802	2.09828	12.9926	7.34929e-30	2.59015	12.9926	4.24599e-43	2.5025	12.9926	8.00808e-41	3643438
CJI97_003710	C2_05390C_A	NA	hypothetical protein	148	42.537	68	2	8	141	5.71e-27	96.3	90.5405	-0.581548	2.71117	4.32786e-06	-0.938187	2.71117	3.72366e-14	-0.713006	2.71117	1.93016e-08	3643434
CJI97_003713	C2_02440W_A	NA	hypothetical protein	1037	40.26	548	29	1	1032	0	741	99.5178	0.740205	4.2808	2.23845e-09	0.939049	4.2808	1.32966e-14	0.827251	4.2808	1.59894e-11	3635758
CJI97_003714	C2_02430W_A	UTP21	hypothetical protein	434	60.093	170	2	1	431	0	560	99.3088	-1.20489	4.82786	3.69841e-11	-0.600372	4.82786	0.00116263	-2.28165	4.82786	4.23027e-34	3635757
CJI97_003732	C2_02590W_A	ZRT2	hypothetical protein	365	60.49	138	3	4	364	8.05e-159	448	98.9041	-2.42956	5.84301	2.00127e-47	-2.69346	5.84301	4.338e-57	-3.19695	5.84301	3.02182e-76	3635861
CJI97_003737	C6_03960W_A	NA	hypothetical protein	691	63.517	244	7	6	690	0	895	99.1317	1.3893	9.50312	1.09918e-21	1.69362	9.50312	6.78639e-31	1.7171	9.50312	5.63287e-32	3640269
CJI97_003738	C6_03140C_A	MDL2	hypothetical protein	796	68.22	200	5	87	774	0	1003	86.4322	-1.84782	6.20288	6.19309e-86	-1.25486	6.20288	2.57612e-42	-1.9196	6.20288	2.56006e-92	3639256
CJI97_003743	C1_03510C_A	NA	hypothetical protein	179	48.555	88	1	7	178	2.43e-45	145	96.0894	0.628035	8.34975	4.02215e-07	0.7777	8.34975	4.90044e-10	1.14749	8.34975	1.67149e-20	3636916
CJI97_003753	C1_06570W_A	ANT1	hypothetical protein	361	70.149	89	3	1	334	5.81e-158	445	92.5208	1.9383	7.33475	2.48445e-33	1.07605	7.33475	1.95987e-11	2.06399	7.33475	1.80263e-37	3639516
CJI97_003757	C6_02030C_A	NA	YjeF family domain-containing protein	345	57.027	131	6	1	344	3.35e-153	433	99.7101	1.22768	7.72536	7.92601e-14	1.15457	7.72536	3.17885e-12	1.74196	7.72536	6.29088e-26	3647562
CJI97_003758	C6_02020C_A	NA	hypothetical protein	429	34.468	235	18	3	427	4.2e-47	166	99.0676	1.74943	6.83943	3.11179e-42	0.864255	6.83943	1.83184e-11	1.87596	6.83943	3.31293e-48	3647563
CJI97_003759	C6_02010C_A	GPD2	glycerol-3-phosphate dehydrogenase (NAD(+))	371	79.62	75	0	2	369	0	616	99.1914	1.15868	8.03891	1.77456e-26	1.35062	8.03891	3.72494e-35	1.56207	8.03891	2.06413e-46	3644563
CJI97_003763	CR_09740W_A	NA	ATP-dependent rRNA helicase RRP3	481	84.158	64	0	62	465	0	727	83.9917	-0.965281	4.29935	1.56192e-09	-0.732678	4.29935	4.96799e-06	-1.88572	4.29935	8.96985e-31	3639008
CJI97_003770	CR_07630C_A	RPS27	40S ribosomal protein S27-B	132.667	87.805	10	0	14	95	1.07e-50	152	61.809	-1.36657	5.30788	2.6286e-26	-0.632577	5.30788	8.39636e-07	-1.55864	5.30788	1.43742e-33	30515429
CJI97_003777	CR_09180W_A	CDG1	hypothetical protein	238	57.676	91	6	6	237	3.04e-93	273	97.479	-1.03016	6.09489	0.000111786	-2.99329	6.09489	1.96336e-26	-3.64627	6.09489	9.76714e-37	3641883
CJI97_003778	CR_09170C_A	SSU1	hypothetical protein	453	33.492	230	7	37	451	2.38e-76	244	91.6115	-3.00644	6.88218	7.05302e-38	-3.73436	6.88218	3.45045e-54	-3.80381	6.88218	7.0975e-56	3641882
CJI97_003781	C1_05300C_A	PRD1	hypothetical protein	789	57.37	290	3	96	786	0	806	87.5792	1.80147	8.9582	2.19332e-43	1.87392	8.9582	1.44271e-46	2.11588	8.9582	2.35842e-58	3642471
CJI97_003786	C1_01200W_A	STB5	hypothetical protein	586	21.991	247	15	13	378	5.26e-16	79.3	62.4573	-0.854656	7.0432	3.03659e-15	-1.69818	7.0432	4.33273e-54	-1.09108	7.0432	7.8005e-24	3640208
CJI97_003787	C6_02290C_A	NA	hypothetical protein	761	65.296	227	9	1	737	0	1000	96.8463	-0.835239	4.4449	3.70225e-10	-1.01747	4.4449	2.08776e-14	-1.67978	4.4449	5.07164e-35	3645873
CJI97_003793	C2_04510W_A	RIM2	hypothetical protein	369	66.834	101	3	1	367	0	540	99.458	-1.84697	6.70613	4.76746e-54	-1.49077	6.70613	1.63768e-36	-1.90331	6.70613	3.11099e-57	3645448
CJI97_003796	C2_04460W_A	LYS22	homocitrate synthase, mitochondrial	435	95.98	13	1	5	399	0	788	90.8046	-0.63518	8.67395	0.00369611	-0.958053	8.67395	1.4839e-05	-1.33626	8.67395	8.75283e-10	3645466
CJI97_003797	C2_04400W_A	NA	hypothetical protein	363	43.137	133	5	95	361	1.57e-80	249	73.5537	-0.931107	6.96968	3.6193e-19	-0.642455	6.96968	8.61874e-10	-0.725524	6.96968	2.60191e-12	3645457
CJI97_003800	C2_04360W_A	NA	hypothetical protein	918	46.616	391	24	12	856	0	676	92.0479	1.0226	6.99464	3.72826e-20	0.874589	6.99464	5.12209e-15	1.23113	6.99464	1.43205e-28	3645461
CJI97_003802	C2_04340C_A	NA	hypothetical protein	183	59.887	66	3	4	178	3.48e-76	224	95.6284	0.647577	6.95961	1.11468e-07	0.67343	6.95961	4.67675e-08	0.639766	6.95961	1.48814e-07	3645452
CJI97_003803	C2_04330C_A	NA	hypothetical protein	336	55.891	137	1	1	331	3.22e-141	401	98.5119	1.36643	4.57156	6.96624e-29	1.39033	4.57156	2.51447e-30	1.59068	4.57156	4.156e-39	3645453
CJI97_003804	C2_04310W_A	ERG10	acetyl-CoA acetyltransferase IA	401	77.387	90	0	3	400	0	647	99.2519	0.897809	0.855308	1.09203e-05	0.840857	0.855308	1.17362e-05	0.839552	0.855308	4.13306e-05	3648275
CJI97_003809	C2_04270W_A	CAK1	hypothetical protein	330	36.728	184	8	7	320	6.7e-69	216	95.1515	0.886015	4.07089	1.81508e-14	0.792897	4.07089	5.49009e-12	0.835151	4.07089	4.88418e-13	3637352
CJI97_003811	C1_04770C_A	ERG3	hypothetical protein	364	67.102	104	3	1	361	0	531	99.1758	1.70775	9.47822	9.28216e-27	2.40766	9.47822	1.78687e-49	2.05149	9.47822	2.29013e-37	3644776
CJI97_003812	C2_10360C_A	HEM3	porphobilinogen deaminase	359	64.553	113	3	1	346	1.06e-159	449	96.3788	-1.48654	7.35754	1.1937e-30	-1.3171	7.35754	1.95075e-24	-1.59172	7.35754	7.37437e-35	3643940
CJI97_003814	C2_10440C_A	RAD1	hypothetical protein	1107	48.599	459	21	79	1106	0	966	92.8636	0.689144	5.99699	1.40287e-11	0.86175	5.99699	2.32495e-17	0.804322	5.99699	2.18547e-15	3641192
CJI97_003817	C2_10470C_A	NA	hypothetical protein	261	48.45	123	6	7	260	2.7e-78	235	97.318	-0.623029	5.76142	2.23941e-12	-0.624557	5.76142	1.77306e-12	-0.814712	5.76142	3.99873e-20	3641196
CJI97_003821	C1_12590W_A	ATP20	hypothetical protein	125	53.448	51	2	9	124	1.18e-38	124	92.8	-1.89413	6.39509	1.83462e-65	-1.84713	6.39509	4.31966e-63	-1.87207	6.39509	3.22376e-64	3647602
CJI97_003822	C1_12600C_A	CHR1	hypothetical protein	549	65.957	171	2	1	543	0	775	98.9071	-1.12949	4.59043	6.24461e-17	-0.84872	4.59043	2.75462e-10	-1.41329	4.59043	2.05935e-25	3647601
CJI97_003824	C3_04630W_A	NA	hypothetical protein	319	63.231	86	5	3	318	5.3e-149	421	99.0596	1.3363	5.23071	2.94615e-36	0.771945	5.23071	6.3495e-13	0.766401	5.23071	8.88662e-13	3635189
CJI97_003827	C3_04650W_A	NA	hypothetical protein	327	38.421	176	7	1	326	2.97e-87	265	99.6942	-1.22766	4.25027	1.85044e-21	-1.16436	4.25027	7.00295e-20	-1.31661	4.25027	1.97971e-24	3635192
CJI97_003828	C3_04660C_A	ARG11	hypothetical protein	284	50.993	128	5	2	283	2.81e-103	302	99.2958	-2.70578	3.63556	5.34831e-47	-1.52276	3.63556	3.60842e-18	-3.50592	3.63556	4.12771e-70	3635193
CJI97_003839	C4_06860C_A	NA	cytidine deaminase	173	53.285	63	1	2	138	2.25e-54	166	79.1908	1.50407	5.23117	6.08878e-45	0.945756	5.23117	1.54536e-18	1.56458	5.23117	1.017e-48	30515286
CJI97_003844	C4_06820C_A	CZF1	hypothetical protein	169	67.619	30	1	67	167	3.53e-44	148	59.7633	-1.15667	5.11269	4.92235e-42	-1.99819	5.11269	1.70785e-119	-1.81443	5.11269	1.95079e-96	3642915
CJI97_003862	C7_03320C_A	MED16	hypothetical protein	938.667	39.83	437	34	1	920	0	641	98.0114	0.667942	6.72087	4.61464e-12	0.640651	6.72087	4.29482e-11	0.724441	6.72087	5.05525e-14	3646725
CJI97_003864	C7_03340C_A	PRR2	hypothetical protein	285	35.254	168	8	2	276	2.19e-56	182	96.4912	-1.14368	4.26731	3.84054e-26	-1.24279	4.26731	1.66696e-31	-1.41059	4.26731	1.89887e-38	3646723
CJI97_003868	C7_03490W_A	GYP7	hypothetical protein	750	58.991	290	7	1	749	0	898	99.8667	1.62849	6.66981	1.35534e-52	0.646939	6.66981	1.85124e-09	1.04551	6.66981	7.01408e-23	3646245
CJI97_003876	C2_10110W_A	CYC1	cytochrome c	112	91.667	9	0	1	108	1.86e-71	206	96.4286	-2.25882	9.00009	7.94899e-51	-1.74664	9.00009	8.46489e-32	-2.28727	9.00009	4.65245e-52	3643937
CJI97_003880	C2_09990C_A	YOR1	hypothetical protein	1561	49.409	623	19	130	1553	0	1400	91.2236	1.18618	7.54223	2.89388e-20	1.2376	7.54223	9.91139e-22	1.05405	7.54223	2.02513e-16	3643964
CJI97_003884	C3_00510W_A	NA	hypothetical protein	365	27.19	207	9	6	313	1.89e-30	117	84.3836	0.887822	5.13666	1.19096e-14	0.879642	5.13666	1.90809e-14	1.17243	5.13666	8.88653e-25	3640514
CJI97_003888	C3_03820C_A	NA	hypothetical protein	410	38.847	231	7	11	403	1.22e-98	298	95.8537	-1.39213	4.35875	9.35569e-36	-0.681681	4.35875	3.34475e-10	-1.75217	4.35875	2.1233e-54	3645631
CJI97_003900	C2_10320C_A	NA	hypothetical protein	321	21.739	179	5	78	320	4.35e-14	70.5	75.7009	0.691139	-0.213758	0.00648661	-0.963068	-0.213758	0.00135862	0.687746	-0.213758	0.00675313	3643944
CJI97_003902	C3_03810W_A	RAD53	hypothetical protein	820	59.275	224	13	26	711	0	781	83.6585	0.902701	6.06407	4.58812e-24	1.25977	6.06407	3.11462e-46	0.990739	6.06407	6.60922e-29	3645633
CJI97_003903	C3_03800W_A	PTR22	hypothetical protein	581	60.237	209	7	1	580	0	709	99.8279	2.78724	8.22746	1.5803e-89	2.61795	8.22746	4.17256e-80	2.68169	8.22746	1.19315e-83	3645634
CJI97_003909	C6_04580W_A	HXK1	hypothetical protein	505	49.465	224	6	37	502	1.96e-151	439	92.2772	1.14107	7.47729	5.78667e-11	0.98725	7.47729	2.04339e-08	2.12949	7.47729	2.82117e-33	3645964
CJI97_003910	C6_04590C_A	NAG1	glucosamine-6-phosphate isomerase	253	77.381	53	2	1	252	8.56e-146	405	99.6047	2.07933	7.55401	1.50796e-38	2.50912	7.55401	4.78195e-54	3.32877	7.55401	1.13053e-88	3645966
CJI97_003911	C6_04600W_A	DAC1	N-acetylglucosamine-6-phosphate deacetylase	409	64.662	136	3	4	401	0	533	97.3105	1.24107	5.86705	2.54447e-08	2.11135	5.86705	1.15811e-20	2.96697	5.86705	9.08164e-38	3645967
CJI97_003924	C2_01350C_A	SNX4	hypothetical protein	615	54.564	176	7	138	612	1.18e-170	498	77.2358	1.11732	6.67595	1.89167e-35	0.637228	6.67595	2.23119e-12	1.09612	6.67595	2.55746e-34	3638843
CJI97_003925	C2_01360C_A	DCW1	mannan endo-1,6-alpha-mannosidase DCW1	457	70.628	124	4	13	456	0	647	97.1554	0.623581	7.25663	2.88239e-09	0.634119	7.25663	2.14536e-09	0.692169	7.25663	3.7241e-11	3638842
CJI97_003927	C2_01390W_A	NA	hypothetical protein	489	60.374	152	14	1	488	1.56e-171	491	99.7955	0.858547	7.64079	2.37347e-15	0.58859	7.64079	8.62227e-08	0.653032	7.64079	1.67075e-09	3635726
CJI97_003939	C2_01540W_A	NA	hypothetical protein	391	66.838	122	5	4	390	0	530	98.977	-1.68553	7.65193	3.95935e-28	-2.35629	7.65193	2.29583e-51	-2.71243	7.65193	7.09812e-66	3635804
CJI97_003951	C7_02770W_A	CHS1	chitin synthase 1	999.667	65.861	287	15	1	976	0	1318	97.6325	-1.15845	7.6495	8.7276e-19	-0.673444	7.6495	3.53839e-07	-1.28457	7.6495	9.8129e-23	3641364
CJI97_003952	C1_05030C_A	PSF2	hypothetical protein	215.333	48.241	103	0	1	199	6.99e-65	197	92.4149	1.02372	4.56947	4.70137e-24	0.81127	4.56947	1.0161e-15	0.974857	4.56947	5.03325e-22	3647534
CJI97_003956	C2_09070C_A	NA	hypothetical protein	789	48.459	370	14	5	785	0	718	98.9861	2.40765	7.89972	3.21429e-86	2.67519	7.89972	2.12735e-104	2.52547	7.89972	4.2398e-94	3644111
CJI97_003957	C2_09150W_A	MIT1	hypothetical protein	339	65.798	103	2	1	305	4.25e-145	419	89.9705	0.593488	7.37627	3.56565e-09	0.659479	7.37627	7.18664e-11	0.905706	7.37627	1.32531e-19	3644089
CJI97_003958	C2_09170W_A	SLP2	hypothetical protein	313	58.537	68	0	32	195	1.21e-71	220	52.3962	-0.960918	7.4967	5.58489e-20	-0.660336	7.4967	4.3355e-10	-0.87202	7.4967	8.06383e-17	3644091
CJI97_003962	C2_06480W_A	NA	hypothetical protein	298	52.5	103	5	18	273	1.17e-94	281	85.906	-0.896865	5.54975	5.34395e-18	-0.832072	5.54975	8.77802e-16	-1.42111	5.54975	6.88134e-42	3646568
CJI97_003966	C3_05790C_A	NA	hypothetical protein	127.333	40.833	56	2	1	105	5.75e-23	84	82.4607	0.973611	3.57509	2.45344e-15	0.946069	3.57509	5.09457e-15	1.06297	3.57509	2.89905e-18	3641753
CJI97_003970	C1_11910W_A	NA	hypothetical protein	473	38.876	223	12	12	456	1.4e-83	262	94.0803	1.04128	4.71543	6.75932e-26	1.05431	4.71543	3.96228e-27	1.0212	4.71543	4.32222e-25	3642004
CJI97_003975	C1_09810W_A	NA	hypothetical protein	412	81.068	77	1	1	411	0	690	99.7573	-0.879468	6.0986	5.60734e-24	-0.739077	6.0986	1.55379e-17	-1.0136	6.0986	2.44146e-31	3634845
CJI97_003978	C1_12200W_A	MCD4	GPI ethanolamine phosphate transferase 1	972	70.594	263	6	6	967	0	1398	98.9712	1.03209	6.43007	8.22444e-32	1.44564	6.43007	1.53306e-61	1.01957	6.43007	3.24047e-31	3642036
CJI97_003982	C1_09990W_A	SAC1	hypothetical protein	609	57.861	249	7	1	607	0	739	99.6716	0.627409	7.48904	1.37122e-11	0.607272	7.48904	8.42854e-11	0.674033	7.48904	3.17973e-13	3634864
CJI97_003986	C1_10160W_A	MIR1	mitochondrial phosphate carrier protein	308	83.713	50	0	1	307	0	500	99.6753	-1.87106	9.76965	2.7289e-37	-1.09502	9.76965	5.38742e-14	-1.803	9.76965	5.50347e-35	3634782
CJI97_003987	C1_10170W_A	NA	hypothetical protein	203	28.037	117	6	9	185	1.08e-15	70.9	87.1921	0.897554	4.74773	1.33577e-13	-0.628292	4.74773	6.58056e-07	1.17192	4.74773	1.95587e-22	3634783
CJI97_003989	C1_10260C_A	RPA34	hypothetical protein	235	43.023	82	5	1	161	6.78e-40	135	68.5106	-1.07167	5.28305	3.21435e-13	-0.700102	5.28305	2.27172e-06	-1.6726	5.28305	2.57258e-29	3634883
CJI97_003990	C1_10250C_A	NA	hypothetical protein	252	33.453	148	12	1	250	1.24e-32	118	99.2063	-1.37919	3.83185	1.54439e-24	-1.14292	3.83185	5.07387e-18	-1.87174	3.83185	2.79623e-41	3634882
CJI97_003994	C1_10220C_A	TPK1	cAMP-dependent protein kinase type 3	384	91.94	27	0	49	383	0	657	87.2396	0.644066	6.81479	3.07956e-13	0.689635	6.81479	6.4893e-15	0.955398	6.81479	1.32042e-27	3634879
CJI97_003998	C1_10140C_A	NA	hypothetical protein	605	37.701	309	16	3	604	9.57e-138	417	99.5041	1.39442	7.65781	1.68295e-21	0.915608	7.65781	5.15649e-10	1.6653	7.65781	8.19679e-30	3634780
CJI97_004004	C2_07760W_A	NA	hypothetical protein	367	60.111	139	3	10	366	5.49e-150	426	97.2752	-0.78977	6.28197	5.08988e-16	-1.55471	6.28197	1.63519e-56	-0.58898	6.28197	1.34045e-09	3642298
CJI97_004008	C1_10290W_A	GCA1	hypothetical protein	1011	60.103	334	5	38	1009	0	1207	96.1424	1.71501	6.96238	1.46897e-27	1.30138	6.96238	1.47527e-16	2.60549	6.96238	8.70886e-59	3634903
CJI97_004012	C3_00400C_A	NA	hypothetical protein	934	53.701	298	11	6	723	0	771	76.8737	1.23389	7.06565	9.3325e-35	0.722938	7.06565	8.39343e-13	1.01279	7.06565	4.49104e-24	3640554
CJI97_004018	C3_00460W_A	ATP5	ATP synthase F1, delta subunit	207	60	82	0	2	206	3.77e-90	261	99.0338	-0.752001	8.69216	3.8343e-12	-0.688209	8.69216	3.12707e-10	-0.660385	8.69216	9.95175e-10	3640521
CJI97_004024	C2_10340W_A	HEM4	hypothetical protein	265	44.487	133	6	2	254	4.68e-69	212	95.4717	-1.32135	5.39158	6.464e-32	-1.35528	5.39158	7.34699e-34	-1.49941	5.39158	1.95164e-40	3643942
CJI97_004025	C2_10350C_A	ACS1	acetyl-coenzyme A synthetase 1	673	78.529	133	3	1	672	0	1105	99.8514	2.838	9.51803	4.78589e-32	1.36283	9.51803	5.45674e-09	2.66814	9.51803	5.82702e-29	3643941
CJI97_004032	CR_06490C_A	HSP60	heat shock protein 60, mitochondrial	568	88.525	62	1	1	548	0	987	96.4789	-2.77273	10.7667	1.66304e-92	-1.02735	10.7667	4.20319e-15	-3.12719	10.7667	5.11801e-114	3645275
CJI97_004041	CR_07200W_A	NA	hypothetical protein	823	58.301	185	9	4	495	0	603	59.7813	-0.626133	6.98906	2.87833e-12	-0.952395	6.98906	2.56624e-26	-0.798461	6.98906	4.40471e-19	3646044
CJI97_004042	C6_03170C_A	MDR1	hypothetical protein	549.667	59.964	187	3	4	527	0	685	95.3305	-3.49777	5.9838	9.02417e-42	-1.7559	5.9838	6.56548e-13	-3.98238	5.9838	1.43704e-51	3639260
CJI97_004049	C5_05240C_A	NA	hypothetical protein	244	26.159	147	12	13	242	7.44e-17	76.3	94.2623	-1.69687	0.0940121	3.65244e-12	-1.92521	0.0940121	2.25141e-17	-1.48959	0.0940121	1.96885e-10	3636471
CJI97_004050	C5_05230C_A	NA	hypothetical protein	442	56.787	187	2	1	441	2.88e-180	508	99.7738	-0.969879	8.75725	1.26927e-18	-1.09533	8.75725	4.40709e-23	-0.951775	8.75725	4.575e-18	3636470
CJI97_004053	C5_05200C_A	NA	hypothetical protein	489	31.76	267	15	28	486	5.91e-63	209	93.865	1.10629	6.94197	5.06758e-28	1.22324	6.94197	6.89748e-34	1.33717	6.94197	2.93778e-40	3636467
CJI97_004054	C1_13710C_A	DAD1	hypothetical protein	88	60	22	0	10	64	3.48e-19	73.2	62.5	1.0347	4.71037	5.20907e-24	1.10301	4.71037	8.04271e-28	1.35403	4.71037	4.54899e-41	30515077
CJI97_004070	C3_04510W_A	NA	hypothetical protein	96	47.619	34	3	1	79	2.98e-14	60.8	82.2917	-1.55764	4.54016	5.75493e-14	-1.50445	4.54016	4.58077e-13	-2.71136	4.54016	7.65698e-36	3635258
CJI97_004080	C1_12790C_A	FEN1	hypothetical protein	324	69.632	91	2	3	323	2.12e-170	474	99.0741	-1.35611	6.04414	1.48416e-37	-0.914901	6.04414	3.01518e-18	-1.2538	6.04414	1.21569e-32	3646829
CJI97_004091	C1_12250C_A	NA	hypothetical protein	576	58.754	209	8	6	565	0	697	97.2222	-1.39859	5.7845	2.60336e-27	-0.727812	5.7845	1.64201e-08	-1.64774	5.7845	5.8623e-37	3642022
CJI97_004096	C1_12310C_A	CSI2	ribosome biogenesis protein BRX1	291	80.822	54	1	1	290	0	503	99.6564	-0.988415	5.8949	1.40344e-13	-0.633852	5.8949	2.61789e-06	-1.47299	5.8949	6.82481e-28	3642016
CJI97_004097	C1_12450C_A	IRA2	hypothetical protein	2627	36.813	1583	50	1	2624	0	1666	99.8858	0.657787	7.60802	3.71224e-11	0.592514	7.60802	3.6872e-09	0.693242	7.60802	2.72212e-12	3642011
CJI97_004098	C1_12440W_A	NA	hypothetical protein	241	58.025	67	1	72	232	5.75e-66	204	66.805	-0.610754	5.20337	7.6151e-12	-0.666752	5.20337	4.66391e-14	-0.598693	5.20337	1.58644e-11	3642012
CJI97_004100	C2_08050C_A	SIT1	hypothetical protein	673	37.872	355	7	13	650	8.73e-143	427	94.7994	-0.890196	3.50843	4.31131e-12	-1.18328	3.50843	1.105e-20	-0.812352	3.50843	1.83798e-10	3642307
CJI97_004108	C7_00310C_A	NA	hypothetical protein	346	49.558	109	4	1	338	1.82e-112	326	97.6879	1.25245	5.78717	3.79077e-30	0.626156	5.78717	1.87251e-08	0.74285	5.78717	1.53921e-11	3638045
CJI97_004110	C3_03870C_A	SAP9	hypothetical protein	534	27.812	286	14	1	432	1.46e-45	166	80.8989	2.68196	3.80257	2.47234e-101	1.13679	3.80257	1.74018e-18	1.92761	3.80257	8.16201e-52	3645625
CJI97_004113	C2_08050C_A	SIT1	hypothetical protein	618	27.48	391	15	2	593	2.37e-61	212	95.7929	-2.72814	2.83357	8.71991e-51	-1.93817	2.83357	5.92829e-31	-2.4985	2.83357	9.3495e-45	3642307
CJI97_004115	C2_00070C_A	MPP10	hypothetical protein	608	59.637	140	10	168	607	3.25e-169	491	72.3684	-1.2256	5.89331	1.64124e-13	-1.01959	5.89331	1.06701e-09	-2.21014	5.89331	1.557e-38	3647912
CJI97_004116	CR_10260W_A	NA	ribosomal RNA large subunit methyltransferase J	240	36.957	126	1	11	221	1.75e-52	169	87.9167	-0.767466	1.23524	0.000745225	-0.997936	1.23524	7.50142e-06	-1.6527	1.23524	4.86446e-12	3638932
CJI97_004118	C2_00100C_A	PGA52	hypothetical protein	379	53.646	169	6	1	376	1.07e-139	400	99.2084	-1.08958	7.18783	1.32427e-27	-0.821971	7.18783	2.29904e-16	-1.59366	7.18783	4.10432e-56	3647908
CJI97_004129	C5_02150C_A	ORC4	hypothetical protein	645	38.867	270	10	154	644	8.48e-114	350	76.124	0.948465	5.2139	2.19851e-13	1.18494	5.2139	3.70259e-20	0.977528	5.2139	3.27294e-14	3637753
CJI97_004140	C5_03350W_A	QCR2	hypothetical protein	375	56.728	154	4	1	374	1.55e-144	412	99.7333	-0.949638	8.49156	2.53978e-17	-0.931192	8.49156	1.53591e-16	-1.00989	8.49156	1.93075e-19	3646352
CJI97_004148	CR_02710W_A	RRP9	hypothetical protein	521	59.381	194	7	1	520	0	632	99.8081	-0.805233	5.01554	1.39511e-07	-0.651855	5.01554	2.49444e-05	-1.98966	5.01554	7.27808e-37	3642576
CJI97_004156	CR_02650C_A	DRE2	hypothetical protein	347	43.276	169	8	1	346	1.85e-93	282	99.7118	-0.692962	8.02759	1.31047e-11	-1.13795	8.02759	1.90953e-28	-0.836271	8.02759	2.69524e-16	3642571
CJI97_004159	CR_02620C_A	NA	hypothetical protein	174	67.296	50	1	11	169	1e-78	229	91.3793	-0.826205	7.34967	5.45795e-16	-0.634766	7.34967	6.79072e-10	-0.81591	7.34967	1.07227e-15	3642567
CJI97_004163	CR_02580W_A	PAN6	pantoate-beta-alanine ligase	309	65.287	100	4	1	306	9.93e-149	418	99.0291	-1.83487	6.01588	5.74368e-65	-0.841822	6.01588	1.60746e-15	-2.08454	6.01588	3.91295e-82	3647684
CJI97_004164	CR_02570C_A	NA	hypothetical protein	378	40.209	215	8	2	370	3.93e-84	259	97.619	3.87455	5.02026	1.79848e-110	2.95904	5.02026	1.42773e-68	3.9981	5.02026	6.323e-117	3647685
CJI97_004165	C2_08050C_A	SIT1	hypothetical protein	671	37.5	347	10	11	640	9.07e-138	414	93.8897	4.08336	0.142253	1.01538e-35	3.4332	0.142253	1.22975e-23	3.90749	0.142253	2.33345e-31	3642307
CJI97_004166	C7_03290C_A	RBR3	hypothetical protein	474	29.139	134	11	131	400	9.18e-08	52.8	56.962	8.12313	3.37347	1.39265e-129	5.9275	3.37347	5.55344e-68	6.06835	3.37347	6.63844e-71	3646728
CJI97_004171	C1_08210C_A	MLT1	hypothetical protein	104	35.897	55	1	7	103	2.07e-21	85.5	93.2692	8.62372	0.00151724	6.51483e-34	8.97475	0.00151724	2.17583e-46	8.42268	0.00151724	4.04421e-30	3640748
CJI97_004175	C6_04130C_A	ALS4	hypothetical protein	1805	37.443	846	55	12	1482	3.43e-133	459	81.4958	2.78996	4.10316	6.33052e-49	0.960683	4.10316	3.51136e-07	-0.60267	4.10316	0.00254467	3647972
CJI97_004178	CR_10670W_A	CPR6	hypothetical protein	365	64.56	124	3	4	363	8.82e-172	481	98.6301	-2.61207	8.89576	9.65039e-58	-1.87951	8.89576	5.88627e-32	-2.6867	8.89576	1.00896e-60	3639020
CJI97_004180	CR_10650W_A	LTV1	hypothetical protein	457	52.632	142	15	1	456	2.77e-115	342	99.7812	-1.21776	5.96488	5.14444e-17	-0.771003	5.96488	1.31364e-07	-1.79748	5.96488	2.12634e-34	3639016
CJI97_004182	CR_10630W_A	NA	hypothetical protein	318	60.294	78	2	1	203	1.33e-70	219	63.8365	-1.28812	3.68391	3.93304e-17	-1.05634	3.68391	2.61466e-12	-1.34688	3.68391	1.21791e-18	3639007
CJI97_004183	CR_10620C_A	NA	hypothetical protein	687	58.079	265	9	1	686	0	799	99.8544	-1.78231	5.74875	8.1279e-39	-1.16059	5.74875	8.10846e-18	-1.82179	5.74875	1.53528e-40	3639006
CJI97_004185	CR_10600C_A	NA	4-hydroxybenzoate polyprenyl transferase	393	69.512	98	1	65	392	2.44e-169	475	83.4606	-1.68121	5.74854	4.94629e-65	-1.14132	5.74854	4.22842e-32	-1.99342	5.74854	5.22233e-89	3639004
CJI97_004187	CR_10580W_A	PRO1	glutamate 5-kinase	447	71.223	118	2	1	416	0	622	93.0649	0.887312	8.34411	1.6221e-11	0.691122	8.34411	2.25723e-07	1.31697	8.34411	1.71296e-23	3639000
CJI97_004192	C2_08000C_A	KRE30	ABC transporter ATP-binding protein ARB1	611	87.664	75	0	3	610	0	1118	99.509	-2.17547	8.61361	1.17502e-78	-1.49841	8.61361	1.6808e-39	-2.53829	8.61361	6.133e-104	3642311
CJI97_004193	C3_07750W_A	UTP9	hypothetical protein	552	23.909	297	21	10	521	5.54e-19	87.4	92.7536	-1.54615	5.63532	1.18757e-18	-0.790837	5.63532	6.93335e-06	-2.40658	5.63532	7.31126e-41	3638451
CJI97_004204	C1_12920C_A	NA	hypothetical protein	304	39.203	140	9	1	282	6.37e-61	192	92.7632	0.771703	4.87579	1.68704e-13	0.642	4.87579	9.76567e-10	0.673738	4.87579	1.28107e-10	3636155
CJI97_004211	C1_13080W_A	OP4	hypothetical protein	337	42.593	158	6	1	311	1.32e-75	236	92.2849	-1.3034	7.88203	4.29157e-38	-1.62719	7.88203	8.52368e-58	-1.91319	7.88203	6.99264e-78	3636125
CJI97_004212	C1_13070C_A	FAD3	hypothetical protein	399	74.747	90	5	13	398	0	619	96.7419	-1.61617	5.31093	2.12328e-26	-1.24139	5.31093	1.9849e-16	-2.35894	5.31093	5.52486e-52	3636124
CJI97_004216	C1_00340W_A	HBR1	hypothetical protein	250	58.796	79	3	1	209	4.04e-83	246	83.6	-1.72272	5.21288	1.03695e-24	-0.916916	5.21288	3.75042e-08	-1.97733	5.21288	1.01867e-31	3639295
CJI97_004220	C1_09580C_A	LIP1	hypothetical protein	511	45.676	240	2	2	450	2.23e-144	421	87.8669	-2.33695	4.70058	6.36518e-123	-2.55299	4.70058	2.81055e-150	-2.29677	4.70058	1.1552e-119	3634888
CJI97_004225	C6_03600C_A	NA	hypothetical protein	518	51.674	226	4	41	516	1.41e-174	500	91.8919	-1.90496	2.68357	3.75413e-43	-3.16474	2.68357	9.78164e-102	-2.17329	2.68357	1.31464e-53	3640295
CJI97_004227	C7_03930C_A	MAM33	hypothetical protein	267	42.491	139	5	1	264	2.46e-60	190	98.8764	-2.66179	7.96424	1.42874e-101	-1.2049	7.96424	9.51841e-24	-2.75248	7.96424	8.15467e-108	3643103
CJI97_004233	CR_02520W_A	RPC19	hypothetical protein	127	80.374	21	0	20	126	1.82e-65	192	84.252	-2.36144	4.83604	1.40793e-50	-1.48081	4.83604	4.2542e-22	-2.81127	4.83604	1.35059e-68	3647693
CJI97_004235	C1_13140C_A	TYE7	hypothetical protein	262	33.333	114	10	10	251	1.15e-28	108	92.3664	-1.55922	10.519	4.23128e-39	-1.59443	10.519	1.27287e-40	-0.850687	10.519	5.25693e-13	3636203
CJI97_004236	C1_09580C_A	LIP1	hypothetical protein	514	49.07	217	1	23	450	5.45e-146	425	83.2685	0.759927	9.99263	3.88558e-05	1.10457	9.99263	3.25625e-09	1.25669	9.99263	9.46604e-12	3634888
CJI97_004256	C2_07900W_A	GDH2	hypothetical protein	1062	76.393	234	7	5	1061	0	1646	99.5292	2.60263	11.2852	1.88211e-55	1.40199	11.2852	3.90306e-18	2.22369	11.2852	4.57421e-42	3642295
CJI97_004268	C4_04030W_A	JEN2	hypothetical protein	536	55.067	213	4	5	520	0	583	96.2687	2.56027	6.93405	2.39124e-33	0.644155	6.93405	0.00234886	2.18284	6.93405	2.45101e-25	3641214
CJI97_004291	C1_07250C_A	ALG9	hypothetical protein	338	44.51	171	7	1	332	2.34e-84	263	98.2249	0.695439	5.99441	3.13095e-14	0.890832	5.99441	1.18021e-22	0.942695	5.99441	3.11994e-25	3644457
CJI97_004292	C1_07240W_A	YPD1	hypothetical protein	147	52.174	47	2	1	143	3.11e-57	174	97.2789	1.03273	7.20415	6.40669e-24	0.686339	7.20415	3.09287e-11	1.21504	7.20415	1.41958e-32	3644458
CJI97_004298	C1_08120W_A	BUD6	hypothetical protein	682	45.532	331	9	7	681	0	553	98.9736	0.870183	6.56866	1.9839e-19	0.641407	6.56866	4.51805e-11	0.886043	6.56866	3.53737e-20	3640727
CJI97_004301	C6_03050C_A	NA	hypothetical protein	417	51.386	172	10	1	416	4.88e-161	459	99.7602	1.15911	5.4317	8.17454e-30	0.963482	5.4317	4.02975e-21	1.69153	5.4317	1.55078e-62	3639270
CJI97_004302	C6_03750C_A	SBA1	hypothetical protein	195	55.039	54	2	5	129	2.41e-43	142	64.1026	-1.36172	8.70553	9.20201e-24	-0.725989	8.70553	1.04569e-07	-1.10503	8.70553	2.31966e-16	3640305
CJI97_004308	CR_01220W_A	NA	hypothetical protein	510	59.562	198	3	8	508	0	642	98.2353	2.92829	10.7555	1.42628e-17	1.03564	10.7555	0.00200427	3.03995	10.7555	9.79351e-19	3640406
CJI97_004310	CR_01140C_A	ERG27	hypothetical protein	344	61.404	132	0	1	342	3.32e-156	440	99.4186	0.806149	6.8029	1.10581e-20	0.7838	6.8029	1.34487e-19	0.876553	6.8029	2.60986e-24	3640432
CJI97_004314	C4_03140C_A	NA	hypothetical protein	222	47.368	113	3	1	221	2.18e-52	169	99.5495	-0.750032	5.27976	4.32757e-12	-0.734634	5.27976	1.11398e-11	-0.943606	5.27976	2.88026e-18	3637843
CJI97_004319	CR_05860W_A	NA	hypothetical protein	229	39.111	134	2	1	223	1.55e-42	141	97.3799	-0.708313	6.69706	3.05208e-12	-0.79714	6.69706	5.03652e-15	-0.795631	6.69706	4.03791e-15	3646703
CJI97_004322	CR_05830C_A	ISC1	hypothetical protein	422	60.57	158	4	2	415	0	513	98.1043	-1.45206	5.29297	1.24125e-38	-1.62092	5.29297	4.05153e-48	-1.59696	5.29297	3.92473e-46	3646705
CJI97_004324	C7_03280C_A	NA	hypothetical protein	585	40.835	181	12	29	434	2.69e-93	295	69.4017	0.988806	8.39554	2.2422e-08	-0.654835	8.39554	0.00029396	1.52869	8.39554	7.43421e-18	3641353
CJI97_004328	C4_00350W_A	PEP7	hypothetical protein	604	35.305	243	18	68	602	4.71e-92	289	88.5762	1.50372	4.88078	1.14012e-51	1.03462	4.88078	4.13758e-25	1.39115	4.88078	2.17076e-44	3645001
CJI97_004342	C2_03400C_A	DFG16	hypothetical protein	554	40.171	196	6	19	365	3.19e-82	265	62.6354	-0.899628	5.75196	7.41141e-26	-1.6891	5.75196	1.61921e-85	-0.963317	5.75196	1.71936e-29	3637413
CJI97_004354	C5_04490C_A	CAR1	arginase	335.667	70.978	92	0	1	317	1.04e-177	492	94.4389	3.05345	9.63294	1.11272e-89	2.60539	9.63294	6.35068e-68	2.80556	9.63294	1.84978e-77	3636503
CJI97_004363	C5_04740C_A	HYS2	hypothetical protein	469	46.835	233	8	7	468	2.9e-150	434	98.5075	0.760766	5.91757	8.7688e-13	0.6588	5.91757	7.8805e-10	0.823176	5.91757	8.11258e-15	3636441
CJI97_004371	C5_04810W_A	PFK1	6-phosphofructokinase	980	60.04	362	8	3	974	0	1225	99.1837	2.14302	11.563	1.87703e-36	1.94922	11.563	1.36803e-30	2.33424	11.563	1.54876e-42	3636448
CJI97_004381	C5_04900C_A	NA	hypothetical protein	368	88.618	40	1	1	367	0	662	99.7283	-0.618101	6.13845	1.13072e-10	-0.762159	6.13845	1.85678e-15	-0.770121	6.13845	8.09334e-16	3636416
CJI97_004382	C5_04910W_A	NA	hypothetical protein	226	49.254	97	4	15	211	6.46e-56	176	87.1681	-1.02872	3.97323	3.94887e-10	-1.04091	3.97323	2.40189e-10	-1.47796	3.97323	4.87004e-19	3636417
CJI97_004394	C1_08330C_A	ADH2	alcohol dehydrogenase 1	349	79.885	70	0	1	348	0	597	99.7135	1.4052	14.3042	6.21132e-15	1.40499	14.3042	1.01211e-14	1.70852	14.3042	3.68884e-21	3640751
CJI97_004404	C1_06720C_A	NA	hypothetical protein	402	60.506	150	4	8	400	1.35e-167	473	97.7612	0.801338	5.87635	1.27504e-21	0.69927	5.87635	7.51169e-17	0.68742	5.87635	2.62046e-16	3639509
CJI97_004406	C4_03360C_A	VTC4	hypothetical protein	719	76.709	152	6	1	712	0	1130	99.0264	1.08093	7.93318	1.12926e-22	0.646893	7.93318	6.70407e-09	1.1426	7.93318	3.23436e-25	3646795
CJI97_004407	C4_03110W_A	NA	hypothetical protein	1642	58.783	596	25	7	1639	0	1967	99.4519	0.855796	7.75333	2.08555e-15	1.00636	7.75333	1.49878e-20	0.933543	7.75333	4.06887e-18	3637924
CJI97_004423	C5_04350C_A	NA	hypothetical protein	274	50	128	6	3	272	1.47e-91	270	98.5401	-1.88509	4.91149	5.4461e-70	-0.756174	4.91149	1.71814e-13	-1.85731	4.91149	1.6211e-68	3636482
CJI97_004428	C5_04440C_A	SFC1	succinate/fumarate mitochondrial transporter	311	77.703	66	0	2	297	7.17e-177	489	95.1768	3.10012	7.56216	9.94331e-47	1.49416	7.56216	6.51979e-13	3.17601	7.56216	8.98895e-49	3636413
CJI97_004438	C2_03270W_A	GPM1	phosphoglycerate mutase	249	85.484	36	0	1	248	1.7e-147	410	99.5984	1.97993	12.8539	1.10544e-29	2.09008	12.8539	1.68467e-32	2.33261	12.8539	7.90063e-40	3637431
CJI97_004441	C3_00320W_A	RHR2	hypothetical protein	253	80.08	49	1	1	250	1.04e-152	423	98.8142	2.01333	9.89739	9.79456e-18	2.44564	9.89739	1.46432e-24	2.48328	9.89739	1.6046e-25	3640522
CJI97_004442	CR_05210W_A	NA	hypothetical protein	242	28.165	132	10	6	239	4.73e-12	62.8	96.6942	-1.79164	5.01184	5.99778e-45	-1.0683	5.01184	1.0165e-17	-1.79695	5.01184	2.44069e-45	3648081
CJI97_004444	C5_02530W_A	UAP1	hypothetical protein	476	63.522	172	2	1	475	0	637	99.7899	-1.45198	8.09403	1.9138e-48	-0.810363	8.09403	2.65971e-16	-1.7854	8.09403	2.84015e-71	3637769
CJI97_004449	C5_04610W_A	NA	hypothetical protein	421	30.134	271	8	4	415	8.51e-67	218	97.8622	0.747383	4.14424	2.68415e-11	0.894747	4.14424	3.84803e-16	0.729882	4.14424	6.74914e-11	3636393
CJI97_004455	C5_04580C_A	NA	hypothetical protein	191	48.718	88	5	2	190	6.98e-60	183	98.9529	-0.911035	3.89418	5.14234e-19	-0.821132	3.89418	1.48661e-16	-1.18788	3.89418	9.0124e-31	3636511
CJI97_004476	C4_00510C_A	RLP24	ribosome biogenesis protein RLP24	200	74.038	44	2	1	198	2.8e-100	286	99	-1.82763	5.27389	2.55846e-33	-1.4491	5.27389	5.76751e-22	-3.00317	5.27389	6.51534e-80	3645748
CJI97_004486	C4_00770C_A	NA	translation machinery-associated protein 22	201	38.235	89	4	1	180	1.39e-53	169	89.5522	-0.735659	6.11314	1.58913e-12	-0.616669	6.11314	3.79597e-09	-0.829329	6.11314	1.38874e-15	3645760
CJI97_004491	C4_00820W_A	NA	hypothetical protein	365	65.574	114	6	1	360	6.8e-158	446	98.6301	-1.02818	5.76359	1.27022e-18	-0.712067	5.76359	1.16519e-09	-1.4774	5.76359	3.62955e-36	3645741
CJI97_004493	C3_03230C_A	NA	hypothetical protein	534	55.067	228	4	12	529	0	556	97.0037	-0.864953	3.64269	4.54245e-18	-1.07331	3.64269	2.0441e-28	-1.04165	3.64269	2.37818e-25	3638316
CJI97_004496	C3_04090W_A	SBP1	hypothetical protein	287	52.837	117	6	1	279	1.33e-85	256	97.2125	-1.20541	9.29404	4.60883e-24	-0.670025	9.29404	2.49487e-08	-0.950748	9.29404	1.05785e-15	3635280
CJI97_004497	C3_04080W_A	NA	hypothetical protein	163	48.765	56	2	1	162	2.76e-36	120	99.3865	-0.652405	8.3843	3.13243e-08	-0.838782	8.3843	1.66883e-12	-0.739593	8.3843	3.19195e-10	30515200
CJI97_004501	C3_05280C_A	NA	hypothetical protein	327	52.174	139	7	4	322	2.51e-121	351	97.5535	-1.0554	7.96493	2.33475e-19	-0.77482	7.96493	5.51122e-11	-1.42383	7.96493	1.19455e-33	3635202
CJI97_004504	C3_05300C_A	NA	hypothetical protein	545	53.902	220	9	24	544	0	584	95.5963	-0.960764	6.84192	6.23535e-22	-0.999617	6.84192	1.41215e-23	-0.880158	6.84192	8.80471e-19	3643646
CJI97_004523	C4_01370W_A	ILV6	acetolactate synthase small subunit, mitochondrial	301	81.053	53	1	17	300	6.65e-173	478	94.3522	-1.09386	7.50018	5.39146e-17	-0.589012	7.50018	8.61166e-06	-1.25423	7.50018	7.75067e-22	3635598
CJI97_004530	C4_03540C_A	ECM38	gamma-glutamyltransferase	587	51.846	262	9	2	586	0	594	99.6593	2.67308	4.13056	7.21205e-84	1.58884	4.13056	9.12973e-31	2.24039	4.13056	1.96994e-59	3645375
CJI97_004532	C4_00110C_A	FRP1	hypothetical protein	648	38.889	300	8	1	646	3.07e-167	488	99.6914	-2.82979	4.10933	3.74132e-34	-2.58904	4.10933	4.00271e-30	-3.66949	4.10933	1.22023e-51	3645005
CJI97_004535	C4_00130W_A	RBT5	hypothetical protein	231	44.939	113	5	1	230	5.47e-49	159	99.5671	-2.42763	7.30691	6.57421e-45	-1.98325	7.30691	2.97943e-31	-4.78118	7.30691	2.72339e-138	3645007
CJI97_004538	C6_03600C_A	NA	hypothetical protein	513	43.168	270	6	11	508	7.73e-146	427	97.076	-3.70004	2.45436	7.3033e-130	-3.74814	2.45436	1.77293e-152	-3.67348	2.45436	2.25254e-130	3640295
CJI97_004540	C1_11860W_A	NA	hypothetical protein	316	26.462	209	8	2	309	3.88e-19	86.3	97.4684	-1.70857	5.88607	6.10999e-21	-1.60311	5.88607	1.36429e-18	-1.50617	5.88607	7.77885e-17	3642009
CJI97_004541	C1_11860W_A	NA	hypothetical protein	547	22.761	338	15	17	496	1.15e-16	81.6	87.7514	-0.795164	6.29461	6.76323e-05	-0.636527	6.29461	0.00179246	-0.823166	6.29461	3.52736e-05	3642009
CJI97_004543	C6_03470W_A	NA	hypothetical protein	436	45.062	177	1	109	431	5.47e-95	296	74.0826	3.01179	9.25188	1.85041e-71	1.6299	9.25188	8.90818e-24	2.69821	9.25188	3.91417e-59	3640253
CJI97_004544	C2_06470W_A	RTA2	hypothetical protein	322	22.526	169	7	5	254	1.19e-15	75.1	77.6398	9.09621	3.16845	4.85834e-229	8.22718	3.16845	3.78862e-177	9.27593	3.16845	1.09333e-250	3646567
CJI97_004545	C2_06470W_A	RTA2	hypothetical protein	307	25.175	162	6	11	256	2.16e-20	89	80.1303	8.86066	2.59013	7.35818e-209	7.62153	2.59013	7.5475e-132	8.37971	2.59013	7.07762e-167	3646567
CJI97_004547	C3_07860C_A	MRR2	hypothetical protein	721	22.505	343	22	139	673	1.78e-13	72	74.2025	6.29546	1.53164	3.86655e-83	6.68038	1.53164	6.3676e-120	6.08217	1.53164	9.07569e-75	3647468
CJI97_004555	C3_05580C_A	GAP2	hypothetical protein	589	65.816	196	4	4	588	0	771	99.3209	10.9461	6.14073	0	10.371	6.14073	0	10.3093	6.14073	0	3643662
CJI97_004556	C1_05300C_A	PRD1	hypothetical protein	681	39.823	398	7	5	676	2.82e-173	509	98.6784	7.24049	2.96598	1.65058e-189	7.14896	2.96598	1.51909e-207	7.40037	2.96598	4.51253e-207	3642471
CJI97_004559	CR_01220W_A	NA	hypothetical protein	508	59.722	198	3	4	506	0	636	99.0157	11.5488	7.74134	3.1235e-210	9.89026	7.74134	7.76508e-168	10.7582	7.74134	4.65496e-189	3640406
CJI97_004561	C5_02630C_A	MNN1	hypothetical protein	457	28.906	222	7	112	445	8.94e-51	182	73.0853	8.15384	4.94826	0	8.71706	4.94826	0	7.70676	4.94826	0	3637784
CJI97_004562	C6_02660C_A	NA	hypothetical protein	541	35.932	305	9	39	537	6.56e-96	301	92.2366	8.52578	3.41153	1.82545e-250	7.81624	3.41153	1.16237e-212	8.36316	3.41153	6.40578e-237	3639224
CJI97_004563	C1_04650W_A	DUR3	hypothetical protein	656.667	33.333	364	7	5	587	1.18e-103	328	88.7817	7.96996	2.98157	9.10208e-199	7.33898	2.98157	4.70822e-173	8.11508	2.98157	1.63369e-214	3644760
CJI97_004564	C3_02510C_A	SAP8	hypothetical protein	380	33.741	215	13	1	368	5.09e-49	168	96.8421	4.81986	0.0131585	1.04249e-35	4.04502	0.0131585	2.26656e-22	5.02826	0.0131585	1.38069e-41	3638371
CJI97_004566	C5_01360W_A	CFL4	hypothetical protein	722	42.857	383	12	12	721	0	620	98.338	8.58291	3.70065	1.87397e-204	9.01589	3.70065	7.4118e-264	8.69001	3.70065	7.95325e-215	3642639
CJI97_004567	CR_04630C_A	DIT2	hypothetical protein	477	43.99	206	6	91	475	3.37e-104	314	80.7128	7.00077	3.0007	3.30871e-159	6.92456	3.0007	3.38297e-178	8.14647	3.0007	1.60604e-278	3640962
CJI97_004568	C7_00870W_A	NA	guanine deaminase	474	31.892	287	10	2	473	9.28e-91	286	99.5781	3.61971	-0.0465788	1.59734e-20	3.65337	-0.0465788	1.47546e-23	4.4608	-0.0465788	4.76519e-41	3638054
CJI97_004569	C5_02430W_A	ZCF22	hypothetical protein	552.333	21.875	291	14	126	523	1.64e-19	90.1	72.0579	8.75767	4.01023	0	8.07174	4.01023	1.7541e-273	8.47723	4.01023	2.19959e-286	3637727
CJI97_004570	C7_02920W_A	NA	hypothetical protein	567	45.167	268	9	10	554	5.6e-153	449	96.1199	1.89375	1.98682	3.58555e-30	1.60628	1.98682	7.33428e-23	1.77474	1.98682	2.30314e-26	3641391
CJI97_004574	C4_00430W_A	MEP2	hypothetical protein	507	71.753	120	5	17	501	0	710	95.6607	1.92684	2.32595	7.99802e-40	1.28333	2.32595	5.17728e-18	1.68815	2.32595	5.43106e-30	3645022
CJI97_004580	C4_05850C_A	NA	hypothetical protein	408	40.144	228	10	2	407	4.33e-95	289	99.5098	1.5917	7.7509	8.40876e-41	1.15774	7.7509	1.96926e-22	1.61261	7.7509	6.45379e-42	3641791
CJI97_004584	C7_02060W_A	LIG1	hypothetical protein	837	36.124	469	28	8	832	6.09e-160	485	98.5663	-2.04691	6.17679	9.95994e-45	-1.81601	6.17679	4.15242e-36	-2.12845	6.17679	4.14458e-48	3636947
CJI97_004598	CR_03690W_A	NA	hypothetical protein	700	58.283	261	6	48	698	0	795	93	1.25613	7.10214	8.74093e-31	1.20111	7.10214	3.11838e-28	1.34361	7.10214	4.53313e-35	3643222
CJI97_004612	CR_05380C_A	YCP4	NAD(P)H:quinone oxidoreductase, type IV	266	48.649	113	5	1	265	3.92e-90	266	99.6241	-1.0776	5.5434	6.96783e-33	-1.30414	5.5434	5.63882e-48	-1.22828	5.5434	4.27087e-42	3648032
CJI97_004613	CR_05390W_A	PST3	protoplast secreted protein 2	183	77.348	41	0	1	181	3.58e-100	285	98.9071	-2.09883	7.2184	1.31482e-61	-2.70314	7.2184	2.6778e-97	-3.04933	7.2184	1.65994e-119	3648031
CJI97_004623	C2_09610W_A	NA	hypothetical protein	346	66.57	107	5	7	345	1.06e-164	462	97.9769	-0.934646	4.75889	6.6253e-24	-1.06024	4.75889	3.09107e-31	-0.776731	4.75889	2.78171e-17	3643798
CJI97_004624	C5_02860C_A	GRP2	hypothetical protein	354	52.367	156	2	2	335	6.2e-121	350	94.3503	-1.20462	-0.14229	5.17932e-06	-1.39568	-0.14229	1.56247e-08	-1.28552	-0.14229	8.56837e-07	3637744
CJI97_004626	C3_04900W_A	NOP14	hypothetical protein	789	46.706	362	18	1	777	0	669	98.4791	-1.7627	5.17848	4.20606e-26	-1.03582	5.17848	3.66507e-10	-2.58049	5.17848	3.07732e-51	3635266
CJI97_004627	C2_09590C_A	NA	hypothetical protein	332	68.935	98	1	1	331	2.43e-175	487	99.6988	1.91368	5.63311	1.95141e-50	0.664686	5.63311	3.48592e-07	2.26733	5.63311	1.53765e-69	3643800
CJI97_004631	C5_01820W_A	STI1	hypothetical protein	591	68.395	169	7	2	590	0	816	99.6616	-1.69042	9.13194	1.36464e-31	-0.961667	9.13194	2.62714e-11	-1.6175	9.13194	2.90624e-29	3643758
CJI97_004633	C5_01840C_A	TAC1	hypothetical protein	806	31.039	444	17	25	729	3.4e-125	397	87.469	0.673698	5.15616	2.75493e-08	1.2534	5.15616	7.93146e-26	1.26184	5.15616	3.67459e-26	3643755
CJI97_004648	C6_02890C_A	HPD1	hypothetical protein	356	67.622	103	3	7	348	2.14e-174	486	96.0674	-0.586154	5.39533	1.02324e-06	-1.83301	5.39533	3.29483e-51	-0.926814	5.39533	1.01111e-14	3639239
CJI97_004654	C6_03230W_A	ARG3	ornithine carbamoyltransferase	339	73.077	84	5	4	338	0	509	98.8201	1.21001	4.1395	8.22158e-28	1.0005	4.1395	6.2499e-20	2.2073	4.1395	1.1254e-94	3639180
CJI97_004664	C2_08910C_A	NA	hypothetical protein	486	51.247	185	6	1	421	4.73e-160	461	86.6255	1.48261	6.54204	6.97847e-26	1.33722	6.54204	2.74134e-21	1.81113	6.54204	1.35008e-37	3645798
CJI97_004667	C2_08860W_A	NA	hypothetical protein	764	60.443	178	14	190	763	0	711	75.1309	1.36671	7.26654	7.79974e-32	1.14393	7.26654	9.85808e-23	1.78451	7.26654	1.55191e-52	3645776
CJI97_004671	CR_00360C_A	LEU1	3-isopropylmalate dehydratase	779	81.314	139	3	7	778	0	1305	99.1014	-1.36042	7.50276	2.26703e-14	-2.30274	7.50276	2.47788e-36	-1.76302	7.50276	8.66635e-23	3639685
CJI97_004676	C1_08780W_A	NA	hypothetical protein	559	65.318	164	4	30	536	0	673	90.6977	-0.764671	6.69458	2.00988e-19	-1.65494	6.69458	3.9306e-83	-1.34164	6.69458	1.81594e-55	3634789
CJI97_004677	C1_08790W_A	TPO3	hypothetical protein	587	68.128	167	4	2	586	0	822	99.6593	-2.59125	8.59265	6.63831e-78	-3.03676	8.59265	6.03673e-103	-2.54104	8.59265	2.63214e-75	3634790
CJI97_004681	C3_07290W_A	NA	hypothetical protein	593	43.368	195	10	125	550	1.6e-123	379	71.8381	0.916686	7.66474	4.60599e-19	1.03781	7.66474	7.6376e-24	1.00543	7.66474	1.06656e-22	3638430
CJI97_004702	C3_07030C_A	NA	hypothetical protein	579	30.375	267	14	135	557	6.95e-69	236	73.057	1.36358	7.56241	3.18041e-23	0.89745	7.56241	8.39013e-11	1.57825	7.56241	1.79668e-30	3638517
CJI97_004712	C7_00690W_A	NOP15	hypothetical protein	238	45.763	87	3	69	237	1.73e-45	150	71.0084	-1.65847	5.85902	1.75855e-21	-0.914912	5.85902	1.45919e-07	-2.39956	5.85902	2.14713e-41	3637966
CJI97_004714	C7_01650W_A	NA	hypothetical protein	469	43.532	226	9	1	440	3.62e-127	375	93.8166	1.37348	8.83258	2.54625e-25	1.5799	8.83258	1.38069e-32	1.78025	8.83258	6.80266e-41	3636984
CJI97_004737	C4_01770W_A	POL30	proliferating cell nuclear antigen (pcna)	260	75.676	63	0	1	259	3.05e-152	422	99.6154	-3.22018	2.7851	4.81619e-94	-2.67685	2.7851	2.50601e-79	-2.97865	2.7851	2.56611e-85	3635583
CJI97_004742	C4_03180W_A	NCP1	hypothetical protein	680	61.111	257	6	1	679	0	840	99.8529	1.25208	9.6451	3.7799e-20	1.67331	9.6451	5.04512e-34	1.66839	9.6451	3.86946e-34	3637839
CJI97_004744	C4_03290W_A	NA	hypothetical protein	422	42.974	199	10	1	411	1.02e-117	362	97.3934	0.747904	6.39284	1.79154e-10	0.988775	6.39284	3.57141e-17	0.989528	6.39284	2.21195e-17	3637887
CJI97_004749	C5_02000C_A	ACH1	acetyl-CoA hydrolase	521	81.766	94	1	1	520	0	906	99.8081	-1.05673	9.93375	1.37764e-22	-0.776917	9.93375	9.44957e-13	-1.18621	9.93375	4.70649e-28	3643773
CJI97_004754	C5_02280C_A	NA	hypothetical protein	337	26.906	152	5	117	332	2.59e-21	92.4	64.095	1.01479	6.23391	1.63803e-18	0.749386	6.23391	1.28923e-10	1.48641	6.23391	6.10979e-38	3637712
CJI97_004802	C7_03600W_A	MNN26	hypothetical protein	696	35.237	428	12	1	685	3.21e-155	465	98.4195	-1.24097	5.77215	2.78279e-25	-0.880938	5.77215	1.35816e-13	-1.47142	5.77215	1.13873e-34	3646240
CJI97_004804	C7_03860W_A	NA	hypothetical protein	544	69	138	5	1	493	0	691	90.625	1.77034	9.20411	5.14954e-42	0.68671	9.20411	1.41879e-07	1.4031	9.20411	1.66573e-27	3643144
CJI97_004812	C1_13940W_A	SIM1	hypothetical protein	382	63.351	129	5	1	381	2.69e-157	445	99.7382	0.681087	8.83622	1.61491e-08	0.853401	8.83622	2.19632e-12	0.60703	8.83622	4.68384e-07	3636185
CJI97_004819	C1_13400C_A	AGC1	hypothetical protein	715	67.22	224	7	3	713	0	944	99.4406	-0.620238	8.29672	2.09126e-07	-0.705875	8.29672	4.95145e-09	-1.12278	8.29672	5.32708e-21	3636219
CJI97_004826	C3_06370C_A	NA	hypothetical protein	354	50	155	9	1	353	1.39e-105	313	99.7175	-1.61942	5.4558	4.84599e-35	-1.11725	5.4558	6.90797e-18	-2.13014	5.4558	1.20825e-57	3642258
CJI97_004845	C2_04850C_A	NA	hypothetical protein	427.667	68.778	106	7	1	410	0	543	95.8691	0.958554	8.29865	1.16168e-20	0.816951	8.29865	2.91004e-15	1.01085	8.29865	7.05227e-23	3648114
CJI97_004849	C2_03150C_A	NA	hypothetical protein	691	47.068	316	8	61	690	0	580	91.1722	1.1093	4.62832	1.15693e-30	0.750707	4.62832	9.51742e-15	0.939547	4.62832	2.79805e-22	3642990
CJI97_004850	CR_02020C_A	OPT1	OPT family small oligopeptide transporter	776.667	64.751	253	6	1	760	0	1049	97.8541	3.27626	5.73105	3.76045e-82	0.862541	5.73105	2.49359e-07	2.43942	5.73105	1.36962e-48	3640150
CJI97_004860	C6_00590W_A	SLY41	hypothetical protein	444	46.934	184	12	17	438	7.32e-123	365	95.045	0.82727	6.21376	1.77605e-19	0.855384	6.21376	9.23287e-21	0.74569	6.21376	3.73943e-16	3647139
CJI97_004861	C6_00600C_A	YHM2	mitochondrial DNA replication protein YHM2	301	82.06	53	1	1	300	6.97e-178	491	99.6678	-3.01875	7.08067	9.01408e-111	-3.04299	7.08067	7.15115e-113	-2.66618	7.08067	2.47351e-89	3647137
CJI97_004864	C2_08600W_A	GTR1	hypothetical protein	330	78.386	54	1	2	327	0	523	98.7879	0.996474	5.09017	1.65387e-27	0.641965	5.09017	3.86848e-12	0.755393	5.09017	2.70416e-16	3643914
CJI97_004865	C2_08610W_A	ERG9	farnesyl-diphosphate farnesyltransferase	446	63.901	158	2	1	443	0	593	99.3274	0.927579	8.25321	5.39535e-18	1.00709	8.25321	9.73526e-21	0.647316	8.25321	1.57006e-09	3643913
CJI97_004868	C2_09280C_A	NA	hypothetical protein	482	50.103	214	6	6	467	2.96e-152	441	95.8506	-2.49654	3.70135	3.19559e-49	-2.67549	3.70135	2.69437e-57	-2.27121	3.70135	2.62139e-42	3644102
CJI97_004869	C2_06890C_A	NA	hypothetical protein	320	57.233	135	1	1	318	3.13e-129	369	99.375	-1.62933	8.04641	1.24571e-20	-1.6663	8.04641	2.7896e-21	-2.12469	8.04641	3.3831e-33	3643522
CJI97_004877	C1_05740C_A	NA	hypothetical protein	322	21.466	226	14	3	318	1.6e-10	59.3	98.1366	-0.815896	5.26798	6.61992e-15	-0.861946	5.26798	1.40392e-16	-0.852521	5.26798	3.26741e-16	3639893
CJI97_004892	CR_02220C_A	OPT3	OPT family small oligopeptide transporter	910	53.108	410	8	1	909	0	987	99.8901	-0.788932	2.40414	0.000969221	-1.81616	2.40414	1.19203e-13	-0.837769	2.40414	0.000441065	3644918
CJI97_004899	C4_00280W_A	STE24	hypothetical protein	477	41.299	249	3	7	437	6.8e-113	338	90.3564	-1.67961	3.45893	6.06209e-47	-1.87948	3.45893	4.64593e-61	-2.09031	3.45893	1.16108e-67	3645040
CJI97_004903	C1_08990C_A	KEX2	hypothetical protein	886	51.884	372	16	1	866	0	900	97.7427	0.845157	6.36812	1.79731e-16	0.713816	6.36812	4.92436e-12	0.676703	6.36812	4.36443e-11	3634914
CJI97_004904	C1_09010W_A	NAR1	hypothetical protein	536	53.028	207	17	1	535	0	561	99.8134	-2.13335	5.61568	3.55686e-102	-2.12798	5.61568	5.47585e-104	-2.3276	5.61568	8.35318e-120	3634916
CJI97_004908	CR_02220C_A	OPT3	OPT family small oligopeptide transporter	915	55.41	381	9	7	914	0	1049	99.235	2.37004	10.6117	4.70234e-25	1.56717	10.6117	4.39374e-12	2.21152	10.6117	2.53991e-22	3644918
CJI97_004919	C7_02000C_A	NA	hypothetical protein	553	64.76	186	1	11	552	0	758	98.0108	2.42436	4.40529	3.93566e-62	0.774872	4.40529	1.71007e-07	2.23249	4.40529	2.96852e-53	3636964
CJI97_004925	C5_00170W_A	NA	hypothetical protein	461	46.667	149	5	51	408	9.18e-102	306	77.6573	0.971503	5.10399	1.82246e-24	0.666512	5.10399	3.48388e-12	0.831346	5.10399	2.70474e-18	3647870
CJI97_004930	C1_05370C_A	NA	hypothetical protein	674	43.564	306	12	1	585	8.55e-167	493	86.7953	1.1811	4.78903	1.825e-15	0.735397	4.78903	1.07667e-06	1.3942	4.78903	4.31457e-21	3642481
CJI97_004948	CR_09370W_A	ELF1	hypothetical protein	1186	71.914	305	5	1	1185	0	1748	99.9157	-1.54828	7.36618	8.20799e-32	-0.876855	7.36618	2.83923e-11	-2.08742	7.36618	6.34455e-55	3641903
CJI97_004955	CR_09110C_A	NA	hypothetical protein	305	55.592	116	2	1	304	2.02e-123	352	99.6721	-1.37659	6.16641	1.90225e-41	-0.980772	6.16641	3.15681e-22	-1.28627	6.16641	1.01494e-36	3641929
CJI97_004958	C1_04980C_A	NA	hypothetical protein	450.667	55.946	126	7	92	426	9.2e-135	395	74.3343	-1.55959	6.34307	3.07371e-58	-0.921181	6.34307	5.73653e-22	-1.52516	6.34307	5.08201e-56	3647529
CJI97_004961	C1_04950C_A	RPM2	hypothetical protein	1247	25.692	688	38	179	1244	2e-90	318	85.4852	-1.59442	8.00428	6.47425e-47	-1.83292	8.00428	7.38986e-61	-1.80202	8.00428	6.2126e-59	3644790
CJI97_004977	C2_08050C_A	SIT1	hypothetical protein	652	26.244	410	9	46	619	1.12e-60	211	88.0368	-5.91917	8.13242	0	-5.76733	8.13242	0	-6.15889	8.13242	0	3642307
CJI97_004978	CR_10640W_A	NA	hypothetical protein	475	47.246	247	2	2	473	1.35e-161	464	99.3684	10.076	4.75196	0	9.38511	4.75196	0	9.92968	4.75196	0	3639014
CJI97_004979	C3_03120C_A	DAL5	hypothetical protein	527	55.153	228	4	5	526	0	604	99.0512	7.57873	2.08958	5.08638e-104	7.12215	2.08958	7.16366e-98	8.56031	2.08958	5.13414e-176	3638401
CJI97_004984	C6_03470W_A	NA	hypothetical protein	437	42.025	188	1	111	435	7.45e-88	278	74.3707	1.49085	6.20262	1.96642e-40	0.930203	6.20262	1.20857e-16	1.02547	6.20262	4.37912e-20	3640253
CJI97_004992	CR_08650C_A	NA	hypothetical protein	762	34.857	395	21	102	761	2.94e-125	389	86.6142	0.972906	5.54516	3.42262e-14	0.662386	5.54516	3.55213e-07	0.775596	5.54516	1.53756e-09	3642124
CJI97_004998	CR_08210C_A	ACO1	aconitate hydratase, mitochondrial	786	88.357	88	2	1	773	0	1434	98.3461	-2.13841	10.5988	3.28545e-73	-2.58926	10.5988	2.00246e-103	-2.64485	10.5988	2.09445e-107	3642090
CJI97_005002	C7_02030W_A	HSP90	hsp82-like protein	709	86.299	89	3	4	708	0	1187	99.4358	-2.41561	11.5564	1.04874e-60	-1.5796	11.5564	5.75427e-28	-2.53971	11.5564	2.04511e-66	3636951
CJI97_005004	C7_04140C_A	NA	hypothetical protein	213	52.913	91	3	3	202	1.2e-64	197	93.8967	-1.91236	5.38291	1.94968e-38	-0.972891	5.38291	2.02401e-11	-2.36176	5.38291	3.94926e-56	3643129
CJI97_005012	C7_01800C_A	PFK2	6-phosphofructokinase	945	68.148	298	2	1	942	0	1355	99.6825	1.77395	11.5616	5.9711e-23	1.97981	11.5616	1.09517e-27	2.14524	11.5616	2.8531e-32	3637056
CJI97_005015	C7_04180W_A	FAA2-3	hypothetical protein	747	50.56	337	10	31	739	0	708	94.913	1.92782	9.14447	3.1641e-39	0.810848	9.14447	3.13416e-08	1.88849	9.14447	6.50549e-38	3643125
CJI97_005018	C7_01830W_A	NA	hypothetical protein	228	35.242	137	5	1	220	2e-40	136	96.4912	-1.19362	4.27631	5.32533e-27	-1.46606	4.27631	1.09473e-40	-1.20054	4.27631	1.57115e-27	3637053
CJI97_005022	C1_00870W_A	LRO1	hypothetical protein	680	62.963	201	7	61	678	0	816	90.8824	0.830511	7.6089	2.78533e-16	0.953029	7.6089	8.40772e-21	0.740551	7.6089	2.73543e-13	3639356
CJI97_005027	C1_00800C_A	ERG2	hypothetical protein	219	66.986	69	0	10	218	8.13e-105	299	95.4338	0.803377	7.16427	1.47197e-12	1.89697	7.16427	1.12356e-61	0.750055	7.16427	3.58764e-11	3639347
CJI97_005031	C1_00770C_A	ROT1	hypothetical protein	241	64.032	74	5	1	240	7.69e-115	327	99.5851	0.748777	7.00214	2.29847e-16	1.09791	7.00214	1.69806e-33	0.860528	7.00214	3.01277e-21	3639350
CJI97_005037	C1_03060C_A	TSR2	hypothetical protein	205	58.768	78	5	1	204	9.64e-77	227	99.5122	-1.08611	5.68828	2.54539e-18	-0.777098	5.68828	4.5896e-10	-1.49833	5.68828	5.63839e-33	3636845
CJI97_005043	C1_03790C_A	NA	hypothetical protein	427	58.636	154	6	1	426	2.09e-130	380	99.7658	-2.09265	9.14937	4.26131e-36	-1.00989	9.14937	9.32098e-10	-2.21389	9.14937	4.95941e-40	3644682
CJI97_005044	C4_06530C_A	XUT1	hypothetical protein	573	66.314	186	3	5	567	0	790	98.2548	2.14263	3.14889	1.16006e-37	0.862294	3.14889	5.45781e-07	1.56246	3.14889	1.46371e-20	3642785
CJI97_005050	C2_02990C_A	HYU1	hypothetical protein	1305	72.971	337	6	7	1304	0	1987	99.4636	1.91822	8.32531	1.20697e-47	2.04944	8.32531	9.45901e-54	1.66061	8.32531	1.16221e-36	3643024
CJI97_005052	C2_02830C_A	SGT2	hypothetical protein	320	64.65	101	5	2	309	8.59e-123	354	96.25	-1.44724	9.14054	3.18879e-32	-1.1416	9.14054	1.15749e-20	-1.67526	9.14054	2.70653e-42	3642978
CJI97_005054	C2_09220W_A	DDR48	hypothetical protein	211	54.31	36	8	103	209	0.000138	39.3	50.7109	3.02659	6.38471	4.796e-48	1.34345	6.38471	2.36869e-11	2.22063	6.38471	4.60853e-28	3644061
CJI97_005054	C2_09220W_A	DDR48	hypothetical protein	211	56.962	42	9	35	188	4.57e-16	71.6	72.9858	3.02659	6.38471	4.796e-48	1.34345	6.38471	2.36869e-11	2.22063	6.38471	4.60853e-28	3644061
CJI97_005054	C2_09220W_A	DDR48	hypothetical protein	211	55.738	49	12	47	210	6.48e-16	71.2	77.7251	3.02659	6.38471	4.796e-48	1.34345	6.38471	2.36869e-11	2.22063	6.38471	4.60853e-28	3644061
CJI97_005057	C1_03720C_A	NA	hypothetical protein	533	50.364	247	10	2	532	0	539	99.6248	1.95048	7.98607	8.99852e-52	2.57046	7.98607	1.30469e-85	1.70848	7.98607	1.24122e-40	3648216
CJI97_005066	C1_03830C_A	NA	hypothetical protein	279	38.264	153	7	6	277	5.51e-68	212	97.491	2.10732	7.82437	1.54616e-52	2.47013	7.82437	4.4524e-70	1.86977	7.82437	2.72384e-42	3644678
CJI97_005086	C2_04980C_A	CKA2	casein kinase II subunit alpha'	332	81.763	60	0	1	329	0	559	99.0964	0.613894	6.97438	9.61027e-09	0.71839	6.97438	2.37473e-11	1.12781	6.97438	2.95309e-26	3643444
CJI97_005087	C2_04990W_A	NA	hypothetical protein	269	35.336	154	13	3	265	1.88e-35	126	97.7695	-0.593803	3.77875	1.19514e-08	-0.599291	3.77875	3.90064e-09	-0.606212	3.77875	4.61027e-09	3643445
CJI97_005090	C2_02460W_A	ERG7	hypothetical protein	738	67.808	230	4	4	733	0	1022	98.916	0.950703	6.82053	6.30458e-22	1.18827	6.82053	2.29611e-33	0.819297	6.82053	9.9921e-17	3635761
CJI97_005093	C2_05340C_A	RPC40	DNA-directed RNA polymerase I and III subunit RPAC1	335	77.177	76	0	2	334	0	542	99.403	-1.43132	5.76603	1.16092e-28	-1.05086	5.76603	2.39668e-16	-1.91942	5.76603	5.20559e-49	3643427
CJI97_005094	C2_05290C_A	NA	hypothetical protein	213	65.728	72	1	1	212	2.02e-101	290	99.5305	0.603645	7.58631	7.35823e-08	0.86093	7.58631	2.04544e-14	0.87758	7.58631	3.777e-15	3643472
CJI97_005108	C3_00220W_A	HGT19	hypothetical protein	417	68.269	127	5	3	415	0	551	99.0408	2.85764	9.25136	3.15517e-64	0.813312	9.25136	6.5809e-07	2.85692	9.25136	2.83429e-64	3640558
CJI97_005109	C3_00220W_A	HGT19	hypothetical protein	186	72.678	48	1	1	183	4.28e-96	289	98.3871	2.73626	7.9398	1.61667e-70	0.667536	7.9398	9.93042e-06	2.92255	7.9398	3.23138e-79	3640558
CJI97_005123	C4_05640C_A	NA	phosphoribosylformimino-5-aminoimidazole carboxamide ribotide isomerase	275	68.248	84	2	1	272	3.68e-138	389	98.9091	-1.31235	5.40734	1.87365e-41	-1.10472	5.40734	1.1188e-30	-1.42349	5.40734	2.18123e-48	3641813
CJI97_005127	C2_03750W_A	YIM1	hypothetical protein	369	39.142	195	14	3	364	2.3e-70	222	98.103	-0.638439	5.64594	4.17392e-12	-0.710676	5.64594	9.55184e-15	-0.690658	5.64594	5.25271e-14	3637372
CJI97_005129	C5_00790C_A	NA	hypothetical protein	674	50.966	236	14	1	623	0	595	92.4332	1.09682	7.97717	1.9307e-23	0.963867	7.97717	2.56815e-18	0.980392	7.97717	3.80159e-19	3644125
CJI97_005146	C7_02920W_A	NA	hypothetical protein	571	60.946	220	1	2	569	0	717	99.4746	2.32745	4.69159	1.55553e-57	1.85833	4.69159	6.75825e-38	2.58128	4.69159	5.09148e-70	3641391
CJI97_005148	C5_01360W_A	CFL4	hypothetical protein	748	34.874	415	13	44	747	3.18e-152	458	94.1176	-2.61373	6.00391	6.83931e-46	-2.69744	6.00391	1.23492e-48	-1.98785	6.00391	1.68578e-28	3642639
CJI97_005152	C2_08460C_A	NA	hydroxyisourate hydrolase	150	56.548	48	7	1	149	3.26e-55	169	99.3333	-1.21489	4.96427	3.92831e-37	-1.80606	4.96427	9.4044e-80	-1.20978	4.96427	4.3685e-37	3643903
CJI97_005154	C2_08480W_A	RRP8	hypothetical protein	424	56.522	167	9	1	423	8.67e-159	452	99.7642	-1.6417	5.85977	1.06015e-27	-1.02842	5.85977	6.3203e-12	-2.09097	5.85977	6.53797e-43	3643900
CJI97_005156	C2_08500W_A	RSP5	E3 ubiquitin-protein ligase RSP5	781	81.319	113	3	2	780	0	1343	99.7439	0.812576	7.72734	2.6097e-15	0.747156	7.72734	5.30468e-13	0.710087	7.72734	4.53307e-12	3643898
CJI97_005163	C2_06970W_A	AAH1	adenosine deaminase	356	69.706	103	0	12	351	0	512	95.5056	-1.31203	6.01654	4.52202e-38	-1.35991	6.01654	3.97415e-41	-1.74812	6.01654	7.09165e-65	3643529
CJI97_005169	C1_05630C_A	NA	hypothetical protein	1106	56.306	479	4	1	1105	0	1242	99.9096	-2.29384	8.43925	7.93146e-54	-1.5628	8.43925	1.00799e-26	-3.1223	8.43925	1.90874e-92	3639840
CJI97_005170	C1_05640C_A	FAL1	ATP-dependent RNA helicase FAL1	397	78.734	84	0	2	396	0	662	99.4962	-0.694713	3.47337	1.44814e-06	-0.928778	3.47337	8.63967e-11	-1.21951	3.47337	9.67137e-17	3639839
CJI97_005171	C1_05650W_A	NA	hypothetical protein	239	46.774	114	8	3	237	6.05e-73	221	98.3264	-0.870506	3.69802	8.95551e-07	-0.89228	3.69802	4.97284e-07	-1.35305	3.69802	4.22123e-14	3639838
CJI97_005175	C1_05540C_A	NA	hypothetical protein	237	23.469	136	14	18	236	8.27e-05	40.8	92.4051	2.22533	8.72627	2.2713e-37	1.84691	8.72627	1.36464e-26	2.53811	8.72627	2.89522e-47	3642503
CJI97_005200	CR_05630W_A	DBP8	ATP-dependent RNA helicase DBP8	440	77.962	93	0	1	422	0	714	95.9091	-0.821066	4.05069	2.02248e-05	-0.692394	4.05069	0.000381235	-1.74934	4.05069	6.66565e-19	3646692
CJI97_005204	CR_05660W_A	SDA1	hypothetical protein	743	73.411	164	9	1	742	0	1117	99.8654	-1.14435	6.17259	4.05744e-16	-0.819085	6.17259	7.11664e-09	-2.16403	6.17259	7.24846e-51	3646688
CJI97_005210	CR_07030C_A	NA	hypothetical protein	269	54.015	113	5	5	268	1.67e-86	257	98.1413	-0.75387	4.51796	2.53551e-07	-1.20449	4.51796	2.23421e-16	-1.1413	4.51796	6.94563e-15	3645730
CJI97_005225	C1_04130W_A	ERB1	hypothetical protein	822	68.428	197	5	77	821	0	1116	90.6326	-1.50739	7.0401	1.7248e-23	-1.00112	7.0401	3.40636e-11	-2.07201	7.0401	8.53888e-42	3644702
CJI97_005227	C1_04110W_A	NA	hypothetical protein	297	35.032	172	11	1	291	6.42e-46	155	97.9798	1.05083	6.58846	3.90556e-32	0.882812	6.58846	4.02429e-23	1.34588	6.58846	7.36123e-52	3644699
CJI97_005232	C7_02240W_A	FMP45	hypothetical protein	232	32.245	139	6	4	225	2.42e-33	119	95.6897	-0.777666	4.08176	4.62714e-08	-1.93503	4.08176	1.34677e-40	-0.760803	4.08176	8.42516e-08	3637004
CJI97_005267	C2_08850C_A	NA	hypothetical protein	346	61.905	122	1	5	334	1.06e-152	431	95.3757	-0.975209	6.81116	1.8762e-30	-0.582279	6.81116	7.85036e-12	-0.957555	6.81116	1.41057e-29	3643890
CJI97_005284	C4_03940C_A	PYC2	pyruvate carboxylase	1179	85.629	169	0	1	1176	0	2065	99.7455	1.0365	9.54869	2.3458e-09	0.936201	9.54869	9.97611e-08	0.613284	9.54869	0.00042057	3637323
CJI97_005287	C4_04180C_A	NA	hypothetical protein	286	44.164	124	7	18	285	2.92e-89	266	93.7063	0.707482	6.28785	1.20519e-16	0.719055	6.28785	3.61555e-17	0.787348	6.28785	2.11332e-20	3641183
CJI97_005289	C4_04160W_A	NA	hypothetical protein	498	67.715	140	5	30	496	0	642	93.7751	-1.03541	9.93716	2.21552e-14	-1.00599	9.93716	1.81321e-13	-0.802222	9.93716	2.94001e-09	3641185
CJI97_005308	CR_07150W_A	GLK1	hypothetical protein	473	67.23	148	3	1	470	0	661	99.3658	1.08429	11.3669	1.68678e-07	0.854138	11.3669	5.11166e-05	2.081	11.3669	6.20567e-23	3648348
CJI97_005321	C4_01750C_A	FBA1	fructose-bisphosphate aldolase	358	87.288	45	0	4	357	0	635	98.8827	1.38168	13.1718	3.8747e-22	1.53172	13.1718	1.73737e-26	1.88559	13.1718	4.59133e-39	3635585
CJI97_005323	C4_01770W_A	POL30	proliferating cell nuclear antigen (pcna)	260	75.676	63	0	1	259	1.37e-152	424	99.6154	0.755145	5.12644	8.61768e-13	1.44915	5.12644	5.52355e-45	1.06741	5.12644	1.21152e-24	3635583
CJI97_005341	C1_11340W_A	PRM1	hypothetical protein	578.333	31.283	359	16	2	560	1.07e-71	239	96.6571	1.17969	4.25442	3.16765e-15	1.00177	4.25442	2.57318e-11	1.34326	4.25442	1.73654e-19	3644549
CJI97_005352	C6_02860W_A	STE23	hypothetical protein	420	67.308	134	1	1	416	0	611	99.0476	1.1876	5.25579	1.86416e-34	1.07285	5.25579	1.19559e-28	0.746048	5.25579	2.75137e-14	3639236
CJI97_005362	C4_06710W_A	NA	hypothetical protein	353	48.907	170	4	1	349	4.37e-117	342	98.8669	-0.881502	4.72215	1.32493e-21	-1.56049	4.72215	5.58121e-64	-1.15546	4.72215	1.46305e-35	3642948
CJI97_005380	C1_11230W_A	FGR39	hypothetical protein	184	29.73	96	5	32	177	1.52e-12	61.2	79.3478	1.01806	4.11686	4.65131e-24	0.903209	4.11686	9.83301e-20	1.12882	4.11686	7.32621e-30	3644529
CJI97_005387	C1_11110C_A	NA	hypothetical protein	123	58.261	48	0	7	121	1.11e-47	147	93.4959	-0.789176	5.06427	9.32261e-20	-0.823975	5.06427	5.8587e-22	-0.787412	5.06427	8.16163e-20	3644413
CJI97_005389	C1_11160C_A	NA	hypothetical protein	101	77.778	22	0	2	100	4.47e-54	162	98.0198	-0.855543	4.14479	1.48562e-10	-0.733607	4.14479	3.33248e-08	-1.06921	4.14479	1.15032e-15	3644399
CJI97_005396	C5_00420C_A	MRP17	ribosomal protein S6	121	71.304	33	0	1	115	1.15e-58	175	95.0413	-1.37071	5.82453	5.63688e-31	-0.78255	5.82453	3.10924e-11	-1.30928	5.82453	1.25701e-28	3641548
CJI97_005397	C5_01240W_A	AUR1	hypothetical protein	449	54.67	184	4	2	439	1.4e-170	485	97.5501	0.780035	7.01332	2.64463e-17	0.708058	7.01332	2.0921e-14	1.08868	7.01332	2.02771e-32	3642617
CJI97_005406	C3_05380W_A	NA	hypothetical protein	592	26.275	312	12	125	579	1.64e-33	133	76.8581	-2.17013	4.20679	8.89304e-56	-2.96875	4.20679	4.20364e-95	-2.31119	4.20679	1.38482e-62	3643679
CJI97_005412	C2_03750W_A	YIM1	hypothetical protein	366	41.144	197	8	3	364	8.93e-78	241	98.9071	-1.33201	6.63035	1.22721e-35	-2.10582	6.63035	1.16149e-83	-1.97037	6.63035	1.65485e-73	3637372
CJI97_005413	C2_03760C_A	NA	hypothetical protein	795	41.519	378	24	1	782	0	635	98.3648	1.36235	8.44017	2.57868e-24	0.684142	8.44017	4.21363e-07	1.35163	8.44017	4.59813e-24	3637371
CJI97_005414	C2_03770C_A	STE11	hypothetical protein	708	49.445	289	18	5	704	0	716	98.8701	0.801915	5.04848	7.4513e-17	0.813228	5.04848	1.52375e-17	0.8784	5.04848	3.89361e-20	3637369
CJI97_005417	C3_02100W_A	STE50	hypothetical protein	473	41.434	214	14	2	472	1.76e-102	312	99.5772	0.955462	4.62562	6.10898e-12	1.22685	4.62562	6.01507e-19	0.890822	4.62562	1.363e-10	3636660
CJI97_005420	C3_02120W_A	NA	hypothetical protein	416.333	52.594	129	9	1	400	1.88e-142	408	96.0769	1.25019	6.69858	4.69278e-23	0.707063	6.69858	3.1762e-08	1.13879	6.69858	1.68467e-19	3636658
CJI97_005422	C3_02140C_A	NA	hypothetical protein	397	67.085	123	4	3	393	0	514	98.4887	2.04377	7.09616	3.88924e-67	1.08208	7.09616	2.42155e-20	1.97362	7.09616	5.20413e-63	3636656
CJI97_005423	C3_02150C_A	ERG6	sterol 24-C-methyltransferase	376	86.757	49	0	3	372	0	675	98.4043	0.915451	9.55306	3.03463e-12	2.03374	9.55306	4.07477e-52	0.98292	9.55306	6.05819e-14	3636655
CJI97_005433	CR_01300W_A	NA	hypothetical protein	112.333	70.526	28	0	1	95	9.48e-51	153	84.5697	-0.659984	6.08433	1.02142e-08	-0.621881	6.08433	8.68764e-08	-0.702903	6.08433	9.61977e-10	30515373
CJI97_005434	CR_01290C_A	CWH43	hypothetical protein	964	56.199	403	8	3	960	0	1154	99.3776	1.33986	8.53861	1.34293e-33	1.46365	8.53861	1.57934e-39	1.3211	8.53861	7.47951e-33	3640389
CJI97_005438	C1_01010W_A	NA	hypothetical protein	155	69.427	44	2	1	154	1.21e-77	225	99.3548	-0.883663	6.611	1.58798e-17	-0.671233	6.611	1.19882e-10	-0.744059	6.611	6.02467e-13	3640181
CJI97_005440	CR_04120C_A	NA	hypothetical protein	933	50	428	10	49	926	0	879	94.105	0.848203	4.77616	7.55676e-17	0.99293	4.77616	4.27343e-23	0.635103	4.77616	5.71404e-10	3640972
CJI97_005451	CR_04200W_A	YDJ1	chaperone DnaJ	411	65.854	123	6	1	410	0	529	99.7567	-2.73068	8.20564	3.28978e-79	-1.7242	8.20564	1.46696e-34	-3.28213	8.20564	7.91782e-109	3640939
CJI97_005454	C6_01860C_A	HCH1	hypothetical protein	164.667	59.603	56	2	1	146	1.7e-65	194	88.664	-2.32054	6.9052	3.65822e-72	-1.41404	6.9052	3.38831e-29	-2.09661	6.9052	3.04699e-60	3641626
CJI97_005458	C6_01780C_A	NA	hypothetical protein	558	56.364	175	7	2	440	4.16e-166	478	78.6738	0.683938	7.52404	2.08748e-09	0.660213	7.52404	1.0356e-08	0.97276	7.52404	1.17909e-17	3641636
CJI97_005459	C6_01770W_A	RAD18	DNA repair protein rad18	402	40.11	136	7	6	294	2.4e-77	242	71.8905	0.873272	4.8088	2.0992e-18	0.787603	4.8088	2.19972e-15	0.966707	4.8088	1.71729e-22	3641637
CJI97_005463	C6_01720C_A	SUR7	hypothetical protein	275	55.39	115	3	7	274	4.78e-106	306	97.4545	0.622901	9.6672	1.95111e-08	-0.952682	9.6672	1.47454e-17	0.634183	9.6672	1.0043e-08	3641610
CJI97_005486	C6_01290C_A	QDR3	hypothetical protein	622	54.072	237	6	52	621	0	645	91.6399	-1.04044	4.2313	3.33324e-17	-1.76954	4.2313	5.01816e-46	-1.27447	4.2313	7.47199e-25	3644023
CJI97_005493	C7_01350C_A	NA	hypothetical protein	304	45.556	139	4	34	301	2.67e-80	244	88.1579	-1.63893	6.34428	6.6706e-82	-0.887489	6.34428	3.22394e-26	-1.70465	6.34428	2.66399e-88	3645899
CJI97_005504	C3_05230W_A	SAP3	hypothetical protein	538	37.598	197	13	46	402	7.51e-55	188	66.3569	-0.832756	4.52221	2.36231e-19	-1.17761	4.52221	8.52507e-38	-1.41986	4.52221	4.74923e-51	3635197
CJI97_005515	C1_07630W_A	NA	monothiol glutaredoxin-5, mitochondrial	161	74.638	26	1	29	157	1.7e-74	218	80.1242	-0.806166	6.72616	4.71573e-14	-0.627241	6.72616	5.8812e-09	-0.769181	6.72616	5.47192e-13	3646660
CJI97_005534	C1_13920W_A	DOS2	hypothetical protein	328	45.246	135	5	1	288	6.03e-74	230	87.8049	0.816092	7.57823	4.03832e-17	0.794104	7.57823	3.77378e-16	1.04159	7.57823	5.29357e-27	3636183
CJI97_005546	C7_01180W_A	MDM12	hypothetical protein	367	51.786	79	6	129	342	2.74e-67	216	58.3106	0.724057	4.6955	2.86619e-14	0.601684	4.6955	2.42574e-10	0.846098	4.6955	2.83396e-19	3645915
CJI97_005550	C7_02470C_A	NA	hypothetical protein	266.667	64.453	81	3	4	250	4.45e-112	321	92.625	0.835752	5.16193	2.05756e-23	0.636128	5.16193	3.17053e-14	0.778123	5.16193	1.50182e-20	3636945
CJI97_005556	CR_03790C_A	KRE1	hypothetical protein	134	53.521	33	0	30	100	1.43e-18	73.9	52.9851	-1.29485	6.71271	7.64174e-51	-1.40355	6.71271	7.79478e-60	-1.33068	6.71271	1.11226e-53	3643180
CJI97_005562	CR_04330W_A	NA	hypothetical protein	349	23.342	228	14	8	348	0.00075	38.9	97.7077	0.855129	5.03544	1.59832e-19	0.942661	5.03544	5.83576e-24	1.00982	5.03544	4.64991e-27	3640997
CJI97_005572	CR_04230W_A	NA	hypothetical protein	234	43.612	120	3	3	223	4.88e-67	205	94.4444	-0.584232	6.25684	3.1552e-11	-0.812102	6.25684	2.38015e-20	-0.721361	6.25684	2.07206e-16	3640944
CJI97_005579	C6_01670W_A	MAE1	hypothetical protein	629	78.037	132	0	27	627	0	1008	95.5485	-2.20301	7.26822	1.26912e-57	-3.38525	7.26822	1.46496e-122	-2.31937	7.26822	2.84909e-63	3641615
CJI97_005587	C3_04430W_A	RIP1	ubiquinol-cytochrome c reductase, iron-sulfur subunit	211	78.261	45	0	4	210	5.44e-124	347	98.1043	-0.847014	8.45754	2.19519e-13	-0.938706	8.45754	6.56907e-16	-0.832847	8.45754	4.85711e-13	3635204
CJI97_005598	C2_06350C_A	NA	4-hydroxyphenylpyruvate dioxygenase	479	43.595	197	6	61	475	2.01e-141	412	86.6388	1.97785	2.3115	4.70854e-34	1.43521	2.3115	1.54536e-18	1.72185	2.3115	1.14984e-25	3646919
CJI97_005600	CR_09010C_A	NA	hypothetical protein	376	56.452	158	2	1	372	2.91e-146	417	98.9362	-1.25799	4.7961	1.57172e-13	-1.23647	4.7961	4.40209e-13	-1.05356	4.7961	4.93572e-10	3641892
CJI97_005601	C2_00180C_A	NA	urate oxidase	301	68.136	90	3	3	295	4.14e-147	413	97.3422	-2.78178	6.38777	1.69399e-24	-4.28107	6.38777	3.21577e-49	-3.67485	6.38777	8.64729e-39	3638905
CJI97_005607	C1_09470C_A	NA	hypothetical protein	329	79.268	68	0	1	328	0	555	99.696	-1.47498	5.55873	2.29191e-23	-0.793646	5.55873	7.97639e-08	-1.76028	5.55873	2.91829e-32	3634761
CJI97_005610	C1_09510W_A	YTM1	hypothetical protein	463	65.086	152	6	3	462	0	606	99.3521	-1.51611	5.99725	5.47999e-23	-1.0376	5.99725	1.32605e-11	-2.36465	5.99725	4.99459e-51	3634765
CJI97_005615	C1_09540W_A	NA	hypothetical protein	463	33.191	210	19	31	458	8.09e-38	142	92.4406	1.14784	6.31584	8.51489e-29	1.05674	6.31584	1.20557e-24	0.840693	6.31584	3.42404e-16	3634885
CJI97_005618	C1_02110C_A	HGT2	hypothetical protein	562	66.239	182	1	4	548	0	759	96.9751	3.8011	11.1979	9.26689e-37	1.40223	11.1979	5.79748e-07	3.66406	11.1979	8.65632e-35	3644579
CJI97_005621	C5_03060C_A	TNA1	hypothetical protein	495	35.433	300	8	1	492	1.11e-85	271	99.3939	10.1287	4.90541	2.53135e-247	8.18176	4.90541	6.14517e-156	10.179	4.90541	2.30196e-251	3637827
CJI97_005622	C5_03060C_A	TNA1	hypothetical protein	514	35.135	316	8	1	511	2.28e-88	278	99.4163	6.10462	5.85205	0	5.68588	5.85205	0	5.79453	5.85205	0	3637827
CJI97_005627	C1_03220C_A	BMH1	hypothetical protein	256	90.53	16	1	1	255	1.8e-177	486	99.6094	-0.70304	3.3619	5.5092e-09	-0.822504	3.3619	3.265e-12	-0.618437	3.3619	2.13391e-07	3636810
CJI97_005630	C1_03220C_A	BMH1	hypothetical protein	255	76.995	16	2	9	188	5.48e-113	320	70.5882	-3.10066	1.31041	7.87932e-53	-3.30501	1.31041	4.56262e-66	-3.02764	1.31041	1.30026e-51	3636810
CJI97_005632	C2_04290W_A	RIM11	hypothetical protein	380.333	72.43	57	2	88	300	9.68e-112	327	56.0035	2.18398	2.62756	1.3392e-49	1.26428	2.62756	1.28664e-16	2.2027	2.62756	6.05563e-51	3648277
CJI97_005634	C2_04310W_A	ERG10	acetyl-CoA acetyltransferase IA	302	76.512	66	0	3	283	3.71e-161	452	93.0464	0.87559	2.51313	2.16206e-11	1.12598	2.51313	2.39275e-20	0.874056	2.51313	1.77755e-11	3648275
CJI97_005638	C2_04310W_A	ERG10	hypothetical protein	399.333	67.839	91	3	3	363	0	529	90.4007	1.18209	1.61705	5.25841e-11	1.3838	1.61705	2.7574e-16	1.14328	1.61705	1.98293e-10	3648275
CJI97_005648	C3_03120C_A	DAL5	hypothetical protein	522.667	56.226	205	5	10	507	0	589	95.2806	9.00283	3.83625	6.3507e-267	6.71737	3.83625	3.45557e-134	6.37868	3.83625	1.02566e-112	3638401
CJI97_005706	C6_03840C_A	SNQ2	hypothetical protein	818.333	20.477	320	22	152	623	1.25e-09	59.7	57.6782	-0.852975	-0.371397	0.0102646	0.680028	-0.371397	0.00313582	-1.311	-0.371397	0.000117175	3640290
CJI97_005706	C6_03840C_A	SNQ2	hypothetical protein	818.333	60.217	177	3	182	636	0	588	55.6008	-0.852975	-0.371397	0.0102646	0.680028	-0.371397	0.00313582	-1.311	-0.371397	0.000117175	3640290
CJI97_005710	C6_03720W_A	ALA1	alanine-tRNA ligase	297	71.672	82	1	3	295	2.53e-145	431	98.6532	-1.1166	1.26828	3.49748e-09	-0.955292	1.26828	7.17382e-08	-1.19122	1.26828	4.12857e-10	3640285

## Sheet: Result_GO
ID	Description	GeneRatio	BgRatio	p.adjust	qvalue	geneID	Count
GO:0006091	generation of precursor metabolites and energy	51/650	123/3930	2.30894e-08	1.98305e-08	CAALFM_C201690WA/CYT1/ENO1/CAALFM_C501960CA/CYC3/GLC7/KGD2/SDH1/CAALFM_C103940WA/LSC1/MDH1-1/PGI1/IDP2/GSY1/CAALFM_C602740WA/FUM12/MCI4/PGM2/HXK2/PGK1/TPI1/AOX2/SDH2/IDH2/CAALFM_C108690WA/MLS1/GLC3/IDP1/GDB1/CTN1/GPH1/TDH3/GPM2/MDH1-3/CDC19/CAALFM_C204340CA/CYC1/HXK1/CAALFM_C505230CA/CAALFM_CR02620CA/TYE7/PFK1/GPM1/CAALFM_C304080WA/AGC1/ACO1/PFK2/GLK1/FBA1/CAALFM_C101010WA/RIP1	51
GO:0044283	small molecule biosynthetic process	87/650	271/3930	2.30894e-08	1.98305e-08	ILV3/SNO1/IMH3/CYS3/LEU2/ERG1/CAALFM_C108490WA/ENO1/ERG25/MET6/GLT1/GDH3/LYS12/EHT1/PGI1/SAM4/PDC11/ERG26/CAALFM_C105990CA/ACC1/ERG11/AFL1/COQ6/CGR1/ARG5,6/FAS2/ASN1/BAT21/CPA2/MET1/PDE1/HXK2/URK1/SCS7/DAP1/PGK1/TPI1/BIO2/CAALFM_C301610WA/ILV2/PCK1/ERG28/ERG4/HIS3/ERG24/LYS1/TDH3/GPM2/ILV5/MET15/CAR2/HIS5/CDC19/CDG1/LYS22/CAALFM_C204340CA/ERG10/ERG3/ARG11/HXK1/HEM4/FEN1/PAN6/CAALFM_CR10600CA/PRO1…	87
GO:0006082	organic acid metabolic process	107/650	362/3930	2.30894e-08	1.98305e-08	ILV3/CAALFM_C306280WA/CAALFM_C201690WA/CYS3/LEU2/CAALFM_C108490WA/ENO1/MET6/KGD2/CYB2/SDH1/GLT1/CAALFM_C103940WA/LSC1/GRP2/GDH3/LYS12/MDH1-1/EHT1/PGI1/SAM4/PDC11/IDP2/CAALFM_C105990CA/ACC1/POT1/RMT2/FUM12/HEM13/CGR1/ARG5,6/GND1/FAS2/ASN1/BAT21/CPA2/MET1/CAALFM_C502190CA/HXK2/POX1-3/PXP2/SCS7/PHO87/PGK1/TPI1/DLD2/BIO2/ILV2/FDH1/SDH2/IDH2/CAALFM_C108690WA/MLS1/HIS3/CHA1/IDP1/LYS1/TDH3/GPM2/ILV5/MDH…	107
GO:0055114	oxidation-reduction process	52/650	145/3930	8.66061e-07	7.43821e-07	CAALFM_C201690WA/CYT1/CAALFM_C501960CA/CYC3/GLC7/KGD2/SDH1/CAALFM_C103940WA/LSC1/MDH1-1/IDP2/GSY1/POT1/ERG11/CAALFM_C602740WA/FUM12/MCI4/CAALFM_C205130WA/PGM2/MET1/CAALFM_C502190CA/POX1-3/PXP2/AOX2/SDH2/IDH2/CAALFM_C108690WA/MLS1/GLC3/IDP1/GDB1/CTN1/GPH1/CAALFM_C203530WA/MDH1-3/ANT1/ERG10/CYC1/CAALFM_C505230CA/QCR2/CAALFM_CR02620CA/PFK1/ADH2/CAALFM_C304080WA/YCP4/PST3/AGC1/ACO1/PFK2/CAALFM_C40671…	52
GO:0006096	glycolytic process	16/650	22/3930	8.66061e-07	7.43821e-07	ENO1/PGI1/HXK2/PGK1/TPI1/TDH3/GPM2/CDC19/CAALFM_C204340CA/HXK1/TYE7/PFK1/GPM1/PFK2/GLK1/FBA1	16
GO:0006757	ATP generation from ADP	16/650	22/3930	8.66061e-07	7.43821e-07	ENO1/PGI1/HXK2/PGK1/TPI1/TDH3/GPM2/CDC19/CAALFM_C204340CA/HXK1/TYE7/PFK1/GPM1/PFK2/GLK1/FBA1	16
GO:0009135	purine nucleoside diphosphate metabolic process	17/650	25/3930	1.06861e-06	9.17781e-07	ENO1/PGI1/CAALFM_C700060CA/HXK2/PGK1/TPI1/TDH3/GPM2/CDC19/CAALFM_C204340CA/HXK1/TYE7/PFK1/GPM1/PFK2/GLK1/FBA1	17
GO:0009179	purine ribonucleoside diphosphate metabolic process	17/650	25/3930	1.06861e-06	9.17781e-07	ENO1/PGI1/CAALFM_C700060CA/HXK2/PGK1/TPI1/TDH3/GPM2/CDC19/CAALFM_C204340CA/HXK1/TYE7/PFK1/GPM1/PFK2/GLK1/FBA1	17
GO:0006696	ergosterol biosynthetic process	16/650	27/3930	2.20113e-05	1.89045e-05	ERG1/ERG25/ERG26/ERG11/DAP1/ERG28/ERG4/ERG24/ERG10/ERG3/ERG27/NCP1/ERG9/ERG2/ERG7/ERG6	16
GO:0097384	cellular lipid biosynthetic process	16/650	27/3930	2.20113e-05	1.89045e-05	ERG1/ERG25/ERG26/ERG11/DAP1/ERG28/ERG4/ERG24/ERG10/ERG3/ERG27/NCP1/ERG9/ERG2/ERG7/ERG6	16
GO:0006754	ATP biosynthetic process	21/650	43/3930	2.92509e-05	2.51223e-05	CYT1/ENO1/PGI1/HXK2/PGK1/TPI1/ATP4/TDH3/GPM2/ATP2/CDC19/CAALFM_C204340CA/ATP20/HXK1/ATP5/TYE7/PFK1/GPM1/PFK2/GLK1/FBA1	21
GO:0016052	carbohydrate catabolic process	26/650	62/3930	4.81861e-05	4.13849e-05	RTG3/ENO1/ARD/PGI1/AMS1/CAALFM_C301820WA/PGM2/HXK2/PGK1/TPI1/GDB1/GPH1/TDH3/GPM2/CDC19/CAALFM_C204340CA/HXK1/DCW1/GCA1/TYE7/PFK1/GPM1/SIM1/PFK2/GLK1/FBA1	26
GO:0008204	ergosterol metabolic process	16/650	29/3930	5.82062e-05	4.99907e-05	ERG1/ERG25/ERG26/ERG11/DAP1/ERG28/ERG4/ERG24/ERG10/ERG3/ERG27/NCP1/ERG9/ERG2/ERG7/ERG6	16
GO:0034470	ncRNA processing	66/650	234/3930	6.57692e-05	5.64862e-05	TSR1/CAALFM_C301560WA/RPL7/CAALFM_C110970WA/CAALFM_C703990CA/PUS4/GLC7/SEN15/DBP7/CAALFM_CR02030CA/CAALFM_C204120CA/CAALFM_C205750WA/CAALFM_C404520WA/CAALFM_C102310CA/SEN2/PWP2/MRT4/SPB1/CAALFM_C302350WA/CAALFM_C602350CA/BUD22/CAALFM_C107950CA/MTO1/CAALFM_C702930CA/CAALFM_C404810CA/DCR1/CAALFM_C501610WA/SPB4/CAALFM_C104040CA/ENP2/UTP13/NOP1/CAALFM_C307400WA/CAALFM_CR07750CA/CAALFM_CR10470CA/NCS2/…	66
GO:0015980	energy derivation by oxidation of organic compounds	34/650	95/3930	7.90279e-05	6.78736e-05	CAALFM_C201690WA/CYT1/CAALFM_C501960CA/CYC3/GLC7/KGD2/SDH1/CAALFM_C103940WA/LSC1/MDH1-1/IDP2/GSY1/CAALFM_C602740WA/FUM12/MCI4/PGM2/AOX2/SDH2/IDH2/CAALFM_C108690WA/MLS1/GLC3/IDP1/GDB1/CTN1/GPH1/MDH1-3/CYC1/CAALFM_C505230CA/CAALFM_CR02620CA/CAALFM_C304080WA/AGC1/ACO1/RIP1	34
GO:0072524	pyridine-containing compound metabolic process	25/650	62/3930	0.000131042	0.000112546	SNO1/CAALFM_C108490WA/ENO1/PGI1/IDP2/GND1/HXK2/PGK1/TPI1/IDP1/TDH3/GPM2/MDH1-3/CDC19/CAALFM_C602030CA/CAALFM_C204340CA/HXK1/TYE7/PFK1/ADH2/GPM1/PFK2/GLK1/FBA1/CAALFM_CR04230WA	25
GO:0042254	ribosome biogenesis	63/650	230/3930	0.000234707	0.000201579	CAALFM_CR08500WA/TSR1/CAALFM_C301560WA/CAALFM_C302040CA/RPL7/CAALFM_C110970WA/GLC7/DBP7/CAALFM_CR02030CA/CAALFM_C204120CA/CAALFM_C205750WA/CAALFM_C700160CA/CAALFM_C404520WA/PWP2/DRS1/CAALFM_C505340WA/MRT4/SPB1/CAALFM_C302350WA/BUD22/CAALFM_C107950CA/CAALFM_C702930CA/CAALFM_C404820CA/DCR1/ARX1/SPB4/CAALFM_C703850WA/CAALFM_C104040CA/ENP2/UTP13/NOP1/RIX7/CAALFM_CR07750CA/CAALFM_CR10470CA/BUD23/CAALF…	63
GO:0046434	organophosphate catabolic process	20/650	46/3930	0.000244014	0.000209573	ENO1/PGI1/PDE1/HXK2/PGK1/TPI1/TDH3/GPM2/PLB3/CDC19/GPD2/CAALFM_C204340CA/HXK1/TYE7/PFK1/GPM1/HPD1/PFK2/GLK1/FBA1	20
GO:0006006	glucose metabolic process	11/650	18/3930	0.000393918	0.000338319	ENO1/PGI1/PGM2/PGK1/TPI1/PCK1/TDH3/PFK1/PFK2/PYC2/FBA1	11
GO:0072525	pyridine-containing compound biosynthetic process	19/650	45/3930	0.000582325	0.000500133	SNO1/CAALFM_C108490WA/ENO1/PGI1/HXK2/PGK1/TPI1/TDH3/GPM2/CDC19/CAALFM_C204340CA/HXK1/TYE7/PFK1/GPM1/PFK2/GLK1/FBA1/CAALFM_CR04230WA	19
GO:0015698	inorganic anion transport	10/650	16/3930	0.000675913	0.000580512	ARR3/PHO84/CAALFM_C603390WA/PHO89/TRK1/PHO87/CAALFM_C306710WA/SSU1/MIR1/CAALFM_C209590CA	10
GO:1901615	organic hydroxy compound metabolic process	30/650	94/3930	0.00191871	0.00164789	SNO1/ERG1/ERG25/ARD/CYB2/DPM2/CAALFM_CR08330WA/PDC11/ERG26/ERG11/AFL1/CAALFM_C302820CA/DAP1/TPI1/DLD2/ERG28/ERG4/ERG24/CTN1/DLD1/ERG10/ERG3/ERG27/ADH2/RHR2/NCP1/ERG9/ERG2/ERG7/ERG6	30
GO:0015893	drug transport	21/650	57/3930	0.00199121	0.00171016	CDR1/CAALFM_C303440CA/PET9/CAALFM_CR01340WA/CAALFM_C603390WA/CDR4/CAALFM_CR04620CA/ATO1/QDR2/CAALFM_C202570WA/CTP1/ANT1/ARG11/MDR1/SFC1/TPO3/AGC1/YHM2/CAALFM_CR10640WA/CAALFM_C601780CA/QDR3	21
GO:1901617	organic hydroxy compound biosynthetic process	21/650	59/3930	0.00331139	0.002844	SNO1/ERG1/ERG25/PDC11/ERG26/ERG11/AFL1/CAALFM_C302820CA/DAP1/ERG28/ERG4/ERG24/ERG10/ERG3/ERG27/RHR2/NCP1/ERG9/ERG2/ERG7/ERG6	21
GO:0052031	modulation by symbiont of host defense response	12/650	26/3930	0.00441375	0.00379077	IMH3/ENO1/MET6/PGK1/TPI1/TDH3/CDC19/SAP9/KEX2/ACO1/FBA1/SAP3	12
GO:0052255	modulation by organism of defense response of other organism involved in symbiotic interaction	12/650	26/3930	0.00441375	0.00379077	IMH3/ENO1/MET6/PGK1/TPI1/TDH3/CDC19/SAP9/KEX2/ACO1/FBA1/SAP3	12
GO:0031349	positive regulation of defense response	10/650	20/3930	0.0059295	0.00509259	IMH3/ENO1/MET6/PGK1/TPI1/TDH3/CDC19/ACO1/FBA1/SAP3	10
GO:0010876	lipid localization	13/650	32/3930	0.0103541	0.00889269	RTA2/CDR1/CAALFM_C500570WA/CAALFM_C407140WA/SNQ2/CAALFM_C303250WA/CAALFM_CR09620CA/LEM3/MDM34/HET1/CAALFM_C403110WA/CAALFM_C404180CA/CAALFM_C701180WA	13
GO:0044282	small molecule catabolic process	32/650	114/3930	0.0119007	0.010221	CAALFM_C306280WA/RTG3/CAALFM_C108490WA/ARD/EHT1/PDC11/POT1/AMS1/PGM2/POX1-3/PXP2/TPI1/DLD2/FDH1/CHA1/MDH1-3/DAL81/CAR2/DLD1/ANT1/CDG1/CAALFM_C204340CA/ERG10/CAALFM_C406860CA/NAG1/GDH2/CAR1/PFK1/HPD1/PFK2/CAALFM_C206350CA/CAALFM_C200180CA	32
GO:0035821	modification of morphology or physiology of other organism	12/650	29/3930	0.0125393	0.0107694	IMH3/ENO1/MET6/PGK1/TPI1/TDH3/CDC19/SAP9/KEX2/ACO1/FBA1/SAP3	12
GO:0044003	modification by symbiont of host morphology or physiology	12/650	29/3930	0.0125393	0.0107694	IMH3/ENO1/MET6/PGK1/TPI1/TDH3/CDC19/SAP9/KEX2/ACO1/FBA1/SAP3	12
GO:0051817	modification of morphology or physiology of other organism involved in symbiotic interaction	12/650	29/3930	0.0125393	0.0107694	IMH3/ENO1/MET6/PGK1/TPI1/TDH3/CDC19/SAP9/KEX2/ACO1/FBA1/SAP3	12
GO:0006952	defense response	10/650	22/3930	0.0132085	0.0113442	IMH3/ENO1/MET6/PGK1/TPI1/TDH3/CDC19/ACO1/FBA1/SAP3	10
GO:0009719	response to endogenous stimulus	7/650	13/3930	0.0203938	0.0175153	CAALFM_C206090WA/CAALFM_C200870WA/DAL81/CDC19/TAC1/GTR1/HSP90	7
GO:0071495	cellular response to endogenous stimulus	7/650	13/3930	0.0203938	0.0175153	CAALFM_C206090WA/CAALFM_C200870WA/DAL81/CDC19/TAC1/GTR1/HSP90	7
GO:0042493	response to drug	79/650	363/3930	0.0332438	0.0285516	IMH3/RTA2/CDR1/PMC1/ERG1/NCE103/CAALFM_C303440CA/PET9/FET31/TSA1B/PDK2/CAALFM_CR01340WA/CAALFM_C406210CA/SEN2/DRS1/ERG11/MRT4/CAALFM_C603390WA/ARG81/PMT2/CDC37/SIT1/DIP5/TIF34/CAALFM_C303260WA/CAALFM_C703850WA/UTP20/CDR4/MET1/OPT1/CAALFM_CR04620CA/ENP2/ATO1/MSI3/SEC4/CAALFM_C401090CA/QDR2/REP1/ZCF29/ERG24/SGT1/CAALFM_C302850CA/CAALFM_C601920CA/NOP4/RRS1/CAALFM_C202570WA/CAR2/CTP1/GCY1/ANT1/ERG3/A…	79
GO:0048878	chemical homeostasis	36/650	142/3930	0.0355062	0.0304947	ZRT1/CAALFM_C700430WA/PMC1/CTR2/GLC7/FET31/CAALFM_C111020WA/FRE10/ECM18/CFL4/PHO4/PGA7/ALR1/CAALFM_CR01630CA/SIT1/HGT12/EBP1/HXK2/TRK1/POX1-3/PXP2/CTR1/QDR2/CAALFM_C306710WA/FET33/FTR1/CAALFM_C200870WA/TOK1/HXK1/DFG16/FRP1/RBT5/CAALFM_C209590CA/PFK2/GLK1/QDR3	36
GO:0043207	response to external biotic stimulus	15/650	45/3930	0.0356065	0.0305808	IMH3/ENO1/MET6/PGK1/TPI1/MNT1/MNT2/TDH3/SSA2/CDC19/SAP9/KEX2/ACO1/FBA1/SAP3	15
GO:0051707	response to other organism	15/650	45/3930	0.0356065	0.0305808	IMH3/ENO1/MET6/PGK1/TPI1/MNT1/MNT2/TDH3/SSA2/CDC19/SAP9/KEX2/ACO1/FBA1/SAP3	15
GO:0019439	aromatic compound catabolic process	35/650	140/3930	0.0485225	0.0416738	PAN3/CAALFM_C108490WA/ENO1/AAH1/SPO11/PGI1/PDC11/POT1/MRT4/CAALFM_C500280CA/DCR1/PDE1/HXK2/CAALFM_CR06680CA/PGK1/TPI1/TDH3/GPM2/CDC19/CAALFM_C204340CA/CAALFM_C406860CA/HXK1/CAALFM_C111910WA/TYE7/HYS2/PFK1/GPM1/CAALFM_C504610WA/CAALFM_C700870WA/HPD1/PFK2/GLK1/FBA1/CAALFM_C206350CA/CAALFM_C200180CA	35
