# Supplementary material for: Transcriptome Signatures Predict Phenotypic Variations of Candida auris
Source: Front Cell Infect Microbiol. 2021 Apr 14;11:662563. doi: 10.3389/fcimb.2021.662563 (PMC8079977; doi:10.3389/fcimb.2021.662563)
Supplement: Supplementary file 6 [file Table_5.xlsx]

## Sheet: Legend
Supplementary Table S5. Pairwise comparison 470154 vs 470140 result (RNA-seq)
protAlbicans	Protein name in C.albicans
Row.names	Gene ID in C.auris (B11221)
GeneName	Gene name based on C.albicans BLASTp
ANNOT_GENE_ENTREZ_ID	EntrezID (from C.albicans gene)
logFC	Log2-fold change 470154 vs 470140
FDR	False discovery rate (FDR) 470154 vs 470140

## Sheet: Result
protAlbicans	geneID	GeneName	ANNOT_GENE_ENTREZ_ID	logFC	FDR
CR_07800W_A	CJI97_001086	SAP2	3647354	7.76757	0
C5_02630C_A	CJI97_001088	MNN1	3637784	4.38205	0
C3_05130C_A	CJI97_003172	THI4	3635160	2.32192	2.22568e-27
C6_04600W_A	CJI97_003911	DAC1	3645967	1.74697	2.91067e-17
C5_01360W_A	CJI97_001154	CFL4	3642639	1.73503	3.7664e-53
C3_05220W_A	CJI97_000167	CDR1	3635237	1.56852	6.46988e-42
C1_13160W_A	CJI97_002223	PSA2	3636159	1.47235	4.64676e-70
C1_13180W_A	CJI97_002222	C1_13180W_A	3636162	1.39437	5.21977e-21
C5_00660C_A	CJI97_001156	ERG11	3641571	1.27326	3.5813e-41
C6_04590C_A	CJI97_003910	NAG1	3645966	1.26932	1.13529e-31
C5_00650C_A	CJI97_001157	THR1	3641572	1.25853	1.72996e-41
C2_01000W_A	CJI97_002023	HGT7	3638876	1.21146	1.02937e-25
CR_04630C_A	CJI97_004567	DIT2	3640962	1.16346	1.69097e-30
C3_02850C_A	CJI97_001400	C3_02850C_A	3638332	1.16044	4.00563e-35
C5_00640C_A	CJI97_001158	SAM51	3641582	1.1401	7.68392e-50
CR_05900W_A	CJI97_001159	CR_05900W_A	3646681	1.114	2.6566e-56
CR_02070C_A	CJI97_001435	ADH5	3640156	1.08847	1.23107e-31
C6_02130C_A	CJI97_003140	CTF5	3647550	1.04658	3.01899e-53
C2_08590W_A	CJI97_003623	YWP1	3643915	1.02952	1.72188e-22
C1_08070W_A	CJI97_000479	CDR4	3640711	1.02708	2.74481e-34
C1_01140C_A	CJI97_003479	C1_01140C_A	3640202	1.02699	2.77795e-29
C1_10360C_A	CJI97_000839	C1_10360C_A	3634836	1.01967	9.83817e-28
C6_03230W_A	CJI97_004654	ARG3	3639180	1.01685	2.00282e-29
CR_07150W_A	CJI97_005308	GLK1	3648348	1.01605	7.58319e-31
C6_04580W_A	CJI97_003909	HXK1	3645964	1.00891	7.99241e-15
C7_02000C_A	CJI97_002616	C7_02000C_A	3636964	1.00794	3.78935e-05
CR_09350C_A	CJI97_002746	CR_09350C_A	3641901	1.00486	1.09742e-24
C3_03120C_A	CJI97_004979	DAL5	3638401	0.998941	5.39734e-16
C3_02310W_A	CJI97_002683	MEP1	3636553	0.978948	4.56299e-26
C1_03720C_A	CJI97_000686	C1_03720C_A	3648216	0.976056	6.90986e-33
CR_03270W_A	CJI97_004512	CR_03270W_A	3645101	0.926531	2.34686e-32
C3_02860W_A	CJI97_001401	THI6	3638333	0.925825	5.0506e-35
C2_04010C_A	CJI97_003700	HSP21	3637364	0.923499	2.12746e-24
C2_07130C_A	CJI97_002847	RCK2	3643507	0.917971	2.39395e-28
C1_09420W_A	CJI97_004241	LIP2	3634854	0.914319	2.33863e-08
C1_10290W_A	CJI97_004008	GCA1	3634903	0.910712	3.27963e-16
C6_00620W_A	CJI97_005480	FCA1	30515327	0.908341	2.05071e-34
CR_02020C_A	CJI97_004890	OPT1	3640150	0.907839	7.40529e-06
C4_06390W_A	CJI97_003341	SOU1	3642799	0.901901	9.40988e-25
C2_02590W_A	CJI97_003416	ZRT2	3635861	0.898036	1.04392e-30
C1_13870W_A	CJI97_001895	MET3	3636132	0.895844	2.33926e-16
C1_11530C_A	CJI97_001739	C1_11530C_A	3645334	0.881631	6.16143e-05
C3_04550C_A	CJI97_000286	CMK1	3635263	0.873551	7.19841e-24
C6_03270C_A	CJI97_003615	AYR2	3639184	0.873419	2.14234e-28
C7_02810W_A	CJI97_003511	PRX1	3641357	0.873286	9.90172e-09
C3_06700C_A	CJI97_002974	C3_06700C_A	3642247	0.862038	4.17298e-20
C7_00870W_A	CJI97_004568	C7_00870W_A	3638054	0.857658	0.000336243
CR_06860C_A	CJI97_005014	ARO10	3647320	0.846466	3.57736e-18
C3_07280C_A	CJI97_004682	C3_07280C_A	3638431	0.843087	1.02428e-19
C2_00860C_A	CJI97_003418	C2_00860C_A	3638805	0.837637	5.70837e-15
C3_06700C_A	CJI97_002956	C3_06700C_A	3642247	0.830033	1.70382e-15
C1_02110C_A	CJI97_001794	HGT2	3644579	0.819451	1.75384e-05
C4_00200C_A	CJI97_003587	MET15	3645031	0.812268	3.83562e-17
C6_01360W_A	CJI97_001917	C6_01360W_A	3641608	0.811323	8.01226e-15
C2_01750C_A	CJI97_000160	C2_01750C_A	3635734	0.809872	5.17057e-22
C3_00920W_A	CJI97_002436	ATO1	3647761	0.797583	3.7067e-16
C1_02220C_A	CJI97_000963	C1_02220C_A	3644595	0.774978	7.3853e-21
C2_03010C_A	CJI97_005048	RNR21	3643021	0.765774	4.62819e-09
C4_04590W_A	CJI97_002420	SCS7	3641157	0.760943	7.18882e-13
C1_11080W_A	CJI97_005384	C1_11080W_A	3644416	0.75863	1.17282e-18
C2_06940C_A	CJI97_002862	ARE2	3643526	0.755949	1.01573e-20
C5_00430W_A	CJI97_003066	MET14	3641547	0.744913	1.03721e-08
C2_10690W_A	CJI97_002534	TPS3	3641205	0.730418	6.5363e-15
C1_13140C_A	CJI97_004235	TYE7	3636203	0.727644	1.20956e-12
C1_01150C_A	CJI97_003480	C1_01150C_A	3640203	0.724791	5.73852e-23
C3_04910C_A	CJI97_001804	NCE102	3635267	0.712722	8.46189e-15
C2_03520C_A	CJI97_003528	ADAEC	3637342	0.709986	6.59331e-14
C4_05540W_A	CJI97_003292	HOM3	3641771	0.699909	2.07695e-09
C1_10400C_A	CJI97_000842	FGR41	3634839	0.696842	3.32163e-22
C1_02810W_A	CJI97_003347	RAD16	3636874	0.694006	5.09905e-19
C3_06470W_A	CJI97_004621	AAF1	3642284	0.681099	2.50256e-10
CR_10840C_A	CJI97_002680	XYL2	3638961	0.671236	8.66274e-14
C2_04940C_A	CJI97_000174	ITR1	3643440	0.670038	1.45887e-13
C2_03640W_A	CJI97_003526	UGA11	3637437	0.666161	5.07293e-21
C4_04500C_A	CJI97_000933	C4_04500C_A	3641123	0.655114	1.07368e-07
C5_02780W_A	CJI97_001510	C5_02780W_A	3637803	0.65446	3.90056e-06
C5_01360W_A	CJI97_005148	CFL4	3642639	0.644889	2.18421e-14
C1_11070W_A	CJI97_005383	PET127	3644417	0.644326	2.41779e-17
C7_01520W_A	CJI97_002850	FLU1	3637048	0.643877	4.23857e-15
C5_00130C_A	CJI97_002834	C5_00130C_A	3647881	0.643244	3.18108e-11
CR_04460C_A	CJI97_002110	CR_04460C_A	3640988	0.641728	2.28822e-15
C1_13480W_A	CJI97_000483	HSP70	3636229	0.641402	2.25548e-12
C4_04230W_A	CJI97_004622	C4_04230W_A	3646857	0.635572	1.1516e-10
C4_06580W_A	CJI97_001553	CBF1	3642779	0.633454	2.9025e-07
C1_10780C_A	CJI97_000239	HNT1	3644441	0.628999	5.74526e-15
C3_02360C_A	CJI97_003061	C3_02360C_A	3636617	0.628301	6.27663e-11
C5_00930C_A	CJI97_002938	TFS1	3642655	0.628184	1.31907e-13
C5_00870C_A	CJI97_002942	GIT4	3642635	0.623159	1.37728e-12
C4_04530C_A	CJI97_000936	PHR1	3641108	0.619219	4.5519e-09
C7_00230W_A	CJI97_003015	C7_00230W_A	3637982	0.619081	7.47212e-09
C5_02700W_A	CJI97_001565	CTA7	3637776	0.611611	5.23417e-10
C3_03470W_A	CJI97_002791	C3_03470W_A	3638306	0.611272	1.82565e-12
C6_02450W_A	CJI97_001537	C6_02450W_A	3639167	0.609544	7.93933e-15
C5_01840C_A	CJI97_004633	TAC1	3643755	0.607817	4.04406e-15
C3_06710W_A	CJI97_002958	C3_06710W_A	3638448	0.600012	0.0395583
C2_07140W_A	CJI97_002846	C2_07140W_A	3643508	0.600005	6.33406e-12
C7_01720W_A	CJI97_005178	C7_01720W_A	3637011	0.59926	9.06107e-14
C2_00960C_A	CJI97_003414	MXR1	3638881	0.59906	2.85318e-10
CR_00310C_A	CJI97_000037	CR_00310C_A	3639715	0.598449	8.84163e-06
C1_06840C_A	CJI97_003464	C1_06840C_A	30515012	0.595108	1.88091e-15
C4_07040W_A	CJI97_005392	C4_07040W_A	3642963	0.592109	1.55253e-05
C1_13880C_A	CJI97_002607	C1_13880C_A	3636133	0.587147	3.90964e-14
C6_00130C_A	CJI97_005280	VID27	3647894	0.583951	6.23195e-14
C6_03170C_A	CJI97_004176	MDR1	3639260	0.583863	7.29864e-14
C2_07790C_A	CJI97_005261	C2_07790C_A	3642326	0.58189	6.17378e-11
C7_02810W_A	CJI97_001500	PRX1	3641357	0.580994	1.72376e-07
C2_02930C_A	CJI97_002077	C2_02930C_A	3643015	0.579516	1.46869e-09
C3_06710W_A	CJI97_002976	C3_06710W_A	3638448	0.577879	4.69639e-05
CR_09710W_A	CJI97_003760	PCD1	3647087	0.575418	2.38665e-13
C2_08100W_A	CJI97_000868	C2_08100W_A	3642334	0.57339	1.26959e-13
C1_09420W_A	CJI97_004239	LIP2	3634854	0.564541	0.0552076
CR_00920W_A	CJI97_003562	CCE1	3640395	0.561117	1.24056e-07
C5_00210C_A	CJI97_005712	BRE1	3641568	0.560981	0.0471766
C7_03280C_A	CJI97_004324	C7_03280C_A	3641353	0.559807	2.00619e-08
C1_00680W_A	CJI97_000510	ASM3	3639332	0.559183	1.58787e-09
C1_04360C_A	CJI97_003460	C1_04360C_A	30514985	0.557616	8.444e-11
C1_01360C_A	CJI97_001016	C1_01360C_A	3640191	0.556629	2.28702e-10
CR_01820W_A	CJI97_001434	CR_01820W_A	3640164	0.555765	1.97795e-11
CR_04060C_A	CJI97_002508	DAP1	3641021	0.553722	6.96954e-11
C1_12270W_A	CJI97_004090	SRT1	3642020	0.553259	1.11194e-10
C6_03050C_A	CJI97_004301	C6_03050C_A	3639270	0.551906	6.54867e-15
C1_14130W_A	CJI97_002299	FTR1	3643318	0.551137	2.20667e-09
C3_07450C_A	CJI97_002535	C3_07450C_A	3638481	0.549438	1.13074e-10
CR_08830W_A	CJI97_000864	CR_08830W_A	30515450	0.541414	1.72275e-07
C1_04050C_A	CJI97_000723	MFALPHA	3646420	0.539931	0.00751618
C1_03510C_A	CJI97_003743	C1_03510C_A	3636916	0.538887	3.05081e-10
C6_02030C_A	CJI97_003757	C6_02030C_A	3647562	0.533703	4.60308e-11
C2_04980C_A	CJI97_005086	CKA2	3643444	0.533466	3.2351e-13
C6_00120W_A	CJI97_005281	C6_00120W_A	30515323	0.53139	5.38098e-08
C4_07180W_A	CJI97_000634	UBI3	3642934	0.5298	1.79991e-05
C5_02320C_A	CJI97_001765	C5_02320C_A	3637788	0.525746	1.04819e-13
C4_01750C_A	CJI97_005321	FBA1	3635585	0.523475	8.70934e-09
C1_07510W_A	CJI97_003225	C1_07510W_A	3646664	0.522394	3.44459e-12
C2_03600W_A	CJI97_003087	BMT8	3637442	0.520471	1.44646e-09
C1_13260W_A	CJI97_002229	C1_13260W_A	30515074	0.520143	2.7305e-14
C1_08430W_A	CJI97_000836	CAF16	3646486	0.518943	0.00968962
C6_01920C_A	CJI97_003254	C6_01920C_A	3644534	0.516433	7.85625e-13
C3_04220C_A	CJI97_002376	URK1	3635186	0.516334	6.34467e-13
C1_09580C_A	CJI97_004236	LIP1	3634888	0.515671	4.454e-06
CR_03390C_A	CJI97_003055	YKU80	3645138	0.512242	1.67527e-09
C2_02940W_A	CJI97_002076	MET1	3643014	0.511133	0.00111155
C2_08660C_A	CJI97_003959	C2_08660C_A	3643907	0.510773	1.02988e-09
C2_10030C_A	CJI97_003192	MP65	3643951	0.509216	3.89724e-07
C1_04550W_A	CJI97_003454	ELC1	3646151	0.505816	2.0347e-10
CR_07790C_A	CJI97_002743	YHB1	3647353	0.504995	6.26663e-07
C7_00290C_A	CJI97_001035	HGT13	3638047	0.499774	5.75968e-06
C1_04370C_A	CJI97_003459	C1_04370C_A	3647994	0.498668	6.9245e-09
C5_00880C_A	CJI97_001786	GIT3	3642634	0.498074	1.20632e-06
C4_04750W_A	CJI97_003421	C4_04750W_A	3641133	0.496904	3.99182e-12
C7_04310C_A	CJI97_001752	C7_04310C_A	3643141	0.496431	2.46748e-11
C2_07620W_A	CJI97_004775	C2_07620W_A	3645194	0.495829	4.81226e-05
C1_13850C_A	CJI97_002737	DAL7	3636130	0.495598	2.05983e-05
C1_11660W_A	CJI97_001719	GAD1	3645339	0.495484	7.48464e-06
CR_04720C_A	CJI97_002157	CR_04720C_A	3648140	0.494725	3.39948e-09
C1_02820W_A	CJI97_003346	LYS2	3636875	0.494219	3.53079e-07
C2_08050C_A	CJI97_000009	SIT1	3642307	0.490983	0.00238553
C5_02280C_A	CJI97_004754	C5_02280C_A	3637712	0.490953	4.59391e-11
C5_03480C_A	CJI97_004726	C5_03480C_A	3646965	0.489913	4.66341e-09
C2_06760C_A	CJI97_000074	C2_06760C_A	3648022	0.488963	3.47201e-07
C3_00320W_A	CJI97_004441	RHR2	3640522	0.488726	0.000121344
C2_10230W_A	CJI97_003522	C2_10230W_A	3643925	0.48774	7.58255e-05
CR_07680C_A	CJI97_000903	CR_07680C_A	3648193	0.487703	6.27765e-10
C1_02300W_A	CJI97_000971	C1_02300W_A	3644569	0.486827	1.11771e-08
CR_09310W_A	CJI97_004941	CR_09310W_A	3641923	0.486786	1.46124e-08
C1_01360C_A	CJI97_001017	C1_01360C_A	3640191	0.486464	2.45318e-10
C4_01100C_A	CJI97_002719	AGP2	3635684	0.485908	7.2405e-06
CR_04470W_A	CJI97_002109	GPI2	3641011	0.485272	3.16871e-07
C1_12480W_A	CJI97_003548	C1_12480W_A	30515063	0.484101	3.72145e-06
C4_05460C_A	CJI97_003291	OFD1	3646962	0.483729	5.39234e-07
C4_05220C_A	CJI97_005305	C4_05220C_A	3646155	0.482569	6.08571e-08
C1_11610C_A	CJI97_001732	C1_11610C_A	3645345	0.481788	8.82091e-09
C3_00650W_A	CJI97_002921	NGT1	3640573	0.481662	0.00612443
CR_04510W_A	CJI97_002111	HXK2	3641015	0.477552	1.63294e-07
C5_03840W_A	CJI97_000669	C5_03840W_A	3647226	0.474547	6.63362e-12
C4_00530C_A	CJI97_003614	C4_00530C_A	3645746	0.474462	1.9722e-08
C1_12780W_A	CJI97_004079	RBK1	3646830	0.4732	8.26147e-09
C1_10060C_A	CJI97_000725	C1_10060C_A	3634812	0.473083	3.64106e-10
C4_06130W_A	CJI97_002934	C4_06130W_A	3648085	0.472921	4.81302e-05
C7_01950W_A	CJI97_005009	C7_01950W_A	3636970	0.471378	2.69136e-11
C4_05700W_A	CJI97_000957	ZCF5	3641819	0.471075	9.11298e-06
C3_07090W_A	CJI97_004698	HHT1	3638444	0.470941	2.10972e-08
C3_00630W_A	CJI97_002922	C3_00630W_A	3640576	0.469769	2.3196e-09
C4_06420W_A	CJI97_004669	C4_06420W_A	3642795	0.468971	7.38542e-10
C1_00170W_A	CJI97_001329	LEU4	3639339	0.468504	2.31587e-05
C2_06700W_A	CJI97_001650	AMO2	3648021	0.467333	9.47238e-09
C3_07380W_A	CJI97_002542	C3_07380W_A	3638473	0.464588	1.02174e-07
CR_03510W_A	CJI97_003056	CR_03510W_A	3643202	0.463424	1.29669e-08
C1_13240W_A	CJI97_002227	C1_13240W_A	3636167	0.460806	4.05153e-08
C3_06560W_A	CJI97_001927	C3_06560W_A	3642276	0.459916	1.46858e-07
C2_07630C_A	CJI97_001453	C2_07630C_A	3645193	0.459885	2.16397e-06
C1_10040W_A	CJI97_001239	ERO1	3634810	0.459856	2.67792e-06
C3_02440C_A	CJI97_001915	MED7	3638344	0.459731	1.55996e-08
C7_03780C_A	CJI97_002744	C7_03780C_A	3643119	0.459397	2.89988e-08
CR_05720W_A	CJI97_002357	TPS1	3646699	0.458845	1.10279e-07
C1_03120W_A	CJI97_000617	C1_03120W_A	3636926	0.458335	7.49127e-10
C4_07030W_A	CJI97_005391	MET16	3642964	0.456899	3.28666e-05
C2_08290C_A	CJI97_005160	UCF1	3648170	0.455759	0.000200801
C4_01510W_A	CJI97_003367	C4_01510W_A	3635616	0.455208	4.25593e-09
C7_03530C_A	CJI97_002312	ISY1	3646233	0.454602	7.2822e-10
CR_08920W_A	CJI97_004796	CR_08920W_A	3641911	0.45456	1.13114e-09
C2_09260C_A	CJI97_000683	GLO2	3644067	0.45446	6.78242e-11
C7_01230C_A	CJI97_005540	C7_01230C_A	3645906	0.453628	3.1583e-10
C4_02860W_A	CJI97_001218	C4_02860W_A	3637909	0.452975	5.14114e-07
C1_11990W_A	CJI97_002782	C1_11990W_A	3642042	0.452608	3.41063e-07
C1_12060C_A	CJI97_005361	C1_12060C_A	3642026	0.451942	0.0823055
C5_02690W_A	CJI97_002710	C5_02690W_A	3637775	0.451319	1.63294e-07
C6_01510W_A	CJI97_001957	OYE23	3641618	0.450649	0.0539151
CR_10580W_A	CJI97_004187	PRO1	3639000	0.449114	9.56589e-08
C7_03520W_A	CJI97_002313	PNC1	3646232	0.448058	6.70453e-08
C6_04260C_A	CJI97_003077	C6_04260C_A	3646277	0.447467	1.49673e-06
C2_06170C_A	CJI97_001382	ECM17	3644077	0.447389	0.00176678
C3_06870W_A	CJI97_003381	TDH3	3638540	0.445726	1.0263e-06
C2_06160W_A	CJI97_001383	C2_06160W_A	3644079	0.442464	7.45949e-06
C1_11620W_A	CJI97_001731	C1_11620W_A	3645344	0.441309	6.47482e-09
C2_08530C_A	CJI97_004007	C2_08530C_A	3643921	0.440969	1.53357e-09
C6_04250W_A	CJI97_003076	C6_04250W_A	30515345	0.44047	1.26618e-05
C4_05230C_A	CJI97_005304	C4_05230C_A	3646156	0.438537	2.65786e-09
CR_07710W_A	CJI97_000465	ARO2	3648190	0.437983	4.40375e-06
C2_08860W_A	CJI97_004667	C2_08860W_A	3645776	0.437337	2.18256e-07
CR_04410W_A	CJI97_002104	CR_04410W_A	3640981	0.437273	1.33872e-08
C1_00190C_A	CJI97_004243	C1_00190C_A	3639337	0.43595	1.08655e-05
C4_03180W_A	CJI97_004742	NCP1	3637839	0.435668	2.30885e-06
C4_00670W_A	CJI97_003601	TOK1	3645754	0.43374	4.40375e-06
C1_03550C_A	CJI97_001325	COQ6	3636878	0.433324	2.1294e-06
C1_04320W_A	CJI97_003446	GPM2	3644713	0.428568	7.00805e-10
C3_07010W_A	CJI97_004704	POS5	3638519	0.427781	8.28331e-07
C1_00420W_A	CJI97_003238	C1_00420W_A	3639286	0.427625	5.02163e-09
C3_07440W_A	CJI97_002536	TPI1	3638482	0.426875	4.25136e-06
C7_02870C_A	CJI97_000680	TAF19	3641396	0.426635	3.9743e-09
C2_08200W_A	CJI97_004005	C2_08200W_A	3648342	0.426385	2.39983e-09
C7_01650W_A	CJI97_004714	C7_01650W_A	3636984	0.426125	1.48154e-06
C7_00680W_A	CJI97_004713	C7_00680W_A	3637967	0.425415	0.00298703
C5_03690W_A	CJI97_000197	C5_03690W_A	3646989	0.425109	3.68266e-09
CR_00140W_A	CJI97_002736	REP1	3639708	0.424318	1.38365e-08
C2_05460W_A	CJI97_003705	CDC19	3643438	0.423479	1.45996e-05
C6_02010C_A	CJI97_003759	GPD2	3644563	0.422815	2.7224e-06
CR_08150W_A	CJI97_000112	RPS20	3642071	0.422793	0.00131323
C2_01010W_A	CJI97_002024	HGT8	3638875	0.422353	8.11153e-06
CR_03430W_A	CJI97_002701	CR_03430W_A	3645114	0.421211	1.37141e-06
C6_00750C_A	CJI97_002521	PGK1	3647081	0.420635	6.17067e-06
C2_08050C_A	CJI97_001784	SIT1	3642307	0.418376	0.000264309
C2_04490W_A	CJI97_003795	C2_04490W_A	3645463	0.417025	5.97057e-07
CR_00090C_A	CJI97_002731	CR_00090C_A	3639734	0.41693	6.97296e-09
CR_02820W_A	CJI97_002020	PGM2	3642562	0.415451	6.12589e-06
C4_00670W_A	CJI97_003602	TOK1	3645754	0.413534	2.68758e-05
C4_04310W_A	CJI97_002184	COX11	3646842	0.413287	2.49709e-08
C4_04320W_A	CJI97_000702	FRE10	3646841	0.412698	4.95866e-06
C4_04210C_A	CJI97_005286	SOH1	3646859	0.41236	2.99951e-06
C2_08050C_A	CJI97_004976	SIT1	3642307	0.411195	2.85057e-06
C4_04220W_A	CJI97_005285	DUO1	3646858	0.410762	5.4161e-05
C1_06650W_A	CJI97_001496	NAA20	3639543	0.410516	9.83132e-05
C4_02610C_A	CJI97_001014	SUL2	3637835	0.409975	0.00704832
C4_05280W_A	CJI97_005301	USO1	3648280	0.4099	2.33863e-08
C6_02550W_A	CJI97_001673	C6_02550W_A	3639204	0.408444	0.0156733
C2_04180C_A	CJI97_000882	C2_04180C_A	3637330	0.40806	5.7177e-08
C5_02980C_A	CJI97_001517	C5_02980C_A	3637816	0.407175	1.50528e-06
CR_05540C_A	CJI97_005192	CR_05540C_A	3647594	0.407109	1.81306e-06
C4_01070W_A	CJI97_002713	HGT17	3635687	0.406931	0.00329662
C3_02930W_A	CJI97_001405	C3_02930W_A	3638380	0.405824	7.3814e-05
C5_04870W_A	CJI97_004378	C5_04870W_A	3636438	0.40504	2.51902e-08
CR_09830W_A	CJI97_005252	CR_09830W_A	3638986	0.400763	3.1736e-05
CR_01980C_A	CJI97_002550	CRC1	3640112	0.400422	0.000217599
C2_08740W_A	CJI97_005274	C2_08740W_A	3643882	0.400248	2.11571e-06
C6_04440C_A	CJI97_000859	C6_04440C_A	3645983	0.400237	2.19594e-08
CR_03210C_A	CJI97_003569	SSU72	3645129	0.399927	2.54641e-06
C1_07430W_A	CJI97_001696	PHO100	3644483	0.398253	0.0650656
C2_07110C_A	CJI97_002851	C2_07110C_A	3643505	0.398076	1.52888e-07
C1_01040W_A	CJI97_003043	C1_01040W_A	3640183	0.397357	1.41368e-07
C1_05810W_A	CJI97_004883	GIM5	3639886	0.395699	4.17071e-06
C1_02840W_A	CJI97_003340	PDE2	3636877	0.39541	3.11678e-06
C1_08410C_A	CJI97_000838	SAM4	3646506	0.395194	0.0709713
C4_06740C_A	CJI97_002461	C4_06740C_A	3642923	0.394442	3.97e-06
C3_03340C_A	CJI97_001891	C3_03340C_A	30515195	0.393399	2.92811e-07
CR_04480C_A	CJI97_003033	LAP3	3641012	0.391736	1.89166e-06
C2_05660W_A	CJI97_003029	PNG2	3645568	0.39152	5.13587e-08
C7_01800C_A	CJI97_005012	PFK2	3637056	0.390737	2.20337e-05
CR_06160C_A	CJI97_000802	DAD3	3644864	0.390322	0.000480725
C5_03240W_A	CJI97_003010	BUB3	3646362	0.390011	3.5244e-07
C1_08220W_A	CJI97_002945	CCR4	3640749	0.389588	2.87364e-07
C2_01520W_A	CJI97_003937	PPE1	3635802	0.384747	6.25634e-07
C3_03190C_A	CJI97_000445	C3_03190C_A	3638427	0.384406	1.66059e-07
C2_01730W_A	CJI97_000158	C2_01730W_A	3635732	0.383433	0.00110852
C5_00740W_A	CJI97_001878	CTF8	3644120	0.383419	2.11571e-06
C7_00760C_A	CJI97_003359	C7_00760C_A	3637960	0.381479	0.00020409
C1_13190W_A	CJI97_002220	C1_13190W_A	3636163	0.380929	2.25569e-05
C1_10660W_A	CJI97_001250	TBP1	3647675	0.380448	9.22314e-07
C3_04490W_A	CJI97_004068	RAX1	3635256	0.37957	0.000177772
C4_06570C_A	CJI97_001552	PDC11	3642780	0.379067	0.000376017
C1_10700C_A	CJI97_002598	NIT3	3644408	0.378193	3.83633e-07
C7_02000C_A	CJI97_002127	C7_02000C_A	3636964	0.377447	0.00117006
CR_04090C_A	CJI97_002511	ADE17	3641024	0.377446	7.40873e-05
C2_08830W_A	CJI97_000501	C2_08830W_A	3643894	0.377142	3.71648e-07
C6_00850W_A	CJI97_002475	C6_00850W_A	3644010	0.375809	2.15046e-05
C1_09420W_A	CJI97_001922	LIP2	3634854	0.375581	0.0230115
C1_02620C_A	CJI97_000061	HOM6	3636815	0.373702	4.3793e-05
C2_09590C_A	CJI97_004627	C2_09590C_A	3643800	0.373324	7.36006e-07
C7_04280C_A	CJI97_002756	C7_04280C_A	3643173	0.373175	0.000146052
C2_03270W_A	CJI97_004438	GPM1	3637431	0.372218	8.12047e-05
C1_13410W_A	CJI97_004817	COX19	3636220	0.371996	1.06418e-06
C6_00600C_A	CJI97_004861	YHM2	3647137	0.371355	0.00104817
C3_06490W_A	CJI97_003642	C3_06490W_A	3642285	0.371051	9.71455e-06
C3_02450W_A	CJI97_001914	HRT1	30515187	0.370136	3.21567e-07
C7_00930W_A	CJI97_003351	GPH1	3637956	0.369738	0.000388347
C1_04560W_A	CJI97_003453	C1_04560W_A	3646130	0.36941	2.45729e-07
C1_01170C_A	CJI97_003482	ZCF17	3640205	0.36933	0.000984063
C1_07030C_A	CJI97_005520	RBT4	3639534	0.368816	0.00715918
C1_01220C_A	CJI97_002203	C1_01220C_A	3640210	0.368143	7.68205e-05
C5_02580W_A	CJI97_002323	C5_02580W_A	3637721	0.367838	1.79229e-05
C2_04710C_A	CJI97_001436	URE2	3647795	0.367599	1.58281e-06
C5_03560W_A	CJI97_004757	C5_03560W_A	3646975	0.366743	3.27891e-06
C3_00170C_A	CJI97_002437	C3_00170C_A	3640589	0.366433	0.000150226
C6_04430W_A	CJI97_000860	CST5	3645981	0.366381	0.00472128
CR_02170W_A	CJI97_002761	MET2	3640070	0.365414	1.88142e-05
C4_04570W_A	CJI97_002418	RCE1	3641104	0.364627	3.49018e-05
C1_09960W_A	CJI97_001726	PET100	30515038	0.364508	3.39434e-07
C6_02040W_A	CJI97_003756	MCR1	3647561	0.363793	8.49881e-05
C4_01870C_A	CJI97_001215	ERG8	3635640	0.363227	3.57903e-05
C3_00090W_A	CJI97_003162	RPS24	3640568	0.362958	0.0199797
C1_04770C_A	CJI97_003811	ERG3	3644776	0.362958	0.000232908
C1_00180W_A	CJI97_001328	RPL16A	3639338	0.362298	0.0125435
CR_00540C_A	CJI97_000695	MDH1	3639667	0.362192	0.000144742
C5_01290C_A	CJI97_002254	C5_01290C_A	3642647	0.362001	2.60283e-05
C4_01560C_A	CJI97_005314	C4_01560C_A	3635714	0.361875	7.27524e-07
CR_10780C_A	CJI97_004189	IAH1	3638945	0.361595	3.04467e-06
C2_05080C_A	CJI97_002025	C2_05080C_A	3643453	0.361581	3.55991e-06
C4_04000W_A	CJI97_005283	MET4	3641219	0.361316	1.385e-05
C4_01550C_A	CJI97_005313	CPA1	3635715	0.360418	4.84498e-06
C1_06730W_A	CJI97_003672	RAC1	3639508	0.359059	3.66935e-07
CR_07000C_A	CJI97_002355	POL2	3645733	0.358868	0.00220272
C7_01610W_A	CJI97_005508	C7_01610W_A	30515353	0.357318	8.65816e-07
C3_05570W_A	CJI97_002716	QDR2	3643661	0.356708	0.000154673
C2_07650C_A	CJI97_004779	C2_07650C_A	3642342	0.355987	2.16094e-06
C1_10280C_A	CJI97_002514	C1_10280C_A	3634902	0.354689	0.000281306
C1_08980C_A	CJI97_004902	ZWF1	3634913	0.354412	0.000167113
C6_03500C_A	CJI97_001775	SAP4	3640257	0.354355	0.0841832
CR_06790C_A	CJI97_001536	CR_06790C_A	3647311	0.35341	1.73292e-05
C5_03570W_A	CJI97_004759	C5_03570W_A	3646976	0.352551	2.31891e-05
C7_01480W_A	CJI97_003510	C7_01480W_A	3636956	0.352293	7.87298e-06
C6_00490W_A	CJI97_000518	C6_00490W_A	3647150	0.351587	3.38939e-06
C2_00880W_A	CJI97_000350	C2_00880W_A	3638897	0.350707	0.000548078
C1_13900C_A	CJI97_005536	LCB2	3636181	0.350235	0.00011787
C1_13270W_A	CJI97_002230	C1_13270W_A	3636144	0.350103	1.85112e-05
C5_04550W_A	CJI97_004457	C5_04550W_A	3636508	0.349693	5.62268e-05
C4_03170W_A	CJI97_004741	C4_03170W_A	3637840	0.349407	7.47711e-07
C2_01450C_A	CJI97_004711	C2_01450C_A	3635843	0.34919	2.43504e-06
C1_00810W_A	CJI97_000679	C1_00810W_A	3639346	0.348465	6.95535e-07
C2_06770W_A	CJI97_000073	C2_06770W_A	3643515	0.348451	1.39615e-06
C2_08910C_A	CJI97_004664	C2_08910C_A	3645798	0.348054	1.95753e-06
C6_03960W_A	CJI97_003737	C6_03960W_A	3640269	0.34735	0.000177772
C1_05910W_A	CJI97_002087	SIP5	3639865	0.346658	0.000368828
C7_02480W_A	CJI97_005548	C7_02480W_A	3636944	0.346189	2.43624e-06
C1_02120C_A	CJI97_005617	SHA3	3644580	0.345753	0.000273772
C7_00300W_A	CJI97_000854	C7_00300W_A	3638046	0.345371	3.71108e-05
C3_02620C_A	CJI97_000413	C3_02620C_A	3638326	0.344822	0.000707208
C1_11480W_A	CJI97_001140	PHO84	3645348	0.344434	0.0905609
C2_00250W_A	CJI97_002926	STF2	30515083	0.344249	0.000195849
C4_05680W_A	CJI97_001272	PHO4	3641817	0.344217	2.37427e-06
C1_03750W_A	CJI97_003301	C1_03750W_A	3644690	0.343636	0.000318517
C4_01650C_A	CJI97_005315	C4_01650C_A	3635713	0.340677	3.93772e-06
C1_08470W_A	CJI97_000272	C1_08470W_A	3646490	0.340608	3.94452e-05
C3_02290W_A	CJI97_002684	C3_02290W_A	3636556	0.34056	1.33465e-05
CR_00160C_A	CJI97_001119	CR_00160C_A	3639706	0.340451	3.30957e-05
C3_03430C_A	CJI97_001886	C3_03430C_A	3638355	0.340133	0.000470512
C4_04900W_A	CJI97_002772	RPL30	30515273	0.340074	0.0316884
CR_06810W_A	CJI97_002263	HHT2	3647326	0.339671	0.00365828
C2_05410W_A	CJI97_003708	C2_05410W_A	30515120	0.339577	0.0261749
C1_13710C_A	CJI97_004054	DAD1	30515077	0.33921	2.77673e-05
C2_08650W_A	CJI97_003960	C2_08650W_A	3643908	0.338501	0.00124735
C5_03540C_A	CJI97_004752	RPS25B	3646972	0.338024	0.012006
C2_05640W_A	CJI97_003031	C2_05640W_A	3645566	0.33627	0.000490586
C5_00100C_A	CJI97_002832	C5_00100C_A	3647883	0.335946	4.60054e-06
C3_06480C_A	CJI97_004620	ECM15	30515218	0.335881	3.69607e-05
C3_03740W_A	CJI97_002342	C3_03740W_A	3645640	0.335878	6.29569e-06
C4_01680W_A	CJI97_005318	TOA2	3635710	0.335783	1.55877e-05
C1_05300C_A	CJI97_003781	PRD1	3642471	0.334104	0.000391442
C5_01040W_A	CJI97_002865	C5_01040W_A	3642649	0.333983	0.00246411
C4_04460C_A	CJI97_003431	SAK1	3641127	0.333283	8.21818e-05
C2_06680W_A	CJI97_002886	FRP3	3648102	0.332406	0.00710543
C1_05540C_A	CJI97_005175	C1_05540C_A	3642503	0.332318	0.00034267
C5_00570W_A	CJI97_000435	C5_00570W_A	3641589	0.331813	0.000552074
C2_09150W_A	CJI97_003957	MIT1	3644089	0.331621	4.20587e-05
C1_01190C_A	CJI97_002202	C1_01190C_A	3640207	0.331282	9.35452e-06
C4_01770W_A	CJI97_005323	POL30	3635583	0.331199	0.00138448
C1_10220C_A	CJI97_003994	TPK1	3634879	0.330566	3.98514e-05
C2_09430W_A	CJI97_003094	RPL3	3647719	0.330153	0.00715343
CR_09590W_A	CJI97_001983	CR_09590W_A	3647095	0.330035	2.89282e-05
CR_09570W_A	CJI97_001981	CR_09570W_A	3647098	0.329264	2.90958e-05
C1_04460C_A	CJI97_002394	C1_04460C_A	3646140	0.328572	0.000859852
C4_04390W_A	CJI97_002546	C4_04390W_A	30515267	0.328035	0.0413218
C4_04350W_A	CJI97_004251	C4_04350W_A	3646852	0.328018	8.38111e-05
C5_01240W_A	CJI97_005397	AUR1	3642617	0.32801	8.76836e-05
C2_01510C_A	CJI97_003936	C2_01510C_A	3635801	0.327135	7.58729e-05
C4_03350C_A	CJI97_004408	AIF1	3646794	0.327048	3.82786e-05
C1_12540W_A	CJI97_003542	C1_12540W_A	3647607	0.326421	0.000291536
C1_12030W_A	CJI97_000320	SER33	3642030	0.325887	0.0116099
C2_02860W_A	CJI97_002081	SUR2	3642973	0.325638	0.000448191
C1_08060W_A	CJI97_000478	OFR1	3640710	0.324918	6.30522e-05
C5_02260C_A	CJI97_004756	PTH1	3637710	0.324365	5.94373e-05
C2_06310C_A	CJI97_000087	GSP1	3646925	0.324122	0.0218118
C1_09030C_A	CJI97_000339	COX5	3634768	0.324016	0.00554355
C5_01890W_A	CJI97_004635	C5_01890W_A	3643750	0.323968	5.05391e-05
C6_00180C_A	CJI97_001620	C6_00180C_A	3646081	0.323704	0.00235399
C3_06550C_A	CJI97_001928	C3_06550C_A	3642275	0.323449	0.000259907
C1_10940C_A	CJI97_000244	ERP5	30515046	0.323229	0.00091324
C1_08330C_A	CJI97_004394	ADH2	3640751	0.323005	0.00087732
C2_09600C_A	CJI97_003877	C2_09600C_A	3643799	0.322824	1.7045e-05
CR_02990C_A	CJI97_001993	RIB1	3642607	0.322745	0.000388135
C1_08500C_A	CJI97_000275	ENO1	3646493	0.321526	0.000716563
C1_08080C_A	CJI97_004294	C1_08080C_A	30515029	0.321006	0.000572515
C6_00850W_A	CJI97_003516	C6_00850W_A	3644010	0.319136	0.000177772
CR_09420C_A	CJI97_001645	BGL22	3641935	0.319129	0.0109842
C4_00360C_A	CJI97_002895	RCH1	3645002	0.318347	0.00237288
C3_07950C_A	CJI97_005245	SRB1	3647454	0.31822	0.00381263
CR_07640C_A	CJI97_000463	CR_07640C_A	3647258	0.318213	5.65673e-05
C1_13760W_A	CJI97_002057	AGM1	3636138	0.317613	0.000602711
C7_00580C_A	CJI97_001446	C7_00580C_A	3637995	0.317582	1.62225e-05
CR_06290C_A	CJI97_000807	CR_06290C_A	3644856	0.317296	3.22757e-05
CR_04070W_A	CJI97_002509	NAT5	3641022	0.317001	0.000784307
C3_01470W_A	CJI97_000189	ARF3	3636628	0.316322	0.000311765
C6_01030W_A	CJI97_002459	HAL22	3644051	0.315575	6.28562e-05
C1_04110W_A	CJI97_005227	C1_04110W_A	3644699	0.314632	1.46052e-05
C3_02540C_A	CJI97_000410	OXR1	3638372	0.314567	0.000226411
C7_03130C_A	CJI97_000874	DFR1	3641348	0.313568	0.00110949
C2_10590W_A	CJI97_003658	GAL4	3641244	0.312193	0.00103041
CR_00130C_A	CJI97_002735	CR_00130C_A	3639709	0.312115	0.00164529
C2_07800W_A	CJI97_005260	C2_07800W_A	3642325	0.311229	0.000459575
C1_10380C_A	CJI97_000840	CBK1	3634838	0.311225	0.00175614
C1_06660W_A	CJI97_001495	C1_06660W_A	3639542	0.310856	0.00147116
C3_02950C_A	CJI97_000409	MET13	3638382	0.310668	0.000208422
C1_08070W_A	CJI97_001995	CDR4	3640711	0.309585	0.013134
C1_03160C_A	CJI97_000621	COQ4	3636804	0.30952	0.000202884
C2_04170C_A	CJI97_000883	C2_04170C_A	30515111	0.309214	0.000413272
C3_04670C_A	CJI97_003829	RPS15	3635194	0.309125	0.0778124
C6_01780C_A	CJI97_005458	C6_01780C_A	3641636	0.308142	0.000305224
C1_12630C_A	CJI97_004061	C1_12630C_A	3646838	0.306418	0.000571617
C1_12650C_A	CJI97_002047	C1_12650C_A	3646836	0.30607	0.000126967
C1_05790W_A	CJI97_004882	C1_05790W_A	30515002	0.305924	7.79745e-05
C3_00510W_A	CJI97_003884	C3_00510W_A	3640514	0.304696	0.000291072
C3_02970C_A	CJI97_001402	C3_02970C_A	3638385	0.304364	4.26245e-05
C2_09140C_A	CJI97_003625	MET10	3644088	0.304301	0.0291961
C2_03530W_A	CJI97_003529	C2_03530W_A	3637341	0.304226	0.000260173
C5_02890W_A	CJI97_000834	YNK1	3637746	0.304006	0.0415231
CR_03290C_A	CJI97_003048	IME2	3645099	0.303995	0.0287201
C2_06860W_A	CJI97_000066	LTE1	3643495	0.303623	0.131245
C2_01620W_A	CJI97_000148	COX4	3635737	0.303333	0.00283823
C5_04590C_A	CJI97_004454	RPL43A	30515319	0.30308	0.0686709
C3_02920W_A	CJI97_001406	C3_02920W_A	3638379	0.302723	0.000482197
C3_07210W_A	CJI97_004689	MET8	3638533	0.30265	0.000368828
C2_03470C_A	CJI97_004336	COX6	30515099	0.302153	0.0123032
C3_01990W_A	CJI97_002400	RNA1	3636595	0.302136	0.000204401
C2_08280W_A	CJI97_005159	EAF3	3648318	0.301672	0.00107033
C3_07940W_A	CJI97_005244	C3_07940W_A	3647453	0.300594	0.000652045
C1_09120W_A	CJI97_004150	IPT1	3634941	0.300154	0.000421978
C3_04110C_A	CJI97_001887	MBP1	3635281	0.298693	0.000122055
C3_02460C_A	CJI97_001913	PHA2	3638346	0.298641	0.000579891
C4_01890C_A	CJI97_001217	ARL1	3635637	0.298514	7.74331e-05
C3_03160C_A	CJI97_001506	C3_03160C_A	3638424	0.298335	0.00035054
C6_03800C_A	CJI97_000955	C6_03800C_A	3640310	0.297622	0.00257036
C1_03450C_A	CJI97_004242	C1_03450C_A	3636910	0.297615	0.000133155
C1_08880W_A	CJI97_000326	HEM14	3634923	0.297381	2.85816e-05
CR_01270C_A	CJI97_002008	FTH2	3640401	0.297147	0.000294551
C7_04240C_A	CJI97_003216	C7_04240C_A	3643165	0.296467	0.000576101
C6_00780W_A	CJI97_002518	SEC8	3647078	0.296382	0.00113185
C5_00370W_A	CJI97_001293	COF1	30515293	0.295361	0.00145355
C1_06890C_A	CJI97_003468	C1_06890C_A	30515014	0.295181	0.0371062
CR_06800C_A	CJI97_002264	HHF22	3647327	0.295105	0.00721718
CR_03030C_A	CJI97_000346	RPL28	30515386	0.294829	0.0491085
C4_06940C_A	CJI97_001118	C4_06940C_A	3642928	0.294584	0.00083315
C1_10170W_A	CJI97_003987	C1_10170W_A	3634783	0.294233	0.0120608
CR_02000C_A	CJI97_002548	HEM1	3640149	0.294128	0.00164529
CR_07860C_A	CJI97_002276	ASF1	3647348	0.293142	0.00150464
C2_05290C_A	CJI97_005094	C2_05290C_A	3643472	0.293039	0.00169879
C2_10190C_A	CJI97_003518	OCA1	3643929	0.292458	0.000161194
C2_08810C_A	CJI97_000499	IPP1	3643874	0.292332	0.00510032
C6_01370W_A	CJI97_001925	C6_01370W_A	3641607	0.291917	6.08503e-05
C3_07150C_A	CJI97_004691	RPS12	3638438	0.291794	0.0621837
CR_03740C_A	CJI97_005311	CR_03740C_A	3643176	0.291077	0.00015607
C1_10140C_A	CJI97_003998	C1_10140C_A	3634780	0.290438	0.000766674
C1_14010W_A	CJI97_002636	CSK1	3643338	0.289651	0.173777
C4_06510C_A	CJI97_001557	CSO99	3642786	0.289386	0.0135806
C1_08730W_A	CJI97_004897	C1_08730W_A	3634938	0.288989	9.9996e-05
C4_05300W_A	CJI97_003278	XKS1	3648306	0.288719	0.00134663
C1_08240C_A	CJI97_002943	C1_08240C_A	3640759	0.288649	0.000573053
C1_04180W_A	CJI97_005229	C1_04180W_A	3644716	0.287701	0.00443611
C2_03170W_A	CJI97_000513	C2_03170W_A	3642988	0.286872	0.000897207
C3_07590W_A	CJI97_002412	C3_07590W_A	3638496	0.286847	0.00057236
C6_00760W_A	CJI97_002520	C6_00760W_A	3647080	0.286164	0.00335166
C2_00770W_A	CJI97_003417	C2_00770W_A	3638909	0.285866	0.00210152
C3_07560W_A	CJI97_002409	TCC1	3638524	0.28575	0.0116956
C2_01590W_A	CJI97_000145	COX13	3635784	0.285711	0.00491332
C3_06540C_A	CJI97_001929	C3_06540C_A	3642274	0.285327	0.000735827
C1_09400C_A	CJI97_000172	FTH1	3634852	0.284618	0.0249731
C3_02470C_A	CJI97_001912	RPL9B	3638348	0.284434	0.0668627
C1_01520C_A	CJI97_000530	SOD2	3640231	0.283498	0.00445189
C1_06540C_A	CJI97_000614	C1_06540C_A	3639520	0.283311	0.000272206
C1_06530C_A	CJI97_000613	C1_06530C_A	3639521	0.283155	0.00092732
C4_06380W_A	CJI97_003343	SOU2	3642823	0.281736	0.00964975
C2_10830W_A	CJI97_001104	C2_10830W_A	30515170	0.280617	0.000240636
C4_06380W_A	CJI97_002470	SOU2	3642823	0.280525	0.00233132
C3_04620C_A	CJI97_004064	C3_04620C_A	3635155	0.280298	6.94362e-05
C3_04920C_A	CJI97_001803	C3_04920C_A	3635268	0.280181	0.00574359
CR_06150C_A	CJI97_000801	ADE13	3644863	0.279917	0.00551159
C1_11500C_A	CJI97_003913	ARO7	3645337	0.279505	0.000897743
C5_02020C_A	CJI97_004747	C5_02020C_A	3643771	0.279222	0.00122514
CR_03760W_A	CJI97_005554	CR_03760W_A	3643178	0.278418	0.00199053
CR_04640W_A	CJI97_000285	DIT1	3648147	0.278338	0.00268912
C3_04680W_A	CJI97_003830	RPP2B	3635195	0.278266	0.0836397
C3_02510C_A	CJI97_001763	SAP8	3638371	0.278219	0.204181
CR_00510C_A	CJI97_003065	ADE1	3639722	0.278115	0.0031537
C2_02950W_A	CJI97_004044	BNA31	3643012	0.277986	0.000381447
C4_00390W_A	CJI97_002892	C4_00390W_A	3645016	0.276287	0.0185864
C6_03400C_A	CJI97_001175	QCR7	3639233	0.275838	0.00551159
C6_03750C_A	CJI97_004302	SBA1	3640305	0.275553	0.0217571
C4_00170W_A	CJI97_003589	C4_00170W_A	3645028	0.2755	0.000224036
C1_00700W_A	CJI97_003321	C1_00700W_A	3639330	0.27524	0.000948327
C1_13330C_A	CJI97_004057	C1_13330C_A	3636150	0.274977	0.000272753
C3_06790W_A	CJI97_003484	TRY6	3638499	0.274973	0.025304
C3_04000C_A	CJI97_000446	CTN3	3647396	0.274807	0.00962228
C4_02250C_A	CJI97_001186	BGL2	3635691	0.274744	0.00826709
C1_11060C_A	CJI97_005234	RPL2	30515049	0.274373	0.0777858
C5_01020C_A	CJI97_002866	C5_01020C_A	30515297	0.274366	0.0348421
C6_00420W_A	CJI97_000521	DPM2	30515325	0.27426	0.00240946
C1_12530C_A	CJI97_003543	C1_12530C_A	3647608	0.274148	0.000272753
C7_02920W_A	CJI97_005146	C7_02920W_A	3641391	0.274019	0.028104
C1_04430C_A	CJI97_000034	C1_04430C_A	30514986	0.27383	0.000336996
C3_04090W_A	CJI97_004496	SBP1	3635280	0.273734	0.00699111
C1_02100W_A	CJI97_004839	C1_02100W_A	3644578	0.273235	0.00911224
C5_03060C_A	CJI97_001840	TNA1	3637827	0.272861	0.00960069
C3_04930C_A	CJI97_001802	HGT4	3635269	0.272511	0.0011925
C2_06950C_A	CJI97_002861	C2_06950C_A	3643527	0.272093	0.00441627
C2_07070W_A	CJI97_002022	C2_07070W_A	3643501	0.271799	0.00390236
CR_08350W_A	CJI97_005083	CR_08350W_A	3642082	0.2715	0.000414315
C2_03600W_A	CJI97_003123	BMT8	3637442	0.27102	0.000160216
CR_00110W_A	CJI97_002733	CR_00110W_A	3639731	0.270592	0.000598385
C4_04980W_A	CJI97_005291	C4_04980W_A	3641167	0.270424	0.000291912
C1_05190C_A	CJI97_002073	C1_05190C_A	30514991	0.270351	0.024139
C1_09980C_A	CJI97_001728	C1_09980C_A	3634863	0.268701	0.00547411
CR_07470W_A	CJI97_000582	CR_07470W_A	3646048	0.268605	0.00211824
C3_00500C_A	CJI97_003886	C3_00500C_A	3640515	0.268146	0.0074051
C3_07550C_A	CJI97_002408	C3_07550C_A	3638525	0.267848	0.0013542
C2_03370W_A	CJI97_004350	THI20	3637387	0.267627	0.000252853
C5_05320C_A	CJI97_005329	HIS1	3636501	0.267498	0.00808275
C4_06450W_A	CJI97_003627	C4_06450W_A	3642792	0.267236	0.00199979
CR_08610W_A	CJI97_004996	CR_08610W_A	3642109	0.266991	0.00124874
C1_01490W_A	CJI97_005072	C1_01490W_A	3640226	0.266971	0.00535921
C1_07250C_A	CJI97_004291	ALG9	3644457	0.266447	0.000484906
C4_00120W_A	CJI97_001410	PGA7	3645006	0.266187	0.0111773
CR_04590C_A	CJI97_004615	PDX3	3640949	0.265752	0.00224698
C1_04310C_A	CJI97_003445	GIG1	3644712	0.265698	0.0132094
C3_00310C_A	CJI97_001523	C3_00310C_A	3640523	0.265537	0.00482031
C1_12220W_A	CJI97_004085	CDC6	3642034	0.265246	0.0272426
CR_08250C_A	CJI97_000476	HSP104	3642097	0.26523	0.0474362
C2_05700W_A	CJI97_000892	OSM1	3645573	0.265025	0.00601075
C3_04790W_A	CJI97_002925	C3_04790W_A	3635215	0.264693	0.000532367
C1_14020W_A	CJI97_002635	C1_14020W_A	3643339	0.264092	0.0232773
C3_02270W_A	CJI97_002686	C3_02270W_A	30515186	0.264077	0.0106785
C5_01100C_A	CJI97_000422	CLN3	3642624	0.263641	0.00177366
C1_01260C_A	CJI97_002205	TRS20	3640214	0.263451	0.00118665
C4_00680W_A	CJI97_003600	C4_00680W_A	3645753	0.263178	0.00138448
CR_10120C_A	CJI97_002815	CR_10120C_A	3638969	0.263159	0.0156733
C7_01590C_A	CJI97_004724	C7_01590C_A	3637037	0.262971	0.00101671
C2_01160W_A	CJI97_002878	C2_01160W_A	3638861	0.262875	0.000349092
CR_00780C_A	CJI97_001045	GSY1	3640435	0.262755	0.0101201
C1_03620C_A	CJI97_000606	C1_03620C_A	30514981	0.26265	0.230858
C1_06780W_A	CJI97_003677	NPR1	3639498	0.262431	0.00251545
C5_02720W_A	CJI97_001515	PEP12	3637737	0.261775	0.000711026
C4_05140C_A	CJI97_003275	GDB1	3647409	0.261347	0.0105872
C5_02400W_A	CJI97_002605	C5_02400W_A	3637724	0.261131	0.000262069
C4_03290W_A	CJI97_004744	C4_03290W_A	3637887	0.260887	0.000408538
C1_01830C_A	CJI97_004794	UBC8	3645433	0.260558	0.0212863
C4_01770W_A	CJI97_004737	POL30	3635583	0.260195	0.257166
C5_05160C_A	CJI97_002393	CNB1	3636463	0.259829	0.000788262
C1_03380W_A	CJI97_000776	TPS2	3636892	0.258792	0.00461034
C4_01880W_A	CJI97_001216	TYR1	3635639	0.257678	0.000568657
C1_00690W_A	CJI97_003322	RIC1	3639331	0.257438	0.00123144
CR_05220C_A	CJI97_004443	GUT1	3648082	0.257327	0.00205428
C2_06750C_A	CJI97_000075	C2_06750C_A	3648023	0.256819	0.00141208
C2_06320W_A	CJI97_000086	C2_06320W_A	3646927	0.256815	0.0213861
C1_03260W_A	CJI97_005340	C1_03260W_A	3636898	0.25667	0.00091324
C2_06240W_A	CJI97_003174	SMD2	30515133	0.256081	0.00386104
C1_08590C_A	CJI97_000262	ERG1	3646509	0.25563	0.0194644
C2_09690C_A	CJI97_001941	C2_09690C_A	3643789	0.255583	0.000609548
C1_14030W_A	CJI97_002634	C1_14030W_A	3643340	0.254869	0.0177807
C3_03090W_A	CJI97_001283	USO5	3638398	0.254638	0.0684538
C2_08490W_A	CJI97_005155	DSE1	3643899	0.254437	0.0353944
C3_04230W_A	CJI97_002377	C3_04230W_A	3635187	0.254417	0.000887823
C6_02860W_A	CJI97_001652	STE23	3639236	0.254333	0.0605719
C5_03390C_A	CJI97_004144	FUR1	3646348	0.25414	0.00264348
C2_05550W_A	CJI97_001439	C2_05550W_A	3645560	0.254086	0.00688695
C5_03060C_A	CJI97_005428	TNA1	3637827	0.253367	0.0544503
C4_04160W_A	CJI97_005289	C4_04160W_A	3641185	0.252892	0.0330393
C5_04000W_A	CJI97_002777	RFC3	3647440	0.252359	0.00430786
C1_01480C_A	CJI97_005073	RPS21	3640242	0.252148	0.100975
C1_03400W_A	CJI97_000778	C1_03400W_A	3636904	0.251719	0.0152022
C3_07500W_A	CJI97_003645	VAN1	3638527	0.251502	0.00131961
C4_02940W_A	CJI97_001188	ABP1	3637875	0.250815	0.00712327
CR_04100C_A	CJI97_002512	RPL15A	3641025	0.250689	0.0637474
C5_05200C_A	CJI97_004053	C5_05200C_A	3636467	0.250528	0.00126291
CR_01990C_A	CJI97_002549	SPC98	3640113	0.250085	0.001933
C2_04560W_A	CJI97_003195	KTR2	3645443	0.249773	0.00184632
C2_08050C_A	CJI97_004113	SIT1	3642307	0.249717	0.326264
C5_00450C_A	CJI97_004326	IFG3	3641545	0.249243	0.000775832
CR_00200W_A	CJI97_002722	PCK1	3639701	0.248972	0.032312
CR_03260W_A	CJI97_003047	CR_03260W_A	30515389	0.248943	0.0224153
C1_11330C_A	CJI97_005342	SMT3	3644550	0.248785	0.0126669
CR_03600C_A	CJI97_004606	CR_03600C_A	3643207	0.248366	0.0010466
C4_06060W_A	CJI97_003429	VPS13	3646528	0.248096	0.00832766
C1_02330C_A	CJI97_000974	C1_02330C_A	30514969	0.247879	0.126135
C3_04940W_A	CJI97_001818	C3_04940W_A	3635270	0.247688	0.00218449
C6_01380C_A	CJI97_001918	C6_01380C_A	3641606	0.247263	0.00454347
C1_00540C_A	CJI97_003308	C1_00540C_A	3639367	0.247096	0.00122514
C6_02680W_A	CJI97_001528	C6_02680W_A	3639226	0.246697	0.00483339
C1_10940C_A	CJI97_002914	ERP5	30515046	0.246664	0.0110068
C2_07400C_A	CJI97_003644	2001-04-01	3645204	0.246564	0.00197123
C3_06250W_A	CJI97_000045	ERV25	3642243	0.246442	0.00173506
C1_03560C_A	CJI97_002124	SUA71	3636879	0.246344	0.00252538
C1_13050W_A	CJI97_004209	RPL14	30515072	0.246308	0.125695
C3_03910W_A	CJI97_005228	HTA1	3645658	0.246212	0.0144622
C1_06580W_A	CJI97_003752	RPS23A	3639515	0.24603	0.119737
C2_07660W_A	CJI97_001476	PDS5	3642341	0.245824	0.0534757
C2_02890W_A	CJI97_002079	SCT2	3643018	0.245603	0.0164759
C1_00460W_A	CJI97_003242	C1_00460W_A	3639316	0.245204	0.0019252
C1_12260W_A	CJI97_004089	VPH2	3642021	0.245157	0.010056
C2_05530C_A	CJI97_003214	C2_05530C_A	3643422	0.244944	0.00203813
C1_13920W_A	CJI97_005534	DOS2	3636183	0.244901	0.00474698
C2_09280C_A	CJI97_004868	C2_09280C_A	3644102	0.24458	0.0888595
C2_04330C_A	CJI97_003803	C2_04330C_A	3645453	0.244214	0.00880164
C6_00900C_A	CJI97_003512	C6_00900C_A	3644029	0.243855	0.00176935
C2_09010W_A	CJI97_001967	STB3	3645781	0.243382	0.0459557
C6_01860C_A	CJI97_005454	HCH1	3641626	0.242713	0.0400962
C4_03600C_A	CJI97_004740	C4_03600C_A	3645366	0.242641	0.00133615
CR_00600C_A	CJI97_000691	CR_00600C_A	3639660	0.24245	0.00430786
C1_10750C_A	CJI97_001244	C1_10750C_A	30515043	0.242367	0.00472128
C1_00400W_A	CJI97_000656	SVF1	3639289	0.24201	0.0135731
C2_08360C_A	CJI97_004907	OPT5	3640768	0.24127	0.0455056
C2_02210C_A	CJI97_001603	TLG2	3635773	0.240349	0.00661807
CR_00750C_A	CJI97_000689	CR_00750C_A	3640438	0.239834	0.00698836
C1_08770W_A	CJI97_004674	C1_08770W_A	3634788	0.23956	0.0500307
C3_00690C_A	CJI97_002915	SWD1	3640535	0.239306	0.00170316
C2_05710C_A	CJI97_000896	C2_05710C_A	30515127	0.239263	0.18634
CR_03970C_A	CJI97_002500	SEC22	30515391	0.239098	0.00751618
C3_00610W_A	CJI97_000178	C3_00610W_A	3640578	0.239021	0.00762119
C6_03880W_A	CJI97_004177	C6_03880W_A	3640293	0.238897	0.43997
C3_01790C_A	CJI97_002559	C3_01790C_A	3636587	0.238869	0.00201003
C1_03870C_A	CJI97_005069	C1_03870C_A	3646407	0.238722	0.00163459
C5_05480W_A	CJI97_000788	DES1	3636529	0.237782	0.00197123
C1_05380C_A	CJI97_004931	C1_05380C_A	3642480	0.23778	0.0479101
C2_06300W_A	CJI97_000088	C2_06300W_A	3646924	0.237457	0.0752408
C1_04480C_A	CJI97_002395	TUS1	3646144	0.23742	0.00225853
C1_02970W_A	CJI97_003327	C1_02970W_A	3636835	0.23741	0.00574359
C7_00240W_A	CJI97_001797	C7_00240W_A	3637980	0.237375	0.0072495
CR_10350C_A	CJI97_000322	TRX1	3638950	0.237219	0.176286
C3_06750W_A	CJI97_002980	C3_06750W_A	30515219	0.236964	0.0201988
C1_11940C_A	CJI97_002379	C1_11940C_A	3642046	0.236885	0.0126952
C2_05690C_A	CJI97_000891	YTH1	3645572	0.235486	0.00135715
C4_06270C_A	CJI97_000938	ERG26	3642803	0.235279	0.00305371
C1_11150W_A	CJI97_005390	C1_11150W_A	3648356	0.235271	0.00554596
C6_00680C_A	CJI97_002528	C6_00680C_A	30515329	0.235082	0.0280024
C3_07030C_A	CJI97_004702	C3_07030C_A	3638517	0.23449	0.0200676
C1_10760W_A	CJI97_001245	VPS23	3644401	0.234085	0.00363386
CR_07660C_A	CJI97_000464	CR_07660C_A	3647256	0.233586	0.00236591
C3_06570C_A	CJI97_001926	OPI3	3642277	0.233566	0.00348824
C2_05030C_A	CJI97_005114	RHO3	3643448	0.233526	0.00239241
C3_00640W_A	CJI97_002920	C3_00640W_A	3640574	0.232793	0.00343986
CR_06240C_A	CJI97_000806	ZCF19	3644869	0.232673	0.0815842
C1_00210C_A	CJI97_000383	C1_00210C_A	3639335	0.232487	0.0394425
C1_05370C_A	CJI97_004930	C1_05370C_A	3642481	0.232412	0.0100516
C6_02240C_A	CJI97_002583	RPL10A	3645868	0.232001	0.134862
C3_07430W_A	CJI97_002537	C3_07430W_A	3638484	0.231594	0.00367587
CR_07530C_A	CJI97_000101	ECM22	3648000	0.2314	0.0105342
C3_02810C_A	CJI97_002836	FAA21	3638418	0.231344	0.0112568
C3_01420C_A	CJI97_001090	C3_01420C_A	3636634	0.231336	0.010261
C4_04890C_A	CJI97_002771	RPL24A	3641174	0.231065	0.105596
C2_08800C_A	CJI97_005268	APE3	3643875	0.230718	0.0127702
C2_09310C_A	CJI97_003101	C2_09310C_A	3644104	0.230625	0.0167736
C3_03180C_A	CJI97_001508	PNP1	3638426	0.230618	0.00273497
C2_03810C_A	CJI97_002622	RPL21A	3637400	0.230021	0.162023
C2_10840W_A	CJI97_001103	RDH54	3641231	0.22974	0.00544855
C3_05900W_A	CJI97_003964	C3_05900W_A	3641739	0.229659	0.00329662
C2_07010W_A	CJI97_002859	C2_07010W_A	3643535	0.229656	0.00854811
C2_07590W_A	CJI97_001456	VMA10	3645215	0.229015	0.00660411
C1_04530C_A	CJI97_003452	C1_04530C_A	3646149	0.228701	0.0186819
C2_01000W_A	CJI97_004655	HGT7	3638876	0.228694	0.0361126
CR_01180W_A	CJI97_004306	CR_01180W_A	3640427	0.228547	0.00306962
C1_10330C_A	CJI97_002950	C1_10330C_A	3634908	0.228523	0.00854321
C3_01190C_A	CJI97_001900	C3_01190C_A	3647961	0.228459	0.00415344
C1_10870W_A	CJI97_000255	RPS17B	30515044	0.228299	0.169482
C2_04360W_A	CJI97_003800	C2_04360W_A	3645461	0.228034	0.00364502
C5_01470C_A	CJI97_003001	C5_01470C_A	3647050	0.227901	0.00435285
C1_08260C_A	CJI97_003691	LTP1	3640760	0.227616	0.0444941
C1_04880C_A	CJI97_004966	MRPL37	3644782	0.227483	0.00612443
C1_12240C_A	CJI97_004088	C1_12240C_A	3642023	0.227216	0.00337427
C5_02160W_A	CJI97_004128	SST2	3637754	0.227107	0.0196614
C1_04150C_A	CJI97_005224	C1_04150C_A	3644704	0.226974	0.00392149
C5_01650C_A	CJI97_001141	MYO1	3647248	0.226814	0.189089
C1_08680C_A	CJI97_002985	C1_08680C_A	3634933	0.226625	0.0048462
C4_06370C_A	CJI97_002768	C4_06370C_A	3642824	0.226615	0.00457513
C1_03330C_A	CJI97_000780	C1_03330C_A	3636859	0.226508	0.037007
C4_07240W_A	CJI97_000858	C4_07240W_A	3642945	0.226267	0.00370172
C4_02760C_A	CJI97_001568	CGR1	3637853	0.226263	0.0270611
C3_07040C_A	CJI97_004701	YSA1	3638516	0.226164	0.00419173
C1_01700W_A	CJI97_000653	ARP8	3640200	0.22599	0.0133116
C1_06060C_A	CJI97_002482	ACP1	3639825	0.225947	0.0229035
C4_04150C_A	CJI97_005290	PDB1	3641186	0.225841	0.0225495
CR_07700W_A	CJI97_000581	CR_07700W_A	3648195	0.225752	0.0180147
C5_05350W_A	CJI97_001130	C5_05350W_A	3636401	0.225385	0.107252
C3_02510C_A	CJI97_004564	SAP8	3638371	0.225378	0.407168
C2_04400W_A	CJI97_003797	C2_04400W_A	3645457	0.224954	0.00330504
C3_00500C_A	CJI97_003885	C3_00500C_A	3640515	0.224946	0.0221494
CR_09010C_A	CJI97_005600	CR_09010C_A	3641892	0.224599	0.018553
C7_04010W_A	CJI97_000277	SSQ1	3643112	0.224552	0.00612443
CR_04260W_A	CJI97_005569	SNP3	3640991	0.224538	0.0188272
C3_02430W_A	CJI97_001916	APL2	3638343	0.224419	0.0147506
CR_05310W_A	CJI97_003166	CR_05310W_A	3648125	0.223324	0.00447665
C6_03790C_A	CJI97_000956	HGT10	3640309	0.223256	0.0574017
C3_03530W_A	CJI97_001812	C3_03530W_A	3638312	0.222882	0.0599167
C3_05320W_A	CJI97_004505	C3_05320W_A	3643648	0.222732	0.00865627
C7_04090C_A	CJI97_003364	C7_04090C_A	3643135	0.222056	0.00718243
C4_01790W_A	CJI97_000018	C4_01790W_A	3635597	0.22204	0.0185864
C3_02500W_A	CJI97_001909	PAM17	3638369	0.221571	0.00499451
CR_06340C_A	CJI97_000809	PGI1	3644847	0.221537	0.0257623
C1_13350W_A	CJI97_004058	STP2	3636214	0.221516	0.0205481
C6_02630C_A	CJI97_001683	C6_02630C_A	3639221	0.221441	0.00583067
C5_02820C_A	CJI97_002332	C5_02820C_A	3637808	0.221359	0.00710708
C2_07610C_A	CJI97_001454	C2_07610C_A	3645195	0.221299	0.0115675
C3_06800C_A	CJI97_003485	C3_06800C_A	3638497	0.221107	0.014351
C2_05590C_A	CJI97_001437	C2_05590C_A	3645564	0.220803	0.0130004
C1_11860W_A	CJI97_004540	C1_11860W_A	3642009	0.220745	0.0140763
C1_11850W_A	CJI97_001371	C1_11850W_A	3642010	0.220718	0.0732794
C2_07760W_A	CJI97_004004	C2_07760W_A	3642298	0.22011	0.0201581
CR_09620C_A	CJI97_001986	CR_09620C_A	6335435	0.219554	0.0162637
C3_05200W_A	CJI97_000096	RPS19A	30515208	0.218507	0.233369
C2_03390C_A	CJI97_004347	HSP78	3637414	0.21844	0.0223981
C2_05070W_A	CJI97_000170	FRE9	3643452	0.218332	0.205993
C1_03090W_A	CJI97_005040	RPS1	3636924	0.218273	0.173777
CR_09720W_A	CJI97_003761	VMA22	3647086	0.218217	0.0547005
C3_06270C_A	CJI97_000047	C3_06270C_A	3642239	0.217986	0.0652505
C4_01200C_A	CJI97_000767	AAT22	3635651	0.217816	0.021563
C3_01430W_A	CJI97_000181	C3_01430W_A	3636633	0.217541	0.00541853
C6_03410C_A	CJI97_001174	APA2	3639234	0.216964	0.00668045
C1_11350C_A	CJI97_005337	TOS4	3644548	0.216913	0.271696
C6_02320C_A	CJI97_001256	IPL1	3645876	0.216177	0.0486838
C4_00280W_A	CJI97_001094	STE24	3645040	0.216097	0.0155583
C1_03820W_A	CJI97_005065	PDR16	3644679	0.215289	0.0356635
C1_14270W_A	CJI97_003126	C1_14270W_A	3643309	0.215095	0.0426616
C5_00070W_A	CJI97_004847	CDC11	3647888	0.21466	0.0114662
C6_00500C_A	CJI97_000517	C6_00500C_A	3647149	0.214599	0.00499451
C4_01120C_A	CJI97_000133	C4_01120C_A	3635683	0.214474	0.0419229
C4_01520C_A	CJI97_005312	RPL20B	3635615	0.214338	0.26448
C1_05410C_A	CJI97_004934	TRP99	3642494	0.214318	0.00616915
C2_07120W_A	CJI97_002849	RFA2	3643506	0.214086	0.00568286
C1_03620C_A	CJI97_004780	C1_03620C_A	30514981	0.213218	0.168197
C1_03610C_A	CJI97_003749	IMP1	3636881	0.212462	0.0248166
C7_01630W_A	CJI97_004716	RNH35	3636987	0.212331	0.0308599
C5_03110C_A	CJI97_004138	C5_03110C_A	30515306	0.212325	0.0534922
C6_03180C_A	CJI97_004647	C6_03180C_A	3639261	0.212098	0.00443611
C2_01430W_A	CJI97_003933	APT1	3635842	0.212001	0.0534922
C7_03770C_A	CJI97_004719	YAF9	3647864	0.211991	0.0133067
C2_05020W_A	CJI97_005113	C2_05020W_A	3643447	0.211981	0.00985188
C1_06050C_A	CJI97_002481	C1_06050C_A	30515003	0.211581	0.0601879
CR_01970C_A	CJI97_001025	VMA4	3640111	0.211201	0.0193187
C5_04810W_A	CJI97_004371	PFK1	3636448	0.210875	0.0377293
C6_00990W_A	CJI97_001494	RIM9	3644047	0.210818	0.0153666
CR_05150W_A	CJI97_002745	CR_05150W_A	30515403	0.210156	0.0486838
C6_04540C_A	CJI97_005525	HAT2	3645973	0.210039	0.0339265
C4_01020C_A	CJI97_002718	C4_01020C_A	3635606	0.209136	0.0242635
C5_00330C_A	CJI97_001297	C5_00330C_A	3641556	0.209002	0.0173024
CR_04180C_A	CJI97_005449	CR_04180C_A	3640937	0.208886	0.0210573
C1_12640W_A	CJI97_002046	C1_12640W_A	3646837	0.208601	0.0304197
C1_07060C_A	CJI97_005518	C1_07060C_A	30515018	0.208534	0.010136
C4_03430W_A	CJI97_003668	MOH1	3646809	0.207773	0.153202
CR_05240C_A	CJI97_002136	FGR14	3648083	0.20763	0.00544414
CR_07590W_A	CJI97_000459	EMP24	3647247	0.207363	0.0187908
C2_00260C_A	CJI97_002927	MUQ1	3638898	0.207316	0.0278681
C6_01830W_A	CJI97_005576	CTA1	3641631	0.207002	0.0195138
CR_10760C_A	CJI97_001342	CR_10760C_A	3638943	0.206813	0.00946778
C3_00220W_A	CJI97_005109	HGT19	3640558	0.206619	0.143048
C2_05670C_A	CJI97_003030	C2_05670C_A	3645570	0.206605	0.0254824
C4_04760C_A	CJI97_003420	C4_04760C_A	3641118	0.20659	0.0116804
C7_03730C_A	CJI97_003947	C7_03730C_A	3647867	0.206563	0.0125245
C3_03280C_A	CJI97_004027	HTA3	3638322	0.206408	0.0405071
CR_07460C_A	CJI97_000466	CR_07460C_A	3646049	0.206052	0.0293058
C7_04210C_A	CJI97_005511	C7_04210C_A	3643121	0.205935	0.0364702
C4_01840C_A	CJI97_001201	C4_01840C_A	3635592	0.205542	0.0152874
C6_00720C_A	CJI97_002524	COX15	3647071	0.205461	0.0380827
C2_01760C_A	CJI97_000161	C2_01760C_A	3635736	0.205253	0.090782
C2_07390C_A	CJI97_002629	C2_07390C_A	3645229	0.205194	0.0445442
C3_06070C_A	CJI97_002485	PBS2	3641748	0.203695	0.0133557
C1_01330C_A	CJI97_002211	DUT1	3640188	0.203186	0.0377027
CR_00630W_A	CJI97_000685	CR_00630W_A	3639690	0.202729	0.0726447
C3_02820C_A	CJI97_001403	NSG2	3638419	0.202428	0.0183784
C1_09050W_A	CJI97_002991	HST1	3634770	0.202007	0.0294317
C1_07240W_A	CJI97_004292	YPD1	3644458	0.201992	0.0281832
CR_04810W_A	CJI97_002159	RPS3	3647299	0.20155	0.133839
CR_05240C_A	CJI97_002753	FGR14	3648083	0.2011	0.0600579
C1_01690C_A	CJI97_000652	LSC1	3640199	0.200849	0.0679121
C1_03690W_A	CJI97_004787	C1_03690W_A	3648426	0.200772	0.011291
C2_05040C_A	CJI97_003145	C2_05040C_A	3643449	0.200712	0.0369274
C4_07120C_A	CJI97_005394	MSH2	3642939	0.200492	0.0107898
C1_08650C_A	CJI97_002988	FAD1	3634930	0.200393	0.00734831
C4_03400W_A	CJI97_003670	C4_03400W_A	30515256	0.200266	0.0618553
C1_01000C_A	CJI97_005437	C1_01000C_A	3640180	0.200259	0.0222774
C2_04960C_A	CJI97_005084	C2_04960C_A	3643442	0.200009	0.0234845
CR_02330C_A	CJI97_001000	KAR4	3644937	0.199875	0.232131
C2_06010W_A	CJI97_003026	SPO72	3644072	0.199677	0.0155256
C2_04230W_A	CJI97_001997	BAT21	3637356	0.199446	0.0454053
C3_05920W_A	CJI97_003004	MRR1	3641741	0.199405	0.0197805
C6_00260W_A	CJI97_001614	C6_00260W_A	3646065	0.198125	0.0624225
C1_08610C_A	CJI97_000260	C1_08610C_A	3646512	0.198103	0.0309419
C1_06030C_A	CJI97_002479	C1_06030C_A	3639867	0.198088	0.0201368
C1_13670W_A	CJI97_000487	OSM2	3636193	0.197706	0.0310984
C2_03890W_A	CJI97_005409	C2_03890W_A	3637396	0.197229	0.0228898
C7_02860C_A	CJI97_000681	C7_02860C_A	3641397	0.197185	0.01036
C3_02680C_A	CJI97_005138	SLD1	3638406	0.196882	0.0377964
C2_06470W_A	CJI97_004544	RTA2	3646567	0.196851	0.0842378
C2_04740C_A	CJI97_003022	C2_04740C_A	3647786	0.196732	0.054116
CR_03830C_A	CJI97_005559	MCM2	3643197	0.196505	0.060672
CR_03340C_A	CJI97_003050	CR_03340C_A	3645144	0.196071	0.0786907
C1_13310W_A	CJI97_004055	ECM25	3636148	0.195764	0.176634
C1_07600W_A	CJI97_003218	ATP7	3646672	0.195684	0.045242
CR_02550C_A	CJI97_004245	CR_02550C_A	3647689	0.195545	0.0164413
C5_02450W_A	CJI97_004468	C5_02450W_A	3637729	0.195539	0.0208946
C3_06530W_A	CJI97_001930	C3_06530W_A	3642273	0.195475	0.019174
CR_01040C_A	CJI97_003552	ARC19	3640418	0.195426	0.0233846
C3_00900C_A	CJI97_001906	AYR1	3647754	0.195246	0.00935819
C5_01540W_A	CJI97_002995	C5_01540W_A	30515301	0.19519	0.250419
C7_01780W_A	CJI97_005182	LPI9	3637060	0.195123	0.0287124
C5_02890W_A	CJI97_000818	YNK1	3637746	0.195078	0.390905
C7_04120W_A	CJI97_005006	C7_04120W_A	3643132	0.194941	0.0385365
CR_08180C_A	CJI97_003917	TRM9	3642074	0.19493	0.0268262
C1_02380C_A	CJI97_000979	C1_02380C_A	3636790	0.19488	0.16201
C3_01030W_A	CJI97_002900	ARP9	3639829	0.194737	0.0220952
C1_01060W_A	CJI97_003041	MBF1	3640171	0.194332	0.0389979
C5_00800C_A	CJI97_000790	C5_00800C_A	3644126	0.194216	0.0368025
C1_01460W_A	CJI97_000193	C1_01460W_A	3640240	0.194001	0.0112375
C3_07120W_A	CJI97_004694	C3_07120W_A	3638441	0.193997	0.0326716
C1_10960W_A	CJI97_000248	C1_10960W_A	30515047	0.193913	0.0141695
C1_13780W_A	CJI97_000492	MYO2	3636140	0.193653	0.105703
CR_09300C_A	CJI97_004940	SCO1	3641922	0.193631	0.0554691
C4_01270W_A	CJI97_000772	RPS6A	3635701	0.193622	0.303505
C3_02700W_A	CJI97_005137	SMC3	3638408	0.193511	0.0429944
C3_02600C_A	CJI97_004063	SLC1	3638324	0.193329	0.0343812
C4_03590C_A	CJI97_004739	OSH3	3645368	0.193219	0.0283554
C2_00200W_A	CJI97_000140	C2_00200W_A	3638903	0.192958	0.0791922
C1_13690C_A	CJI97_000485	C1_13690C_A	30515076	0.192647	0.0164191
C6_00820W_A	CJI97_005442	SUN41	3647067	0.192632	0.150193
C3_02750W_A	CJI97_005144	C3_02750W_A	3638411	0.192431	0.0288814
C4_06540W_A	CJI97_001554	MNN4	3642784	0.19206	0.0376556
CR_03940W_A	CJI97_002497	CR_03940W_A	3648378	0.19182	0.0601345
C2_03700W_A	CJI97_002924	C2_03700W_A	3637375	0.191682	0.0180147
C3_06870W_A	CJI97_001379	TDH3	3638540	0.191539	0.058525
C2_00290W_A	CJI97_001658	C2_00290W_A	3638801	0.191412	0.0134371
C5_01360W_A	CJI97_000418	CFL4	3642639	0.191374	0.251069
CR_01490C_A	CJI97_003576	CR_01490C_A	30515376	0.191246	0.0786179
C1_07880C_A	CJI97_001705	GCS1	3640742	0.191166	0.128351
C2_10430C_A	CJI97_003813	FGR29	3641190	0.19116	0.0141502
C4_05560C_A	CJI97_003294	ARO9	3641773	0.191004	0.0229134
CR_06960W_A	CJI97_002354	CR_06960W_A	3645737	0.190734	0.0149519
C2_10120W_A	CJI97_003878	C2_10120W_A	3643936	0.190616	0.0338765
C4_04130W_A	CJI97_004272	C4_04130W_A	3641221	0.190439	0.012305
C5_00690C_A	CJI97_002239	TFB3	3644115	0.190377	0.0341448
C4_00020W_A	CJI97_003610	VMA6	3648053	0.190351	0.0310805
C5_02050W_A	CJI97_002604	C5_02050W_A	3643768	0.190231	0.0613589
C1_06080C_A	CJI97_002484	ARC35	3639823	0.190228	0.0343834
C5_05100C_A	CJI97_004399	DUN1	3636494	0.190126	0.0613405
CR_00520C_A	CJI97_000694	CRM1	3639721	0.189616	0.0505903
CR_09750C_A	CJI97_003764	CR_09750C_A	3639009	0.189601	0.0200145
CR_09270C_A	CJI97_004945	CBP1	3641920	0.189277	0.0368025
C3_03040W_A	CJI97_002835	AIP2	3638393	0.189015	0.0550079
C1_03960C_A	CJI97_000622	C1_03960C_A	3646418	0.188793	0.0197932
C1_08340C_A	CJI97_003686	C1_08340C_A	3640752	0.18837	0.047506
C7_03380W_A	CJI97_003858	C7_03380W_A	30515359	0.188264	0.0244121
C2_05250C_A	CJI97_002021	AAT1	3643468	0.188107	0.0575479
C1_01470W_A	CJI97_005074	C1_01470W_A	3640241	0.187973	0.0454089
C2_03120W_A	CJI97_002829	AMO1	3642994	0.187745	0.175998
C1_08890C_A	CJI97_000327	C1_08890C_A	3634924	0.187321	0.184566
C3_07350W_A	CJI97_003643	C3_07350W_A	3638476	0.18719	0.0335295
C4_04440W_A	CJI97_000337	C4_04440W_A	3641177	0.186873	0.0142193
CR_06700C_A	CJI97_005218	SOL3	3646625	0.18643	0.0415071
CR_05530C_A	CJI97_005191	CWT1	3647595	0.186429	0.0395583
C7_00960W_A	CJI97_003348	RPS18	3637953	0.186299	0.312223
C2_04530W_A	CJI97_003791	MED8	3645446	0.185633	0.0226612
C2_08160C_A	CJI97_005367	C2_08160C_A	30515152	0.185608	0.039632
C1_00940W_A	CJI97_003500	RPB11	30514957	0.185372	0.0369231
C2_04220C_A	CJI97_000878	TAF14	3637357	0.185372	0.021061
C6_00390W_A	CJI97_000524	C6_00390W_A	3646086	0.18527	0.0151552
C7_01220W_A	CJI97_005539	GCN3	3645905	0.185165	0.0362537
C1_09920W_A	CJI97_001725	VPS41	3634800	0.185155	0.0162105
C1_06630W_A	CJI97_001497	C1_06630W_A	3639544	0.184938	0.0165844
C1_03210C_A	CJI97_001866	CDC12	3636809	0.18491	0.0534757
CR_03540W_A	CJI97_003046	CR_03540W_A	3643215	0.18483	0.025588
C7_00150W_A	CJI97_000913	C7_00150W_A	3637973	0.184494	0.0353695
C1_03660W_A	CJI97_004785	C1_03660W_A	30514982	0.184469	0.086919
C2_06130W_A	CJI97_001386	CSM3	3644083	0.184378	0.169467
C2_02700C_A	CJI97_003155	C2_02700C_A	3643005	0.184318	0.0734493
C2_06810C_A	CJI97_000070	RPL11	3643489	0.184055	0.222685
C7_01930C_A	CJI97_001747	C7_01930C_A	3637027	0.183395	0.0556184
C5_05040W_A	CJI97_004393	C5_05040W_A	3636488	0.183357	0.131586
C1_14090W_A	CJI97_003038	C1_14090W_A	30515079	0.183223	0.181956
C7_00420C_A	CJI97_000228	C7_00420C_A	3638032	0.18306	0.0640491
C1_04070C_A	CJI97_002185	BET4	3644695	0.183051	0.0355608
C3_00750W_A	CJI97_002909	LYS144	3640512	0.183032	0.0271405
C3_00620C_A	CJI97_002918	C3_00620C_A	30515171	0.182684	0.0361126
C2_02280W_A	CJI97_003729	C2_02280W_A	3635806	0.182556	0.0373469
CR_07210W_A	CJI97_000811	ARC15	3646043	0.18239	0.0165523
C1_10840C_A	CJI97_000254	C1_10840C_A	3644452	0.182222	0.054496
CR_03140C_A	CJI97_000360	SYN8	3645120	0.182091	0.0248003
C6_03100W_A	CJI97_002062	SHE3	3639277	0.181932	0.113242
C5_03060C_A	CJI97_005620	TNA1	3637827	0.181856	0.444864
C1_11340W_A	CJI97_005341	PRM1	3644549	0.181739	0.0815842
C1_08390C_A	CJI97_003681	C1_08390C_A	3646504	0.181189	0.0251234
C1_07560W_A	CJI97_003221	C1_07560W_A	3646676	0.181133	0.0427306
CR_10670W_A	CJI97_002290	CPR6	3639020	0.180961	0.0526537
C6_04280W_A	CJI97_003080	C6_04280W_A	3646279	0.180395	0.0294317
C1_03150C_A	CJI97_002226	C1_03150C_A	30514976	0.179949	0.0202041
CR_03780C_A	CJI97_001313	CR_03780C_A	3643179	0.179881	0.180685
C7_01580W_A	CJI97_004725	SMC6	3637039	0.179511	0.050405
C7_01490W_A	CJI97_001372	C7_01490W_A	3637051	0.179284	0.0610957
CR_03380W_A	CJI97_003054	MTG1	3645139	0.178619	0.0721245
C1_00450C_A	CJI97_003241	C1_00450C_A	30514955	0.17846	0.0220952
C7_03920C_A	CJI97_000212	RPP1B	3643104	0.178085	0.363192
C1_05300C_A	CJI97_004556	PRD1	3642471	0.177906	0.170154
C4_05940W_A	CJI97_000875	PPS1	3646526	0.177882	0.0939151
C2_03790C_A	CJI97_005416	ASR3	3637402	0.177796	0.0550686
C2_09610W_A	CJI97_004623	C2_09610W_A	3643798	0.17754	0.0653738
C1_03080C_A	CJI97_005039	TEM1	3636923	0.177511	0.0822299
CR_08560C_A	CJI97_000118	CR_08560C_A	3642142	0.177494	0.0620137
C6_01210W_A	CJI97_005483	C6_01210W_A	30515330	0.17734	0.0653738
C7_03390C_A	CJI97_003859	PUP3	3646718	0.177014	0.0311831
C2_05510C_A	CJI97_003211	C2_05510C_A	3643420	0.177008	0.0324304
C2_04660C_A	CJI97_003204	YAK1	3647801	0.17697	0.0296403
C1_13020C_A	CJI97_004207	SPC3	3636121	0.176491	0.0212891
C1_00100C_A	CJI97_001339	C1_00100C_A	3639325	0.176477	0.146454
C2_04150C_A	CJI97_000885	VMA7	3637332	0.17615	0.0470341
C4_02570C_A	CJI97_002215	C4_02570C_A	3637916	0.176079	0.0255366
C1_04540C_A	CJI97_003455	VPS16	3646150	0.175987	0.0188676
C6_02190C_A	CJI97_000554	C6_02190C_A	3645862	0.175791	0.0288462
CR_09120C_A	CJI97_004953	TUB1	3641930	0.175758	0.166464
C6_02070C_A	CJI97_001525	RPL23A	3647558	0.175716	0.26324
C3_01170W_A	CJI97_001902	C3_01170W_A	3647958	0.175681	0.0417851
C7_01790C_A	CJI97_005183	RPL5	3637057	0.17568	0.310336
C1_10530W_A	CJI97_003630	SNL1	3647192	0.17514	0.0793942
C5_03830C_A	CJI97_000668	C5_03830C_A	3647227	0.175083	0.0376711
C2_06960W_A	CJI97_005000	SPE3	3643528	0.175037	0.120759
C5_04090C_A	CJI97_003190	SUI1	3647730	0.174453	0.0672302
C7_02690C_A	CJI97_001056	EPT1	3647649	0.174208	0.0743679
CR_04330W_A	CJI97_005562	CR_04330W_A	3640997	0.17406	0.0408026
C3_06650C_A	CJI97_002955	TAF60	3642252	0.173914	0.0709174
C5_04800W_A	CJI97_004370	CRH12	3636447	0.173763	0.0522912
C2_07840W_A	CJI97_005255	C2_07840W_A	3642321	0.173449	0.217044
C2_05540C_A	CJI97_001440	C2_05540C_A	3645559	0.173178	0.0430484
CR_04270C_A	CJI97_005568	CR_04270C_A	3640992	0.173172	0.16176
C2_01220W_A	CJI97_003120	C2_01220W_A	3638856	0.172909	0.0800944
C3_00490W_A	CJI97_003887	ESA1	3640518	0.172464	0.0309793
C2_08770C_A	CJI97_005271	C2_08770C_A	3643878	0.172101	0.172631
C6_00170C_A	CJI97_001621	C6_00170C_A	3647903	0.171801	0.0570805
C1_09260C_A	CJI97_001730	PTC1	3634827	0.171641	0.0381901
CR_03440W_A	CJI97_002700	CR_03440W_A	3645112	0.171599	0.0915532
CR_04500C_A	CJI97_003263	CR_04500C_A	3641014	0.171222	0.0849337
C1_04380W_A	CJI97_003458	SIT4	3647993	0.171172	0.0295377
C1_10310W_A	CJI97_002948	C1_10310W_A	3634906	0.171087	0.0327199
C7_02150C_A	CJI97_004770	ECM42	3636995	0.171053	0.0335303
C5_00750C_A	CJI97_001879	C5_00750C_A	3644121	0.171039	0.0371262
C3_03790W_A	CJI97_002346	MEU1	3645635	0.170937	0.0286038
C1_07570C_A	CJI97_002017	C1_07570C_A	3646675	0.170612	0.0594583
C3_06340W_A	CJI97_000648	HNT2	3642271	0.170575	0.0817871
C7_02380C_A	CJI97_001639	CYP1	3636978	0.17055	0.107526
C2_00420W_A	CJI97_001588	C2_00420W_A	3638819	0.17028	0.0541826
C3_00760W_A	CJI97_002908	ERG4	3640511	0.169892	0.109018
C3_01480C_A	CJI97_000188	RKI1	3636574	0.169352	0.0557465
C7_04270C_A	CJI97_002755	UFE1	3643174	0.169232	0.0476242
C2_00210W_A	CJI97_000141	RPL38	30515082	0.16921	0.33272
C1_14110C_A	CJI97_003388	RPL4B	3643347	0.169101	0.23448
C2_03020C_A	CJI97_005047	C2_03020C_A	3643019	0.169072	0.128647
C2_03710W_A	CJI97_001121	MNN41	3637374	0.168856	0.0598032
CR_03150W_A	CJI97_003379	SYS3	3645119	0.168795	0.0334908
CR_07620W_A	CJI97_000460	AAT21	3647241	0.168759	0.157997
C1_02290C_A	CJI97_000970	C1_02290C_A	3644568	0.168684	0.0306912
C1_04860W_A	CJI97_004965	C1_04860W_A	3644784	0.168529	0.027233
C2_05520W_A	CJI97_003213	C2_05520W_A	3643421	0.168377	0.0451965
C2_01310W_A	CJI97_003921	C2_01310W_A	3638788	0.16782	0.0400169
C3_04460W_A	CJI97_000290	C3_04460W_A	3635208	0.167343	0.0393016
C1_09680W_A	CJI97_002992	MTS1	3634873	0.167008	0.134824
C2_05680W_A	CJI97_000890	COG4	3645571	0.166636	0.0617106
C1_08750W_A	CJI97_000342	YMC2	3634786	0.166413	0.0799595
CR_07380C_A	CJI97_000569	KSR1	3646052	0.166334	0.0471751
C7_01250W_A	CJI97_005541	ASC1	3645907	0.166166	0.253921
C2_01340W_A	CJI97_003923	C2_01340W_A	3638844	0.165977	0.0386052
C7_02680W_A	CJI97_001057	TOM22	3647650	0.165974	0.10125
CR_01100C_A	CJI97_002695	CR_01100C_A	3640378	0.165798	0.111227
C3_00550C_A	CJI97_003895	HRK1	3640586	0.165497	0.0798335
CR_01240C_A	CJI97_005429	BOI2	3640404	0.165482	0.131403
C7_01500W_A	CJI97_004581	C7_01500W_A	3637050	0.164644	0.0935203
C2_06290C_A	CJI97_000089	ATP14	30515134	0.164526	0.0736048
C5_02810W_A	CJI97_002333	C5_02810W_A	30515304	0.16434	0.179765
C7_03720C_A	CJI97_003946	HIS7	3647868	0.164165	0.0499442
CR_06900C_A	CJI97_002454	ALG6	3647316	0.163797	0.0551722
C1_02640C_A	CJI97_000059	TOM20	3636817	0.163769	0.194844
C5_05330C_A	CJI97_005330	RER2	3636399	0.163627	0.0418473
C1_12390C_A	CJI97_004102	RPL27A	30515062	0.163625	0.398852
CR_02140W_A	CJI97_001504	RSR1	3640145	0.163616	0.0362221
C3_06900W_A	CJI97_001377	ISA2	3638513	0.16344	0.0975645
C1_09670C_A	CJI97_003980	C1_09670C_A	3634872	0.163413	0.0800333
C1_04650W_A	CJI97_004563	DUR3	3644760	0.163317	0.215149
C2_04600C_A	CJI97_003199	RPL17B	3645439	0.16286	0.358258
C5_02470W_A	CJI97_004446	INT1	3637761	0.162714	0.4162
C6_01970C_A	CJI97_000556	RPL25	30515338	0.162591	0.381927
CR_08460W_A	CJI97_002662	TPM2	30515441	0.162365	0.118811
C1_05760C_A	CJI97_004875	PGA26	3639890	0.16234	0.149892
C2_05830C_A	CJI97_003248	C2_05830C_A	3647483	0.161904	0.0800333
C6_00290W_A	CJI97_002340	C6_00290W_A	3646069	0.161839	0.052134
C4_01980C_A	CJI97_001576	CLC1	3635662	0.161542	0.0817871
CR_01170W_A	CJI97_004307	CR_01170W_A	3640429	0.161436	0.113982
C1_11630C_A	CJI97_005345	FUS1	3645342	0.161432	0.0661659
CR_05440W_A	CJI97_005185	CR_05440W_A	3648245	0.160855	0.0933686
C2_09680W_A	CJI97_001940	C2_09680W_A	3643791	0.160792	0.079654
C1_08690W_A	CJI97_002984	C1_08690W_A	3634934	0.160591	0.0808549
CR_10700W_A	CJI97_001348	RFC4	3638994	0.16056	0.0609782
C7_02180C_A	CJI97_004774	TRS33	3636992	0.160553	0.0983269
C2_06120C_A	CJI97_001388	C2_06120C_A	3644084	0.160519	0.0717613
C6_00770C_A	CJI97_002519	C6_00770C_A	3647079	0.160513	0.0448833
C1_02630C_A	CJI97_000060	EXG2	3636816	0.159643	0.0700123
C7_00990W_A	CJI97_000712	RPP0	3638023	0.159453	0.251778
C1_05620C_A	CJI97_005168	STE3	3639841	0.15928	0.0589705
C1_01010W_A	CJI97_005438	C1_01010W_A	3640181	0.158573	0.119767
C3_07830W_A	CJI97_005247	FBP1	3647464	0.158427	0.103953
C6_04240W_A	CJI97_003075	C6_04240W_A	3646276	0.158163	0.143754
C5_00320W_A	CJI97_001298	C5_00320W_A	30515291	0.158159	0.103986
C4_00230W_A	CJI97_003585	C4_00230W_A	3645034	0.157944	0.103953
C5_03000C_A	CJI97_002033	C5_03000C_A	3637818	0.157583	0.299981
C3_03170W_A	CJI97_001507	SEC13	3638425	0.157517	0.0836234
CR_06810W_A	CJI97_003443	HHT2	3647326	0.157321	0.140848
C1_09070W_A	CJI97_000726	C1_09070W_A	3634773	0.157066	0.0509333
C1_03030W_A	CJI97_003323	RPS16A	30514974	0.156711	0.415524
C3_05940C_A	CJI97_004656	C3_05940C_A	3641744	0.156665	0.059403
C5_01760C_A	CJI97_001150	PIKA	3643765	0.156579	0.304798
C6_03830W_A	CJI97_005707	SAL6	3640289	0.156321	0.608737
C1_01790W_A	CJI97_004791	SWI4	3645408	0.155921	0.0834422
C3_02480C_A	CJI97_001911	CCP1	3638350	0.155913	0.103986
C6_03590C_A	CJI97_004123	C6_03590C_A	3640251	0.155739	0.137354
CR_03610C_A	CJI97_004605	VTC3	3643206	0.155705	0.138029
CR_03370C_A	CJI97_003053	KTI12	3645140	0.155206	0.196962
C5_02990W_A	CJI97_001518	C5_02990W_A	3637817	0.155146	0.0798685
C3_02190C_A	CJI97_002692	C3_02190C_A	3636642	0.155074	0.0836234
C2_05840W_A	CJI97_003249	C2_05840W_A	3647484	0.155004	0.0586222
C6_00790C_A	CJI97_002517	CTR1	3647077	0.154979	0.228611
C4_04640C_A	CJI97_004275	GOA1	3641153	0.154771	0.0681779
C1_07070C_A	CJI97_001832	DHH1	3639490	0.154738	0.0999106
C1_03130C_A	CJI97_000618	GGA2	3636928	0.154672	0.102598
CR_06530W_A	CJI97_004036	CR_06530W_A	3645262	0.154652	0.0508714
C2_00870W_A	CJI97_003419	C2_00870W_A	3638804	0.154494	0.0929299
C1_08030W_A	CJI97_000589	PFY1	3640703	0.154393	0.102699
C3_01150C_A	CJI97_001904	C3_01150C_A	3648401	0.154235	0.0582975
C3_02830W_A	CJI97_004646	TFC4	3638420	0.153919	0.0991513
C7_03870W_A	CJI97_004805	RAD6	3643143	0.153898	0.0514679
CR_09410W_A	CJI97_001646	CR_09410W_A	3641933	0.153665	0.0685068
C1_08620W_A	CJI97_000259	CTR2	3648427	0.153525	0.196962
C5_02380W_A	CJI97_001059	C5_02380W_A	3637794	0.153063	0.16341
C1_14350W_A	CJI97_003138	C1_14350W_A	3643281	0.152952	0.0546195
C3_03760W_A	CJI97_002344	C3_03760W_A	3645638	0.152826	0.186601
CR_10540C_A	CJI97_001358	MCD1	3639044	0.152769	0.196815
C2_06220C_A	CJI97_003175	MEC3	3646910	0.152654	0.146454
CR_06850C_A	CJI97_004885	CR_06850C_A	30515424	0.152432	0.16596
C2_07440C_A	CJI97_005263	C2_07440C_A	3645200	0.15193	0.0827268
C1_00320W_A	CJI97_002643	C1_00320W_A	3639297	0.15181	0.0846789
CR_10440W_A	CJI97_000536	CR_10440W_A	3638976	0.151576	0.179541
C1_12280C_A	CJI97_004092	C1_12280C_A	3642019	0.151506	0.112991
C4_02620C_A	CJI97_001013	C4_02620C_A	3637834	0.15149	0.131025
C1_10240C_A	CJI97_003992	C1_10240C_A	3634881	0.151326	0.145288
CR_10280W_A	CJI97_002820	CR_10280W_A	3638934	0.151299	0.0842371
CR_00990W_A	CJI97_003564	CR_00990W_A	3640425	0.15118	0.0747358
C2_01090C_A	CJI97_002873	ERG28	3638833	0.150956	0.106618
C1_08550C_A	CJI97_000269	GCF1	3646498	0.150938	0.093739
CR_08710W_A	CJI97_004988	CR_08710W_A	3642131	0.150453	0.0629212
C3_07390C_A	CJI97_002541	C3_07390C_A	3638472	0.149969	0.183649
CR_00390W_A	CJI97_000940	MMS22	3639681	0.149756	0.17186
C2_02160W_A	CJI97_001419	SAM37	3635750	0.149567	0.0935666
C1_10230C_A	CJI97_003993	C1_10230C_A	3634880	0.149551	0.100023
C2_02310W_A	CJI97_003726	C2_02310W_A	3635809	0.149489	0.232372
C6_02410W_A	CJI97_001543	C6_02410W_A	3645884	0.149481	0.0746943
C2_02680W_A	CJI97_003157	PDR17	3643007	0.149436	0.126751
C2_07640W_A	CJI97_004778	C2_07640W_A	3645192	0.149308	0.0752408
C1_02370C_A	CJI97_000978	C1_02370C_A	3644576	0.149256	0.384877
C5_03330C_A	CJI97_003003	ZCF13	3646354	0.149198	0.148717
C2_03080W_A	CJI97_002825	IDH2	3642979	0.149165	0.197997
CR_01110W_A	CJI97_001162	SRP54	3640377	0.149001	0.0952128
C1_03600W_A	CJI97_003748	C1_03600W_A	3636880	0.148947	0.0684907
C3_06810W_A	CJI97_003486	C3_06810W_A	3638545	0.148749	0.191537
C2_10200W_A	CJI97_003519	C2_10200W_A	3643928	0.14866	0.0622061
C3_06920W_A	CJI97_001375	C3_06920W_A	3638511	0.148651	0.0681868
C3_00370C_A	CJI97_004009	BUD21	3640541	0.148606	0.07926
C3_04470W_A	CJI97_000289	PKC1	3635210	0.148494	0.1499
C4_06400C_A	CJI97_000507	VMA8	3642798	0.148245	0.0875386
CR_04730W_A	CJI97_002158	CR_04730W_A	3647305	0.148138	0.116376
CR_06930W_A	CJI97_001061	CR_06930W_A	3648382	0.148087	0.0998384
C7_02840C_A	CJI97_001893	ERG5	3641400	0.147859	0.214104
C6_00300C_A	CJI97_002339	STV1	3646070	0.147845	0.122118
CR_02720C_A	CJI97_004149	RPC31	3642577	0.147754	0.213955
C2_06620W_A	CJI97_003609	C2_06620W_A	3646564	0.147687	0.116712
CR_03660C_A	CJI97_004600	CR_03660C_A	3643219	0.147564	0.213955
CR_00820C_A	CJI97_001042	CR_00820C_A	3640413	0.147416	0.304798
CR_10350C_A	CJI97_000545	TRX1	3638950	0.147223	0.163794
C1_05420W_A	CJI97_004935	C1_05420W_A	3642493	0.147022	0.0933686
C2_09040W_A	CJI97_001970	C2_09040W_A	3645792	0.146901	0.128837
C4_01920W_A	CJI97_000762	DPM3	30515245	0.146825	0.0653053
C2_02030W_A	CJI97_001597	ARO3	3635770	0.146771	0.170697
C7_03250C_A	CJI97_002765	PDI1	3641367	0.146429	0.162715
C6_02020C_A	CJI97_003758	C6_02020C_A	3647563	0.146317	0.155637
C4_04560C_A	CJI97_004273	C4_04560C_A	3641105	0.146287	0.103239
C3_02410C_A	CJI97_003215	C3_02410C_A	3638341	0.14611	0.0930437
C5_05390C_A	CJI97_005327	PGA4	3636406	0.146098	0.136188
C2_10170C_A	CJI97_003517	C2_10170C_A	3643931	0.146086	0.142239
C2_01900C_A	CJI97_004592	C2_01900C_A	3635789	0.145933	0.192589
C4_07200C_A	CJI97_000632	C4_07200C_A	3642958	0.145805	0.0725732
C2_02410W_A	CJI97_003717	C2_02410W_A	3635755	0.145699	0.122402
C1_06570W_A	CJI97_003753	ANT1	3639516	0.145313	0.179041
C2_07160W_A	CJI97_002844	SMF12	3643509	0.14514	0.142218
C2_01910W_A	CJI97_004593	C2_01910W_A	3635790	0.145098	0.101221
C4_01690C_A	CJI97_004030	HRT2	3635709	0.144853	0.0862852
CR_03800C_A	CJI97_005557	PPH3	3643193	0.144822	0.0862752
C2_04330C_A	CJI97_005636	C2_04330C_A	3645453	0.144728	0.584011
CR_04800W_A	CJI97_002166	MNT4	3647300	0.144646	0.0941998
C4_06930C_A	CJI97_001095	EXM2	3642929	0.144561	0.247006
C2_07260C_A	CJI97_002838	DQD1	3643488	0.144498	0.114521
C7_01640W_A	CJI97_004715	LAT1	3636986	0.144497	0.181283
C2_05760C_A	CJI97_000900	C2_05760C_A	3645578	0.144467	0.208077
C2_09930W_A	CJI97_004658	C2_09930W_A	3643824	0.144421	0.144578
CR_06640C_A	CJI97_004887	CR_06640C_A	3646619	0.144059	0.100137
C5_02930C_A	CJI97_000813	GRE3	3637811	0.144026	0.168903
CR_02570C_A	CJI97_004164	CR_02570C_A	3647685	0.143889	0.184339
C3_07320W_A	CJI97_003640	MDS3	3638464	0.143797	0.130012
C6_00240C_A	CJI97_001616	C6_00240C_A	3646062	0.143586	0.149081
C2_06590C_A	CJI97_000504	GIT1	3646562	0.143444	0.235434
C1_08640W_A	CJI97_002989	RTG1	3634929	0.143098	0.125786
C6_01460C_A	CJI97_001924	C6_01460C_A	3641623	0.14291	0.180227
C2_07940C_A	CJI97_004286	ALG7	3642291	0.142906	0.0875582
C1_14230C_A	CJI97_003129	IRR1	3643305	0.142383	0.455707
CR_02270C_A	CJI97_001754	CR_02270C_A	3644911	0.142377	0.0933686
CR_03020C_A	CJI97_000345	CR_03020C_A	3642598	0.14234	0.486493
CR_01080W_A	CJI97_003069	CR_01080W_A	3640381	0.142015	0.151142
C1_02410C_A	CJI97_000981	C1_02410C_A	3636793	0.141871	0.0917295
C7_01180W_A	CJI97_005546	MDM12	3645915	0.141824	0.168197
C2_00090W_A	CJI97_004117	C2_00090W_A	3647910	0.141669	0.334712
CR_10000C_A	CJI97_002806	CR_10000C_A	3639030	0.141536	0.351053
C1_08160W_A	CJI97_004299	C1_08160W_A	3640733	0.141458	0.126751
C1_10100C_A	CJI97_004000	NTF2	30515039	0.141001	0.132447
CR_05460W_A	CJI97_005186	CR_05460W_A	3648237	0.140966	0.101735
CR_01540W_A	CJI97_003579	SAS3	3640073	0.140884	0.0950028
C5_01270W_A	CJI97_002256	SGE1	3642614	0.140584	0.102477
CR_00210W_A	CJI97_001089	ALK2	3639700	0.140553	0.313152
C2_04590C_A	CJI97_003198	QCR8	30515112	0.140508	0.235671
C2_08970C_A	CJI97_001977	DFG10	3645786	0.140507	0.192589
C5_04120C_A	CJI97_003193	C5_04120C_A	3636522	0.140426	0.19482
C2_01110C_A	CJI97_002874	BCY1	3638832	0.140218	0.150702
C2_03620W_A	CJI97_003783	IFK2	3637439	0.13999	0.122419
C2_04030C_A	CJI97_003698	ACP12	3637361	0.139959	0.122911
C3_05210C_A	CJI97_000097	DYN1	3635236	0.139876	0.305148
C2_02820C_A	CJI97_003146	C2_02820C_A	3643027	0.139835	0.110242
CR_08110W_A	CJI97_000109	CR_08110W_A	3642067	0.139726	0.147203
C2_05650W_A	CJI97_003028	VPS35	3645567	0.139585	0.090825
C3_01810C_A	CJI97_002568	MNT1	3636585	0.139556	0.225832
C1_00380C_A	CJI97_001607	NAA25	3639292	0.139338	0.0791929
CR_06520C_A	CJI97_004037	CR_06520C_A	3645263	0.139082	0.151767
CR_09980W_A	CJI97_002804	SPT7	3638928	0.139024	0.127419
C1_11030W_A	CJI97_004498	RPL82	3644419	0.138691	0.438641
C4_03390W_A	CJI97_003671	CSH3	3646798	0.13852	0.0913177
C3_03010C_A	CJI97_004219	DTD2	3638390	0.138284	0.262245
C1_01630W_A	CJI97_002347	C1_01630W_A	3640194	0.137978	0.232556
C4_00650W_A	CJI97_003604	HIS5	3645756	0.137964	0.145663
C5_00840W_A	CJI97_005132	C5_00840W_A	3644130	0.13779	0.107526
C2_09070C_A	CJI97_003956	C2_09070C_A	3644111	0.13774	0.249052
C3_07170C_A	CJI97_004690	C3_07170C_A	3638536	0.137434	0.105502
C7_03650W_A	CJI97_002305	C7_03650W_A	3646224	0.13714	0.11359
C7_02100W_A	CJI97_004767	C7_02100W_A	3637023	0.136896	0.159274
C7_03830C_A	CJI97_004728	C7_03830C_A	3643147	0.13681	0.106399
CR_05910W_A	CJI97_001160	CR_05910W_A	3646680	0.136741	0.104544
C7_03220C_A	CJI97_002738	ZCF29	3641370	0.136475	0.14588
C2_00320W_A	CJI97_001660	C2_00320W_A	3638798	0.135915	0.103239
C3_00520W_A	CJI97_003883	C3_00520W_A	3640513	0.135903	0.115856
C4_03890W_A	CJI97_000307	PTP2	3647858	0.135847	0.191084
CR_03270W_A	CJI97_003045	CR_03270W_A	3645101	0.135738	0.21753
CR_06800C_A	CJI97_003444	HHF22	3647327	0.135729	0.230337
CR_05700C_A	CJI97_002356	CR_05700C_A	3646701	0.135725	0.0954863
C2_07430C_A	CJI97_005262	C2_07430C_A	3645201	0.135377	0.113968
C1_02460W_A	CJI97_002655	RPL10	3636850	0.135258	0.297838
CR_03520C_A	CJI97_003058	CR_03520C_A	3643203	0.135167	0.170697
C2_10440C_A	CJI97_003814	RAD1	3641192	0.134752	0.135171
CR_00860C_A	CJI97_001629	TMA19	3640399	0.134559	0.336441
C3_03110W_A	CJI97_000222	C3_03110W_A	3638400	0.134505	0.203777
C3_06300W_A	CJI97_000050	DOT1	3642236	0.133716	0.191084
C5_02180C_A	CJI97_000451	LEU3	3637757	0.133568	0.103239
C1_04570C_A	CJI97_003456	CHL4	3646131	0.133536	0.303184
CR_09360W_A	CJI97_004939	FCY24	3641902	0.133441	0.308212
C7_02120C_A	CJI97_004769	C7_02120C_A	3637019	0.133248	0.179872
C2_09360W_A	CJI97_003105	C2_09360W_A	3644109	0.133205	0.222685
C3_01400W_A	CJI97_003374	END3	3636644	0.13317	0.139221
C7_03810W_A	CJI97_001177	SLA2	3643149	0.133079	0.200471
CR_08040W_A	CJI97_000102	CR_08040W_A	3644135	0.132987	0.119489
C2_09370C_A	CJI97_003106	KAR3	3644078	0.132565	0.28591
C3_00160C_A	CJI97_002439	C3_00160C_A	3640591	0.132485	0.130141
C1_11870W_A	CJI97_003613	MUP1	3642008	0.132434	0.118143
CR_01220W_A	CJI97_004308	CR_01220W_A	3640406	0.132118	0.431194
C4_03930C_A	CJI97_000302	C4_03930C_A	30515262	0.132062	0.128774
C2_06230W_A	CJI97_003173	C2_06230W_A	3646911	0.131888	0.205667
C2_01320W_A	CJI97_003922	C2_01320W_A	3638846	0.131866	0.104598
C4_00620C_A	CJI97_003596	SPC2	3645769	0.131743	0.11615
CR_01320C_A	CJI97_002006	CR_01320C_A	3640386	0.131641	0.115254
C1_00770C_A	CJI97_005031	ROT1	3639350	0.131179	0.106294
C2_05500W_A	CJI97_003210	ATP4	3643418	0.130987	0.246494
CR_03130W_A	CJI97_000359	CR_03130W_A	3645121	0.130332	0.284898
C5_00080C_A	CJI97_004848	C5_00080C_A	3647886	0.130177	0.149555
C1_05770C_A	CJI97_004880	PRC3	3639889	0.129833	0.203807
C1_11230W_A	CJI97_005380	FGR39	3644529	0.129812	0.180653
C4_05450C_A	CJI97_003290	CBR1	3646961	0.129728	0.244372
C7_02650W_A	CJI97_001054	TEP1	3647653	0.129695	0.362199
C1_01280C_A	CJI97_002207	MED22	3640217	0.129536	0.365092
CR_07570W_A	CJI97_002275	CR_07570W_A	3648004	0.129313	0.181623
C2_10860C_A	CJI97_001101	C2_10860C_A	3641233	0.129128	0.160792
C3_07740W_A	CJI97_004197	C3_07740W_A	3638453	0.129099	0.118685
CR_09970W_A	CJI97_002803	UBC4	3638927	0.128877	0.190557
C3_06250W_A	CJI97_004734	ERV25	3642243	0.128678	0.16596
C3_04960W_A	CJI97_001820	RPL35	30515207	0.128635	0.46668
CR_10350C_A	CJI97_001520	TRX1	3638950	0.128413	0.2782
C1_07410C_A	CJI97_001694	SKP1	3644485	0.128212	0.109411
C1_12550C_A	CJI97_003541	CDC54	3647606	0.128176	0.1976
C1_11800C_A	CJI97_001369	C1_11800C_A	3645325	0.128076	0.304337
C4_06490C_A	CJI97_001558	PRI2	3642788	0.127942	0.342578
CR_07960C_A	CJI97_002271	TRK1	3644153	0.12794	0.168287
C7_02510W_A	CJI97_001046	C7_02510W_A	30515357	0.127795	0.247483
C4_07090C_A	CJI97_003855	TRP4	3642904	0.127703	0.1704
C6_02740W_A	CJI97_001170	C6_02740W_A	3639216	0.127524	0.249839
C2_07270W_A	CJI97_002837	C2_07270W_A	3643474	0.127501	0.166317
CR_04010C_A	CJI97_002504	MRPL40	3640968	0.127482	0.207466
C3_02940C_A	CJI97_001404	NUO2	3638381	0.127451	0.169467
C1_01640W_A	CJI97_003655	RPS42	3640195	0.127057	0.498676
C6_01290C_A	CJI97_005256	QDR3	3644023	0.126939	0.254693
C1_05930C_A	CJI97_002494	C1_05930C_A	3639862	0.126888	0.140094
C2_06280C_A	CJI97_000090	C2_06280C_A	3646923	0.126737	0.405614
CR_03530W_A	CJI97_003060	CR_03530W_A	3643204	0.126551	0.221678
C6_04500C_A	CJI97_001684	TSM1	3645953	0.126503	0.177409
C7_02090C_A	CJI97_002103	C7_02090C_A	3637024	0.126339	0.214576
CR_03980W_A	CJI97_002501	CR_03980W_A	3640964	0.126315	0.229289
C4_04910C_A	CJI97_002773	SPC34	3641173	0.126202	0.623872
C5_00850C_A	CJI97_002101	C5_00850C_A	3642637	0.125936	0.213688
C3_02850C_A	CJI97_003137	C3_02850C_A	3638332	0.125865	0.533089
C3_07050W_A	CJI97_004700	C3_07050W_A	3638515	0.125529	0.243616
C2_05170W_A	CJI97_005102	C2_05170W_A	3643462	0.125476	0.173609
C6_00710W_A	CJI97_002525	C6_00710W_A	3647073	0.125357	0.153202
C5_01360W_A	CJI97_004566	CFL4	3642639	0.125248	0.299649
CR_02770C_A	CJI97_001656	CR_02770C_A	3642581	0.125056	0.127419
CR_01720W_A	CJI97_002429	CR_01720W_A	3640114	0.124849	0.123819
C4_05290W_A	CJI97_005300	ABZ1	3648307	0.124765	0.190652
C4_06090C_A	CJI97_003423	C4_06090C_A	3646532	0.124685	0.355441
C4_05690W_A	CJI97_001657	SEC23	3641818	0.124522	0.263729
C4_02420C_A	CJI97_001193	C4_02420C_A	3637849	0.124508	0.216343
C5_04060C_A	CJI97_003186	MEC1	3647733	0.124493	0.271066
C3_04810C_A	CJI97_001966	C3_04810C_A	30515205	0.124168	0.243898
C4_04730W_A	CJI97_004279	BAS1	3641136	0.124166	0.174783
C4_05050C_A	CJI97_005292	PPG1	3641143	0.124088	0.135083
C6_02220W_A	CJI97_002201	SAR1	3645865	0.123952	0.230875
C3_05890W_A	CJI97_002286	TRM12	3641738	0.123864	0.310299
C1_11100W_A	CJI97_005386	C1_11100W_A	3644414	0.123826	0.16585
C5_03500W_A	CJI97_000449	GAP6	3646968	0.123697	0.253589
CR_03400W_A	CJI97_002704	CR_03400W_A	3645137	0.123689	0.232467
CR_05920C_A	CJI97_001161	MHP1	3642460	0.123572	0.213076
C4_03790W_A	CJI97_000331	RPN6	3645352	0.123494	0.123819
C3_07490W_A	CJI97_003646	C3_07490W_A	3638528	0.123175	0.138122
C1_01300W_A	CJI97_002209	C1_01300W_A	3640185	0.123161	0.145312
CR_04350C_A	CJI97_005560	CR_04350C_A	3641001	0.123102	0.184793
CR_06070W_A	CJI97_002045	CR_06070W_A	3644840	0.123033	0.148717
C2_02110C_A	CJI97_001415	C2_02110C_A	3635745	0.122874	0.363036
C2_00360C_A	CJI97_001668	C2_00360C_A	3638825	0.122789	0.252749
C4_06600W_A	CJI97_002066	TOP2	3642777	0.122633	0.207304
C3_06910C_A	CJI97_001376	TPD3	3638512	0.12225	0.202969
C3_05870C_A	CJI97_002284	UBP1	3641760	0.121981	0.150011
C1_09850C_A	CJI97_002793	C1_09850C_A	3634849	0.121861	0.2209
C2_06330C_A	CJI97_000085	AVT1	3646928	0.121821	0.221462
C1_11760C_A	CJI97_001366	C1_11760C_A	3645328	0.121512	0.131007
C1_06860W_A	CJI97_003466	C1_06860W_A	3639530	0.121174	0.245987
C1_12790C_A	CJI97_004080	FEN1	3646829	0.121147	0.219484
CR_07870W_A	CJI97_002888	CR_07870W_A	3644146	0.121134	0.181072
C3_05540C_A	CJI97_001954	C3_05540C_A	3643658	0.121128	0.328062
C1_09020W_A	CJI97_001994	C1_09020W_A	3634917	0.121062	0.165044
C5_00300C_A	CJI97_001300	SMC4	3641578	0.120779	0.355412
C3_02990C_A	CJI97_001408	C3_02990C_A	3638388	0.120741	0.202254
C1_03980W_A	CJI97_000623	SPC19	3646423	0.120553	0.411379
C2_07600C_A	CJI97_001455	MSC7	3645214	0.120369	0.130646
C6_02180W_A	CJI97_000553	C6_02180W_A	3645861	0.119969	0.145288
C1_03490W_A	CJI97_003741	C1_03490W_A	3636914	0.119962	0.180022
C2_05610C_A	CJI97_003032	RPS8A	3645565	0.11996	0.465814
CR_02540W_A	CJI97_004246	CHO2	3647690	0.119933	0.168855
C3_06260C_A	CJI97_000046	C3_06260C_A	3642240	0.119887	0.231627
C1_04270C_A	CJI97_003442	C1_04270C_A	3644708	0.119626	0.173603
C2_05110W_A	CJI97_002028	LEM3	3643456	0.119461	0.213793
C1_00660C_A	CJI97_003319	C1_00660C_A	3639376	0.119461	0.139332
CR_09440C_A	CJI97_001647	CR_09440C_A	3641937	0.119147	0.233198
C3_06080W_A	CJI97_002486	REV3	3641749	0.118964	0.161664
C3_04140C_A	CJI97_001888	EGD2	3635284	0.118673	0.412693
C1_07700C_A	CJI97_001718	VRG4	3641768	0.11853	0.213439
CR_05740C_A	CJI97_002359	PTC4	3646697	0.118449	0.255914
C1_11020W_A	CJI97_000571	C1_11020W_A	3644420	0.118178	0.424088
C2_09730C_A	CJI97_001944	IPK2	3643784	0.118166	0.17186
C3_01520C_A	CJI97_000184	C3_01520C_A	3636570	0.117853	0.192043
C5_04600C_A	CJI97_004452	GRR1	3636392	0.11761	0.182482
C5_01870W_A	CJI97_004634	C5_01870W_A	3643752	0.1176	0.186601
CR_07520C_A	CJI97_001560	YPT31	3647999	0.117545	0.186749
C7_01160C_A	CJI97_000716	C7_01160C_A	30515351	0.117383	0.268508
C2_01440C_A	CJI97_003932	C2_01440C_A	30515090	0.117348	0.297855
C5_05090W_A	CJI97_004398	C5_05090W_A	3636493	0.117112	0.15668
C5_03160W_A	CJI97_003014	MED14	3637800	0.117067	0.23972
C2_00720C_A	CJI97_001317	FGR15	3638882	0.116608	0.187638
C7_01750W_A	CJI97_005180	C7_01750W_A	3637009	0.116373	0.284894
C3_00540C_A	CJI97_003896	IST1	3640587	0.116329	0.244372
C4_05090C_A	CJI97_005294	SRB8	3641128	0.116267	0.192324
C4_06290W_A	CJI97_005475	C4_06290W_A	30515283	0.116036	0.347002
C3_00110C_A	CJI97_002441	SEC6	3640565	0.115896	0.218015
C1_06680W_A	CJI97_003837	VPS34	3639540	0.115695	0.164093
C2_09670C_A	CJI97_004842	C2_09670C_A	3643792	0.115644	0.212304
C4_00630C_A	CJI97_003606	SEC72	3645768	0.115476	0.175914
C3_00130C_A	CJI97_002440	C3_00130C_A	3640593	0.11546	0.232372
C2_01170C_A	CJI97_003264	C2_01170C_A	3638860	0.115282	0.21956
C2_04560W_A	CJI97_002265	KTR2	3645443	0.115227	0.181908
CR_03120W_A	CJI97_000358	CR_03120W_A	3645123	0.115002	0.355412
C6_02110W_A	CJI97_003142	C6_02110W_A	3647553	0.114996	0.225832
C1_12170C_A	CJI97_002516	C1_12170C_A	3642039	0.114945	0.163179
C3_05100C_A	CJI97_000095	RPL18	3635156	0.114776	0.533089
C2_07500C_A	CJI97_001462	MED4	3645209	0.114413	0.216407
C2_02920W_A	CJI97_002078	C2_02920W_A	3643016	0.114378	0.242089
C4_01950W_A	CJI97_001579	C4_01950W_A	3635665	0.114293	0.192201
C2_10660W_A	CJI97_003652	ASH1	3641249	0.114252	0.196828
C1_11650W_A	CJI97_001834	EGD1	3645340	0.114007	0.387422
C3_07360W_A	CJI97_002544	DLD2	3638475	0.113914	0.356487
C2_02970C_A	CJI97_001776	ALD5	3643026	0.113912	0.361062
C1_07550W_A	CJI97_003222	SWD2	3646677	0.113654	0.303505
C3_05330C_A	CJI97_004506	C3_05330C_A	3643650	0.113542	0.205966
C5_01460W_A	CJI97_003002	YBL053	3647045	0.113408	0.365085
C3_04060C_A	CJI97_001445	HEM13	3647390	0.113177	0.316761
C6_01770W_A	CJI97_005459	RAD18	3641637	0.113064	0.263092
C1_11790W_A	CJI97_001368	C1_11790W_A	3645326	0.112589	0.279612
CR_02870W_A	CJI97_005366	APL4	3642565	0.112154	0.204533
C2_07810W_A	CJI97_005259	C2_07810W_A	3642324	0.111518	0.214104
C7_01740C_A	CJI97_005179	C7_01740C_A	3637010	0.111493	0.305526
C5_03090W_A	CJI97_004136	VPS4	3637703	0.111452	0.191537
C3_00670C_A	CJI97_002916	FKH2	3640536	0.111227	0.447154
C3_00470W_A	CJI97_004019	C3_00470W_A	3640520	0.111223	0.20973
C5_01090C_A	CJI97_000421	C5_01090C_A	3642625	0.111216	0.21348
C5_03800W_A	CJI97_000666	C5_03800W_A	3647230	0.111144	0.175046
C2_06440C_A	CJI97_000078	C2_06440C_A	3646565	0.110885	0.334712
CR_05390W_A	CJI97_004614	PST3	3648031	0.110873	0.343653
C4_07190W_A	CJI97_000633	SEC10	3642961	0.11084	0.20335
C3_00460W_A	CJI97_004018	ATP5	3640521	0.11069	0.340126
C2_06080C_A	CJI97_000845	C2_06080C_A	3644098	0.110675	0.237425
C5_03650C_A	CJI97_000268	C5_03650C_A	3646986	0.11063	0.186693
C6_02420W_A	CJI97_001542	C6_02420W_A	3645885	0.110477	0.257361
CR_10720W_A	CJI97_001346	HMI1	3638997	0.11047	0.337911
C2_10640C_A	CJI97_003653	MTR2	30515167	0.110256	0.221562
CR_00100C_A	CJI97_002732	EPL1	3639732	0.110191	0.371974
C2_07000W_A	CJI97_002860	C2_07000W_A	3643534	0.110048	0.217872
C1_07870C_A	CJI97_001706	SMI1	3640741	0.109885	0.261013
C2_04060C_A	CJI97_003696	SSY1	3637382	0.109874	0.216343
C2_03910C_A	CJI97_001996	C2_03910C_A	3637426	0.109481	0.290472
C3_05790C_A	CJI97_003966	C3_05790C_A	3641753	0.10948	0.43997
C2_09770C_A	CJI97_000505	INP51	3643806	0.109476	0.192201
CR_09110C_A	CJI97_004955	CR_09110C_A	3641929	0.109388	0.275639
C1_03290W_A	CJI97_000639	NGG1	3636902	0.109205	0.251372
C2_09030W_A	CJI97_001969	C2_09030W_A	3645793	0.109189	0.24238
CR_04890W_A	CJI97_002151	LYS5	3647308	0.10916	0.214369
CR_09330C_A	CJI97_004943	CR_09330C_A	3641899	0.108957	0.311069
C1_13910C_A	CJI97_005535	MODF	3636182	0.108823	0.239209
C4_06040W_A	CJI97_003426	C4_06040W_A	3646521	0.108548	0.239143
C2_01990C_A	CJI97_001601	FAB1	3635766	0.108531	0.244372
C5_05290C_A	CJI97_005363	MRP2	3636498	0.108515	0.222902
C4_03460C_A	CJI97_003665	C4_03460C_A	3646813	0.108511	0.538165
C7_04040C_A	CJI97_002182	NPT1	3643109	0.108501	0.228741
C1_03240W_A	CJI97_000284	C1_03240W_A	3636895	0.108101	0.239046
C2_09170W_A	CJI97_003958	SLP2	3644091	0.107998	0.259254
C3_07290W_A	CJI97_004681	C3_07290W_A	3638430	0.107974	0.29036
C4_05210W_A	CJI97_005306	C4_05210W_A	3646154	0.107916	0.247169
C2_07200W_A	CJI97_002842	C2_07200W_A	3643481	0.107435	0.291951
C2_05980C_A	CJI97_003257	C2_05980C_A	3644075	0.107369	0.282591
C3_03810W_A	CJI97_003902	RAD53	3645633	0.107341	0.212772
C1_00130C_A	CJI97_001333	VPS53	3639319	0.107118	0.261613
CR_00590W_A	CJI97_000692	PHO81	3639662	0.107032	0.231211
C5_04730C_A	CJI97_004362	SSD1	3636520	0.106936	0.345116
CR_03690W_A	CJI97_004598	CR_03690W_A	3643222	0.106842	0.238321
C3_04330C_A	CJI97_002679	C3_04330C_A	3635272	0.10668	0.334712
CR_04380C_A	CJI97_004765	SEC26	3641005	0.106593	0.368439
CR_01060W_A	CJI97_004304	LAG1	3640383	0.106422	0.35422
C2_06980W_A	CJI97_001876	C2_06980W_A	3643530	0.106351	0.574178
C6_00310W_A	CJI97_002338	C6_00310W_A	3646071	0.10629	0.188245
C2_08360C_A	CJI97_004972	OPT5	3640768	0.106148	0.378808
C6_03300C_A	CJI97_005354	C6_03300C_A	3639196	0.105986	0.206868
C2_02440W_A	CJI97_003713	C2_02440W_A	3635758	0.105931	0.320182
C1_08540C_A	CJI97_000292	C1_08540C_A	3646497	0.10582	0.203777
CR_07510W_A	CJI97_001561	CR_07510W_A	3647998	0.105454	0.335191
C7_01290W_A	CJI97_005544	MED11	3645910	0.105447	0.325655
C2_10570W_A	CJI97_003659	SGS1	3641258	0.105254	0.381308
C7_04170W_A	CJI97_005013	C7_04170W_A	3643126	0.105213	0.273121
C4_01060W_A	CJI97_002717	MLP1	3635688	0.105178	0.370517
C1_11600W_A	CJI97_001733	C1_11600W_A	3645346	0.104958	0.279612
C4_06430C_A	CJI97_000942	C4_06430C_A	3642794	0.104957	0.304561
CR_01120C_A	CJI97_004312	CR_01120C_A	3640434	0.1049	0.231957
C7_03020C_A	CJI97_000733	DUG3	3641381	0.104887	0.288323
C1_06230C_A	CJI97_002476	MDM34	3647517	0.104843	0.429246
C1_08010W_A	CJI97_000591	DPM1	3640700	0.104535	0.292011
C1_03810C_A	CJI97_005063	ELA1	3644680	0.104375	0.400861
C3_06740W_A	CJI97_002979	C3_06740W_A	3638503	0.10419	0.242472
C3_03360W_A	CJI97_003088	FCY2	3638365	0.10419	0.257006
C4_04970C_A	CJI97_001002	C4_04970C_A	30515274	0.104161	0.405614
C3_00640W_A	CJI97_002919	C3_00640W_A	3640574	0.104048	0.331577
C1_13290W_A	CJI97_002231	C1_13290W_A	3636146	0.103971	0.466445
C1_03340C_A	CJI97_000779	SEC62	3636860	0.103941	0.224898
C4_04600C_A	CJI97_002421	C4_04600C_A	3641156	0.10386	0.476898
C6_00200C_A	CJI97_001618	C6_00200C_A	3646082	0.103741	0.305209
C1_03220C_A	CJI97_005627	BMH1	3636810	0.103666	0.555647
C3_04390W_A	CJI97_005591	CUP5	3635174	0.103455	0.298456
C5_02520W_A	CJI97_004467	C5_02520W_A	3637768	0.102983	0.336586
C7_00700W_A	CJI97_004710	CYB5	3637965	0.102669	0.348736
C2_00190C_A	CJI97_000139	C2_00190C_A	3638904	0.102622	0.2209
C3_05120C_A	CJI97_000093	C3_05120C_A	3635159	0.102577	0.234925
C1_13280C_A	CJI97_002445	C1_13280C_A	3636145	0.102414	0.234121
C7_01300C_A	CJI97_005545	PSF1	3645894	0.101964	0.30019
C2_02690W_A	CJI97_003156	SER2	3643006	0.101829	0.336334
C3_00700W_A	CJI97_002913	VPS8	3640534	0.101726	0.278956
C1_12070C_A	CJI97_000156	C1_12070C_A	3642025	0.10163	0.247483
C1_08670W_A	CJI97_002986	SWI6	3634932	0.101602	0.253837
C6_01520W_A	CJI97_000798	C6_01520W_A	3641617	0.101504	0.469475
C7_00530C_A	CJI97_000394	PSF3	3637999	0.101447	0.485764
C2_00270C_A	CJI97_002928	C2_00270C_A	3638803	0.101337	0.256926
C1_08320W_A	CJI97_003688	TKL1	3640767	0.101316	0.363053
C2_00440W_A	CJI97_001586	SAS2	3638817	0.101137	0.391533
C3_07670W_A	CJI97_001396	C3_07670W_A	3638460	0.101117	0.254834
C3_00260C_A	CJI97_005105	BNA4	3640528	0.101067	0.24338
C1_12360C_A	CJI97_004105	RIB3	3642062	0.100918	0.340561
C3_05110W_A	CJI97_000094	C3_05110W_A	3635158	0.100833	0.300219
C7_04110W_A	CJI97_005007	ENV7	3643133	0.100763	0.244372
C1_02780W_A	CJI97_001871	C1_02780W_A	3636871	0.10065	0.258992
C6_02600W_A	CJI97_001678	NAB3	3639209	0.100639	0.225087
C3_05300C_A	CJI97_004504	C3_05300C_A	3643646	0.100317	0.251563
C3_07610W_A	CJI97_002415	TIP120	3638494	0.100288	0.26227
C2_04520C_A	CJI97_003792	C2_04520C_A	3645447	0.100265	0.317732
CR_02130W_A	CJI97_001503	ECM4	3640144	0.100118	0.470673
C4_00660W_A	CJI97_003603	C4_00660W_A	3645755	0.0998633	0.334609
C1_11810W_A	CJI97_001370	CAS1	3645324	0.0994136	0.287301
C4_04180C_A	CJI97_005287	C4_04180C_A	3641183	0.0992877	0.280961
CR_09340W_A	CJI97_004944	CR_09340W_A	3641900	0.0992746	0.280137
C2_01860C_A	CJI97_004595	C2_01860C_A	3635835	0.0989346	0.408007
C1_03520W_A	CJI97_003744	RPN3	3636917	0.0986363	0.24498
C1_07340W_A	CJI97_002474	C1_07340W_A	3644472	0.0985329	0.2932
CR_08070W_A	CJI97_000105	PTP1	3642093	0.0984843	0.355054
C4_06850C_A	CJI97_003840	C4_06850C_A	3642912	0.0982674	0.256336
C1_04100C_A	CJI97_005222	POR1	3644698	0.0982345	0.422134
C5_02190C_A	CJI97_002096	C5_02190C_A	30515303	0.098135	0.271506
C2_08050C_A	CJI97_004100	SIT1	3642307	0.0981019	0.515911
C2_08710W_A	CJI97_005277	PEX17	3643886	0.0980428	0.363225
CR_10290C_A	CJI97_002821	CR_10290C_A	3638935	0.0980289	0.268354
C1_11590W_A	CJI97_001734	PLD1	3645329	0.0977409	0.334712
C5_02210W_A	CJI97_002098	C5_02210W_A	3637759	0.0976564	0.254786
CR_01310W_A	CJI97_005432	ATP3	3640387	0.09761	0.477992
CR_06050W_A	CJI97_002041	CDC28	3644838	0.0975945	0.407737
CR_09900C_A	CJI97_002329	DPB2	3639026	0.0975513	0.538165
C4_00220C_A	CJI97_003586	SUB2	3645033	0.0974532	0.355412
CR_06080W_A	CJI97_000237	SIS1	3644841	0.0972984	0.393908
C4_03110W_A	CJI97_004407	C4_03110W_A	3637924	0.0968704	0.402237
C2_03180C_A	CJI97_000514	TOM1	3642987	0.096853	0.31585
C1_09460W_A	CJI97_005606	ERG12	3634859	0.0968473	0.288965
C7_01820C_A	CJI97_005017	VMA11	3637054	0.0966661	0.268836
C7_02670W_A	CJI97_001058	C7_02670W_A	3647651	0.0965722	0.301587
C2_04380C_A	CJI97_003798	C2_04380C_A	3645459	0.096239	0.252963
C1_08050W_A	CJI97_000588	C1_08050W_A	3640709	0.0961644	0.346616
CR_03460W_A	CJI97_004607	CR_03460W_A	3643213	0.0960745	0.266376
C2_03770C_A	CJI97_005414	STE11	3637369	0.0959983	0.381443
C4_02840C_A	CJI97_001574	MED20	30515250	0.0959555	0.506063
C2_08940C_A	CJI97_001975	VPS28	3645794	0.0958915	0.328398
CR_05890C_A	CJI97_001324	CR_05890C_A	3646682	0.095846	0.334712
CR_08290W_A	CJI97_000586	CR_08290W_A	3642103	0.0958399	0.274546
C1_02530C_A	CJI97_003036	DIP5	3636798	0.095838	0.468785
C2_01950C_A	CJI97_001605	AMN1	3635795	0.0956429	0.284235
C4_05620C_A	CJI97_005121	C4_05620C_A	3641783	0.0953004	0.444341
C6_00660C_A	CJI97_002530	C6_00660C_A	3647133	0.0952589	0.427
C5_04440C_A	CJI97_004428	SFC1	3636413	0.0952446	0.501725
C7_01840W_A	CJI97_005019	IQG1	3637052	0.0951554	0.538165
C3_05550C_A	CJI97_001953	C3_05550C_A	3643659	0.0950964	0.287605
C4_07080C_A	CJI97_003854	C4_07080C_A	3642905	0.0949839	0.617327
CR_08030C_A	CJI97_000454	FGR32	3644136	0.0949179	0.252009
C1_05780W_A	CJI97_004881	C1_05780W_A	3639888	0.094916	0.265265
C6_00650C_A	CJI97_002531	RPS13	30515328	0.0948521	0.569005
CR_00880W_A	CJI97_003557	CR_00880W_A	3640397	0.0947441	0.355441
C5_05170W_A	CJI97_000035	PAN3	3636464	0.0946623	0.278119
C4_05860W_A	CJI97_004579	C4_05860W_A	3641792	0.0943293	0.328447
CR_03640C_A	CJI97_004602	CR_03640C_A	3643190	0.0942838	0.323346
C1_01900C_A	CJI97_002368	C1_01900C_A	3645426	0.0941652	0.344885
C7_03630C_A	CJI97_002303	TIM9	3646243	0.0940245	0.379427
C7_03620C_A	CJI97_002302	C7_03620C_A	3646242	0.0939394	0.310311
C7_03980W_A	CJI97_000280	C7_03980W_A	3643116	0.0936643	0.341097
C2_05450C_A	CJI97_003706	MDJ2	3643437	0.0935408	0.477999
C7_00820W_A	CJI97_005501	RFC2	3637939	0.0934272	0.334712
CR_09670C_A	CJI97_000562	CR_09670C_A	3647091	0.0932634	0.31654
C1_08510W_A	CJI97_000295	EAF6	3646494	0.0929488	0.450878
C2_07680W_A	CJI97_001478	C2_07680W_A	3642339	0.092945	0.367533
C1_12520W_A	CJI97_003544	GSG1	3647609	0.0927335	0.332455
C7_02060W_A	CJI97_004585	LIG1	3636947	0.0925811	0.422313
C6_04030W_A	CJI97_003788	ALG2	3647832	0.092495	0.313828
C3_00840C_A	CJI97_002897	C3_00840C_A	3647758	0.0922893	0.421851
C5_01820W_A	CJI97_004631	STI1	3643758	0.0921233	0.392093
C1_13830C_A	CJI97_003113	PDX1	3636128	0.0920875	0.408467
C3_03420C_A	CJI97_001885	NDE1	3638354	0.0920559	0.403011
C1_05680C_A	CJI97_005174	RIM1	3639898	0.0919209	0.408849
CR_03950W_A	CJI97_002498	CR_03950W_A	3640960	0.0918919	0.310311
C3_02910W_A	CJI97_001407	C3_02910W_A	3638378	0.0918489	0.483815
C7_02890C_A	CJI97_000682	PMT1	3641393	0.0917004	0.415524
C3_02870C_A	CJI97_001768	C3_02870C_A	3638334	0.0915298	0.452674
C6_02120W_A	CJI97_003141	CHC1	3647552	0.0914276	0.43658
C6_01190C_A	CJI97_005479	VPS15	3644040	0.0911892	0.291587
C1_07420C_A	CJI97_001695	PEX3	3644484	0.0909878	0.363192
C2_08050C_A	CJI97_002130	SIT1	3642307	0.0909475	0.350981
C1_13630W_A	CJI97_002178	CYB2	3636213	0.0907755	0.390336
C5_03100C_A	CJI97_004137	C5_03100C_A	3637704	0.0905236	0.382222
C7_03710C_A	CJI97_003945	PLC1	3647860	0.090477	0.328398
C4_03920W_A	CJI97_000303	C4_03920W_A	3648314	0.0902776	0.335492
C7_01550W_A	CJI97_004722	BEM2	3637044	0.0902281	0.397534
CR_00430C_A	CJI97_000748	CR_00430C_A	30515366	0.0900491	0.537925
CR_01140C_A	CJI97_004310	ERG27	3640432	0.0900346	0.328398
C4_02460W_A	CJI97_001197	C4_02460W_A	3637844	0.0899662	0.355441
C5_01110W_A	CJI97_000423	C5_01110W_A	3642623	0.0898215	0.401498
CR_02950C_A	CJI97_003082	CR_02950C_A	3642590	0.0897892	0.344471
C1_10630C_A	CJI97_001247	C1_10630C_A	3647683	0.0896351	0.331754
C3_07850W_A	CJI97_005246	C3_07850W_A	3647466	0.0895614	0.286436
C1_07840W_A	CJI97_001708	C1_07840W_A	3640737	0.0891378	0.326622
CR_07650W_A	CJI97_000462	GLC7	3647257	0.0890043	0.377095
C5_01560C_A	CJI97_002994	C5_01560C_A	3647064	0.0885234	0.317732
C2_01360C_A	CJI97_003925	DCW1	3638842	0.0882811	0.375208
C4_03120C_A	CJI97_004409	BUB1	3637922	0.0882443	0.584011
CR_01740W_A	CJI97_001428	MCI4	3640118	0.0881911	0.344801
C6_03650C_A	CJI97_000951	POP2	3640301	0.0880259	0.336441
C5_04430C_A	CJI97_004426	YUH2	3636412	0.087801	0.361171
C1_13860C_A	CJI97_001894	GND1	3636131	0.0874994	0.477992
C3_03100C_A	CJI97_001284	C3_03100C_A	3638399	0.0871241	0.418144
C1_07360W_A	CJI97_003230	C1_07360W_A	3644470	0.0869147	0.591222
C3_02150C_A	CJI97_005423	ERG6	3636655	0.0869025	0.542367
C1_02040C_A	CJI97_000495	C1_02040C_A	3644586	0.0868329	0.30957
C4_02430W_A	CJI97_001194	C4_02430W_A	3637848	0.0867762	0.389098
C1_01050C_A	CJI97_003042	C1_01050C_A	3640170	0.0867191	0.305713
C2_08050C_A	CJI97_001105	SIT1	3642307	0.0866949	0.611117
C1_10160W_A	CJI97_003986	MIR1	3634782	0.0865624	0.623872
C2_10030C_A	CJI97_003871	MP65	3643951	0.0865494	0.579023
C5_04650C_A	CJI97_004463	MSM1	3636398	0.0859284	0.447154
CR_07120C_A	CJI97_000471	CR_07120C_A	3648225	0.0858673	0.375771
CR_01750C_A	CJI97_001429	SEC4	3640119	0.0856903	0.370801
C5_03580C_A	CJI97_004758	CAC2	3646978	0.0855434	0.315332
CR_01390W_A	CJI97_000758	MGE1	3640133	0.0854009	0.379781
C1_13320C_A	CJI97_004056	C1_13320C_A	3636149	0.0853909	0.36566
C1_01940C_A	CJI97_003111	C1_01940C_A	3645422	0.0852932	0.380653
CR_01260W_A	CJI97_005431	CR_01260W_A	3640402	0.085056	0.402131
C5_00460C_A	CJI97_003068	FET33	3641544	0.0850046	0.33683
C1_11680C_A	CJI97_000987	C1_11680C_A	30515056	0.0848547	0.632277
CR_10500C_A	CJI97_001362	CR_10500C_A	3638982	0.084831	0.381443
CR_09510C_A	CJI97_001948	CR_09510C_A	3647105	0.084271	0.496897
C6_02150C_A	CJI97_000550	C6_02150C_A	3645888	0.084067	0.559908
C5_00940C_A	CJI97_002937	HAP5	3642654	0.08401	0.363053
C1_13990W_A	CJI97_005537	OCA6	3643336	0.0839397	0.355855
C1_12110C_A	CJI97_002386	C1_12110C_A	3642054	0.0839113	0.497008
C7_04330C_A	CJI97_001091	SYS1	3643138	0.0838785	0.502641
C6_00190W_A	CJI97_001619	C6_00190W_A	3646080	0.0835445	0.424799
C3_05190C_A	CJI97_002140	MCA1	3635233	0.083508	0.408181
C1_09350W_A	CJI97_001850	C1_09350W_A	3634805	0.0832297	0.363192
C2_02630W_A	CJI97_003160	C2_02630W_A	3635839	0.0832083	0.454502
C5_02220C_A	CJI97_002099	C5_02220C_A	3637760	0.0831294	0.397534
C6_03920W_A	CJI97_003733	SNF4	3640264	0.0830386	0.381914
C7_01150W_A	CJI97_000717	C7_01150W_A	3645913	0.0830248	0.390336
C1_00430W_A	CJI97_003237	C1_00430W_A	3639285	0.0829721	0.375372
C7_00810W_A	CJI97_005500	C7_00810W_A	3637940	0.0829578	0.361753
C7_00060C_A	CJI97_001259	C7_00060C_A	3638013	0.0829103	0.484069
C1_00710C_A	CJI97_003320	TUB2	3639329	0.0828864	0.606529
C1_08190C_A	CJI97_002947	CAT8	3640745	0.0828663	0.412693
C2_06100W_A	CJI97_001390	PMT4	3644096	0.082802	0.423042
C5_03980W_A	CJI97_002779	C5_03980W_A	3647442	0.0827171	0.33902
C1_14410W_A	CJI97_005532	C1_14410W_A	3643293	0.0825541	0.387422
C2_04620W_A	CJI97_003200	C2_04620W_A	3645438	0.0821844	0.410534
C5_04740C_A	CJI97_004363	HYS2	3636441	0.0820397	0.405294
C4_00420C_A	CJI97_004573	C4_00420C_A	3645021	0.082037	0.426726
C4_03740W_A	CJI97_004735	C4_03740W_A	3645357	0.0818887	0.378582
C1_13650C_A	CJI97_000489	C1_13650C_A	3636191	0.0818839	0.418144
C2_08310W_A	CJI97_005161	TIM22	3648168	0.0818582	0.41291
C1_14300C_A	CJI97_002296	NCR1	3643314	0.0817107	0.373767
C6_03900W_A	CJI97_000198	NUP82	3640261	0.0816915	0.357805
C2_10610W_A	CJI97_003656	GYP5	3641246	0.0816354	0.360606
C4_03360C_A	CJI97_004406	VTC4	3646795	0.0814757	0.483174
C1_02890C_A	CJI97_003335	C1_02890C_A	3636867	0.0809242	0.39796
CR_03710C_A	CJI97_005309	CR_03710C_A	3643224	0.080914	0.357412
C7_00670C_A	CJI97_004718	C7_00670C_A	3638024	0.0808762	0.415633
C3_06980W_A	CJI97_004707	HUT1	3638505	0.0807719	0.522323
C3_01350C_A	CJI97_003384	URA3	3636649	0.0806831	0.451576
C5_00420C_A	CJI97_005396	MRP17	3641548	0.0806725	0.413862
C2_03920C_A	CJI97_000732	GPI13	3637424	0.0804512	0.515435
C4_06860C_A	CJI97_003839	C4_06860C_A	30515286	0.0802368	0.4502
C2_02320C_A	CJI97_003725	CPR3	3635812	0.0801542	0.498378
C4_01250W_A	CJI97_000704	NAT4	3635704	0.0800476	0.525439
C1_06450C_A	CJI97_000607	RPS14B	30515006	0.0797185	0.683077
C2_09300W_A	CJI97_003100	MED18	3644103	0.0796848	0.412693
C1_03110W_A	CJI97_005042	RPL6	30514975	0.0795495	0.693435
C3_01530C_A	CJI97_000183	CAS4	3636568	0.0795464	0.456505
C4_07110C_A	CJI97_003857	PDA1	3642902	0.0794698	0.497008
C1_11440C_A	CJI97_001135	GIN1	3644539	0.0793751	0.737189
C4_06200W_A	CJI97_000924	C4_06200W_A	30515282	0.0790506	0.723251
C3_06280W_A	CJI97_000048	C3_06280W_A	3642238	0.0787488	0.590041
C2_07510W_A	CJI97_001461	C2_07510W_A	3645208	0.0786944	0.512242
C1_00500C_A	CJI97_002611	GLO1	3639312	0.0785138	0.414594
C3_07060W_A	CJI97_004699	FESUR1	3638514	0.0782766	0.428133
C4_05030C_A	CJI97_005298	SSK2	3641144	0.0782636	0.455222
C4_06160W_A	CJI97_000927	C4_06160W_A	3642819	0.0780841	0.496814
C3_07710W_A	CJI97_004641	ABD1	3638456	0.078014	0.409934
C1_02860C_A	CJI97_003338	YKT6	3636863	0.077988	0.387416
C1_03440C_A	CJI97_001327	C1_03440C_A	3636908	0.077982	0.516432
C1_01080W_A	CJI97_003474	C1_01080W_A	3640173	0.0779689	0.543234
C2_04860W_A	CJI97_003271	PZF1	3648113	0.0776923	0.441025
C2_00300C_A	CJI97_001659	CKB1	3638799	0.0773048	0.373121
C7_01600W_A	CJI97_004723	C7_01600W_A	3637036	0.077272	0.5376
C2_06140C_A	CJI97_001385	C2_06140C_A	3644082	0.0772366	0.605835
C3_07270C_A	CJI97_004683	UBI4	3638432	0.0772039	0.516177
C2_00950C_A	CJI97_003413	RFC5	3638890	0.0771505	0.523057
CR_01650W_A	CJI97_002422	URA5	3640087	0.0771235	0.56405
C1_14310W_A	CJI97_002297	C1_14310W_A	3643315	0.0770467	0.513773
C1_02900C_A	CJI97_003334	C1_02900C_A	3636869	0.0770199	0.4391
C4_00330C_A	CJI97_004329	C4_00330C_A	30515227	0.0769324	0.437195
C1_05180C_A	CJI97_002072	C1_05180C_A	30514990	0.0768937	0.457744
C1_04830W_A	CJI97_004963	SEC21	3644786	0.0767554	0.505533
C1_01800W_A	CJI97_004792	C1_01800W_A	3645407	0.0766786	0.42131
C5_05300W_A	CJI97_001126	RIB5	3636499	0.0764954	0.393956
C1_07400C_A	CJI97_001693	C1_07400C_A	3644464	0.0764774	0.439432
CR_08060C_A	CJI97_000103	VPS21	3642092	0.0764667	0.454502
C4_01970W_A	CJI97_001577	C4_01970W_A	3635663	0.0764245	0.57635
C3_07810C_A	CJI97_005249	SEC61	3647462	0.0761	0.468785
C3_04300C_A	CJI97_005597	POL1	3635144	0.0759223	0.665306
C6_00090W_A	CJI97_002786	C6_00090W_A	3647898	0.0758325	0.579586
C1_01550W_A	CJI97_000531	VPS17	3640218	0.0758179	0.404789
C7_03320C_A	CJI97_003862	MED16	3646725	0.0758136	0.382222
C3_06890W_A	CJI97_001378	PMT2	3638538	0.0757509	0.503361
C7_02560W_A	CJI97_001050	C7_02560W_A	3637016	0.0750595	0.460593
C3_01750C_A	CJI97_002561	BRO1	3636590	0.0749587	0.412693
C1_02530C_A	CJI97_003808	DIP5	3636798	0.0746496	0.777844
C1_10860C_A	CJI97_000256	ADA2	3644450	0.0745907	0.454648
C2_07540W_A	CJI97_001459	C2_07540W_A	3645222	0.0745127	0.450878
C1_08560W_A	CJI97_000265	TCP1	3646499	0.0743922	0.511733
C2_00110W_A	CJI97_004120	C2_00110W_A	3647921	0.074338	0.575445
CR_04920W_A	CJI97_002149	CR_04920W_A	3648207	0.074265	0.456699
C1_03840W_A	CJI97_005067	C1_03840W_A	30514984	0.0742622	0.61266
C2_03460C_A	CJI97_004337	C2_03460C_A	3637348	0.0741198	0.460593
C1_07170C_A	CJI97_001822	ZCF23	3644477	0.073854	0.518175
C2_04160W_A	CJI97_000884	C2_04160W_A	3637331	0.0738313	0.452146
C5_00440C_A	CJI97_003067	VPS2	3641546	0.0736837	0.399006
C3_04450C_A	CJI97_000710	C3_04450C_A	3635207	0.0735985	0.480694
C5_03400C_A	CJI97_004145	C5_03400C_A	30515308	0.0735935	0.417926
C4_02920W_A	CJI97_001187	C4_02920W_A	3637878	0.0735474	0.399006
C2_08120W_A	CJI97_000498	MAF1	3642332	0.0734941	0.397534
C3_07790W_A	CJI97_000991	STD1	3647459	0.0734528	0.582354
C5_02270W_A	CJI97_004755	THR4	3637711	0.073373	0.499752
C2_00970C_A	CJI97_003415	UBP13	3638879	0.0733612	0.419862
C3_07760C_A	CJI97_000793	C3_07760C_A	3638450	0.073246	0.440696
C7_00140C_A	CJI97_000915	C7_00140C_A	3637974	0.0732002	0.405294
C2_09640W_A	CJI97_001936	PMI1	3643795	0.0731217	0.53694
C4_03050C_A	CJI97_000218	C4_03050C_A	3637930	0.073102	0.433539
C2_05850C_A	CJI97_003250	C2_05850C_A	3647472	0.0729739	0.470725
C3_02370C_A	CJI97_001444	ALR1	3636616	0.0729468	0.547464
C2_02500W_A	CJI97_002434	C2_02500W_A	3635816	0.0726877	0.449876
CR_03160W_A	CJI97_003378	CR_03160W_A	3645117	0.072488	0.454123
C6_02790C_A	CJI97_001167	C6_02790C_A	3639245	0.0724564	0.485362
C2_03210W_A	CJI97_004853	C2_03210W_A	30515098	0.0724103	0.439536
C1_00330C_A	CJI97_002644	C1_00330C_A	3639296	0.0723978	0.44249
C2_05980C_A	CJI97_003256	C2_05980C_A	3644075	0.0723826	0.509629
C7_01420W_A	CJI97_001643	GIR2	3636962	0.0719708	0.52085
C5_01200W_A	CJI97_000430	C5_01200W_A	3642657	0.071927	0.536167
C2_04850C_A	CJI97_004845	C2_04850C_A	3648114	0.0718705	0.508659
C1_13580W_A	CJI97_000645	SEC18	3636208	0.0716979	0.500023
C5_01230C_A	CJI97_005398	C5_01230C_A	3642618	0.0716495	0.44849
C3_00210C_A	CJI97_005110	C3_00210C_A	3640560	0.0716466	0.455141
C3_06090C_A	CJI97_002314	OCH1	3641751	0.0716003	0.462459
C2_02020W_A	CJI97_001598	C2_02020W_A	3635769	0.0715694	0.439128
C1_00120C_A	CJI97_001334	TRP1	3639321	0.0713471	0.447154
CR_04910W_A	CJI97_002150	CDC43	3648206	0.0712488	0.477992
C1_08910C_A	CJI97_004250	C1_08910C_A	3634926	0.0711946	0.510286
C7_01710W_A	CJI97_005177	C7_01710W_A	3637012	0.0711558	0.481478
C2_04140W_A	CJI97_000886	CHS5	3637333	0.0710511	0.494935
C2_00430C_A	CJI97_001587	DPB4	3638818	0.0709098	0.526581
C1_08220W_A	CJI97_002944	CCR4	3640749	0.0708447	0.511566
C4_06170C_A	CJI97_000926	C4_06170C_A	3642818	0.0707401	0.466445
C2_08130W_A	CJI97_004531	ARA1	3642331	0.0707213	0.502278
C4_06460C_A	CJI97_003628	C4_06460C_A	3642791	0.0706116	0.520896
CR_06760C_A	CJI97_005212	LSC2	3646618	0.0705943	0.56308
C7_03370C_A	CJI97_000861	C7_03370C_A	3646720	0.0705846	0.567418
C1_06510C_A	CJI97_000609	C1_06510C_A	3639549	0.0704799	0.477193
C2_08190W_A	CJI97_005369	VMA5	3642316	0.0704292	0.431745
C1_12370W_A	CJI97_004104	C1_12370W_A	3642061	0.070406	0.450878
C3_02110W_A	CJI97_005419	RPL12	3636659	0.0703219	0.674377
CR_06000W_A	CJI97_000663	SOK1	3642495	0.0703198	0.55661
C1_14000C_A	CJI97_005538	DOA4	3643337	0.0703018	0.431194
C2_07080C_A	CJI97_002854	C2_07080C_A	3643502	0.0701438	0.456823
C1_13170C_A	CJI97_002221	MSH6	3636161	0.070026	0.486998
C5_03060C_A	CJI97_005621	TNA1	3637827	0.069655	0.73892
C1_08790W_A	CJI97_004677	TPO3	3634790	0.0690951	0.65289
C3_02580C_A	CJI97_005134	C3_02580C_A	3638376	0.0688497	0.680253
C3_01600W_A	CJI97_002551	PPH21	3636665	0.0686639	0.515291
C6_04180W_A	CJI97_001550	C6_04180W_A	3648176	0.0686505	0.666063
C1_11870W_A	CJI97_001743	MUP1	3642008	0.0685963	0.563106
C3_01390C_A	CJI97_003385	GEA2	3636646	0.0685294	0.536167
C1_08610C_A	CJI97_001253	C1_08610C_A	3646512	0.0682341	0.625761
C3_07630C_A	CJI97_004644	C3_07630C_A	3638491	0.0682287	0.440044
CR_08050C_A	CJI97_000104	CR_08050C_A	3644133	0.0681893	0.428556
C1_12660W_A	CJI97_002048	C1_12660W_A	3646835	0.0680333	0.501725
C5_03860W_A	CJI97_000671	HAM1	3647224	0.0679273	0.604033
C6_00360C_A	CJI97_000527	C6_00360C_A	3646083	0.0678799	0.536167
C1_07180W_A	CJI97_003941	CCS1	3644476	0.0677704	0.466439
CR_06540W_A	CJI97_004035	KIP1	3645261	0.0677436	0.522335
C6_02720C_A	CJI97_001172	C6_02720C_A	3639212	0.0676867	0.469718
C3_07680W_A	CJI97_001395	C3_07680W_A	3638459	0.0676432	0.532527
C7_03350C_A	CJI97_000642	C7_03350C_A	3646722	0.067224	0.547404
C4_02270C_A	CJI97_001184	BFR1	3635579	0.0671318	0.708114
C7_03570W_A	CJI97_002308	ARG4	3646237	0.0670383	0.475127
C7_00750W_A	CJI97_003360	ACB1	30515350	0.0669543	0.553279
C1_06930W_A	CJI97_003471	PGA63	3639524	0.0668904	0.623872
C4_02090C_A	CJI97_001208	C4_02090C_A	3635642	0.0668873	0.513773
CR_10110W_A	CJI97_002816	CHT3	3638967	0.0667702	0.726522
C4_01660W_A	CJI97_005316	C4_01660W_A	3635712	0.0667652	0.567543
C3_01720C_A	CJI97_002563	C3_01720C_A	3636601	0.0666228	0.581226
C1_08060W_A	CJI97_001623	OFR1	3640710	0.0665959	0.503075
C3_02840W_A	CJI97_004645	C3_02840W_A	3638331	0.0664508	0.501889
C7_00410C_A	CJI97_000229	C7_00410C_A	3638033	0.0662683	0.711235
C1_09990W_A	CJI97_003982	SAC1	3634864	0.0661032	0.52029
C1_13250W_A	CJI97_002228	C1_13250W_A	3636143	0.0661027	0.548421
CR_04450C_A	CJI97_002107	CR_04450C_A	3640987	0.0660904	0.505533
CR_05780W_A	CJI97_002363	VMA2	3646710	0.0658688	0.545954
C2_02270C_A	CJI97_003730	C2_02270C_A	3635805	0.0656506	0.644259
C2_08050C_A	CJI97_002125	SIT1	3642307	0.065643	0.652468
C6_04170C_A	CJI97_003072	SEC5	3648178	0.0656131	0.503361
C5_02830W_A	CJI97_000529	C5_02830W_A	3637809	0.0655654	0.530422
C4_04930C_A	CJI97_004709	C4_04930C_A	3641170	0.0655115	0.578947
C1_03920C_A	CJI97_000629	C1_03920C_A	3646413	0.0655086	0.614327
C3_06610W_A	CJI97_000844	C3_06610W_A	3642248	0.0655021	0.552387
C2_05890C_A	CJI97_003252	IDP1	3647474	0.0652897	0.562141
CR_10820W_A	CJI97_001354	CR_10820W_A	3638958	0.0650556	0.56405
C3_03400C_A	CJI97_001281	VTI1	3638352	0.0649871	0.500645
CR_03990C_A	CJI97_002502	GCD1	3640965	0.064938	0.487283
C1_00980W_A	CJI97_005435	C1_00980W_A	30514959	0.0649098	0.561179
C3_07000W_A	CJI97_004705	RPD31	3638520	0.0647771	0.491069
C5_04890C_A	CJI97_004380	C5_04890C_A	3636415	0.0646303	0.504058
C2_01820C_A	CJI97_000163	C2_01820C_A	3635831	0.0646292	0.523006
C7_02550C_A	CJI97_001049	C7_02550C_A	3637018	0.0644443	0.5338
C2_04800C_A	CJI97_003021	MDM10	3647778	0.0644257	0.572914
C3_01890C_A	CJI97_002404	C3_01890C_A	3636561	0.0641219	0.60876
C6_01340C_A	CJI97_005490	C6_01340C_A	30515331	0.0639836	0.530869
C4_01780C_A	CJI97_005322	C4_01780C_A	3635582	0.0639776	0.579023
C1_07230W_A	CJI97_004293	PHO15	3644459	0.0639635	0.478931
C2_00590W_A	CJI97_001582	C2_00590W_A	3638851	0.063822	0.488006
C4_00050W_A	CJI97_003612	C4_00050W_A	3648060	0.0635628	0.530879
C1_01130W_A	CJI97_003478	C1_01130W_A	3640178	0.0635575	0.525002
C5_00490C_A	CJI97_000443	BUD2	3641541	0.0634761	0.549404
CR_10850C_A	CJI97_001356	ATP16	3638963	0.0632332	0.588776
C5_00620W_A	CJI97_002241	C5_00620W_A	3641584	0.0631911	0.604033
C2_06210C_A	CJI97_003176	SER1	3646909	0.0631803	0.550603
C1_04890W_A	CJI97_004967	YBN5	3644781	0.0631009	0.597305
C4_01730C_A	CJI97_005320	C4_01730C_A	3635588	0.0630114	0.634468
C7_01410C_A	CJI97_001642	NBP2	3636963	0.0630039	0.621274
C2_04870C_A	CJI97_003272	C2_04870C_A	3648111	0.0626791	0.557982
C4_04550C_A	CJI97_004274	OMA1	3641106	0.0626495	0.512685
CR_10710C_A	CJI97_001347	VPS52	3638996	0.0626011	0.517711
C6_03340C_A	CJI97_003057	GLC3	3639200	0.0625621	0.632699
C1_03020C_A	CJI97_003324	RPL13	3636841	0.0625318	0.75873
C6_01610W_A	CJI97_005470	ANB1	3641648	0.0624942	0.719578
C4_05750C_A	CJI97_004576	LEA1	3641807	0.0623711	0.579906
C1_08460C_A	CJI97_000271	UPC2	3646489	0.0622621	0.558001
C4_04430W_A	CJI97_005233	MRP8	3641178	0.0620232	0.521163
C1_11640C_A	CJI97_005344	DPP2	3645341	0.0620191	0.581129
C1_09750W_A	CJI97_002798	C1_09750W_A	3634822	0.0618485	0.497008
C1_08900W_A	CJI97_003135	C1_08900W_A	3634925	0.0615327	0.593467
C2_08260W_A	CJI97_005157	C2_08260W_A	3642345	0.0615281	0.557946
C1_04490W_A	CJI97_002396	C1_04490W_A	3646145	0.0614037	0.600115
C1_09840C_A	CJI97_002794	C1_09840C_A	3634848	0.0611312	0.548421
C5_03070W_A	CJI97_004135	RPS5	3637700	0.0610588	0.773612
C7_03080W_A	CJI97_001093	LMO1	3641403	0.0607976	0.520144
CR_08910C_A	CJI97_004795	RPN7	3641909	0.060658	0.562141
C1_09720W_A	CJI97_002796	URA1	3634819	0.0606081	0.644891
C1_13770C_A	CJI97_002058	C1_13770C_A	3636139	0.0604341	0.555209
C6_02050W_A	CJI97_003755	DBR1	3647560	0.0601418	0.553923
C4_01460C_A	CJI97_004518	C4_01460C_A	3635622	0.0600361	0.542856
CR_08930C_A	CJI97_004797	CR_08930C_A	3641913	0.0600189	0.518993
C1_00620W_A	CJI97_003316	MOB2	3639381	0.0597954	0.622566
C5_04700C_A	CJI97_004359	MES1	3636516	0.059734	0.548421
C7_00270W_A	CJI97_000436	C7_00270W_A	3637977	0.0596924	0.511197
C5_02300C_A	CJI97_002093	RET2	3637714	0.0596421	0.576053
CR_03720W_A	CJI97_005310	TAL1	3643225	0.0595834	0.62393
C2_05940C_A	CJI97_003255	VPS33	3647477	0.05946	0.53694
C1_09580C_A	CJI97_004220	LIP1	3634888	0.0594533	0.662895
C3_04400C_A	CJI97_005590	NUP85	3635175	0.0592945	0.569005
C4_05550C_A	CJI97_003293	GVP36	3641772	0.059241	0.618745
C2_01530C_A	CJI97_003938	C2_01530C_A	3635803	0.0591152	0.573329
C2_03240C_A	CJI97_000511	ROM2	3637434	0.0585406	0.62674
C1_08820C_A	CJI97_002384	C1_08820C_A	3634793	0.0582785	0.602249
C7_02130W_A	CJI97_004771	C7_02130W_A	3636997	0.0580179	0.702645
CR_00830W_A	CJI97_001041	CR_00830W_A	3640412	0.0579451	0.64299
C2_10210C_A	CJI97_003520	RAS1	3643927	0.0579281	0.550666
C4_04270W_A	CJI97_000299	C4_04270W_A	3646847	0.0576431	0.680175
CR_00370W_A	CJI97_004670	CR_00370W_A	3639684	0.0573946	0.642227
C2_07320W_A	CJI97_001469	ARP3	3643479	0.0573379	0.604092
C7_04030C_A	CJI97_002183	KAP120	3643110	0.0572391	0.574111
C1_02060W_A	CJI97_000493	C1_02060W_A	30514968	0.0572022	0.553279
C2_06190W_A	CJI97_003178	ILV1	3646918	0.057144	0.587868
C1_02740C_A	CJI97_002648	C1_02740C_A	3636827	0.0571263	0.528689
C1_14120C_A	CJI97_003389	RBE1	3643317	0.0571111	0.567493
C4_03850W_A	CJI97_000310	C4_03850W_A	3647853	0.0570566	0.537504
C1_08380W_A	CJI97_003683	TEF2	3646502	0.0567895	0.678545
C5_05150C_A	CJI97_003834	C5_05150C_A	3636461	0.0566502	0.578094
CR_02560C_A	CJI97_001992	ASG1	3647687	0.056629	0.55928
C3_00270C_A	CJI97_005104	C3_00270C_A	3640527	0.0565693	0.536106
C1_07630W_A	CJI97_005515	C1_07630W_A	3646660	0.0561491	0.610149
C4_02530W_A	CJI97_002447	ARG83	3637862	0.0561197	0.547404
C2_04480W_A	CJI97_004852	C2_04480W_A	3645464	0.0559918	0.623077
C1_12380C_A	CJI97_004103	WRS1	3642060	0.0559048	0.613151
C2_10790C_A	CJI97_005211	C2_10790C_A	3641242	0.0559023	0.574178
C4_04920W_A	CJI97_002774	C4_04920W_A	3641172	0.0553987	0.607081
C4_07050W_A	CJI97_005393	YDC1	3642962	0.0551611	0.643321
C4_02770C_A	CJI97_001569	C4_02770C_A	3637903	0.0550781	0.663158
CR_07670W_A	CJI97_000904	CR_07670W_A	3647255	0.0549734	0.567493
C6_00870C_A	CJI97_003514	ILV5	3644012	0.0547561	0.837908
C7_03940C_A	CJI97_004226	CLB4	3643102	0.0547136	0.756963
C1_12450C_A	CJI97_004097	IRA2	3642011	0.0546879	0.644891
CR_04000W_A	CJI97_002503	RPT4	3640966	0.0546153	0.62429
CR_03930C_A	CJI97_002496	CR_03930C_A	3640957	0.054474	0.581056
C1_05390C_A	CJI97_004932	C1_05390C_A	3642479	0.0544689	0.575153
C3_04950W_A	CJI97_001819	ARF2	3635271	0.0541334	0.655638
CR_07720C_A	CJI97_004325	CDC45	3648293	0.0541039	0.603751
C6_02260C_A	CJI97_002585	SEC27	3645870	0.054059	0.655638
CR_09550C_A	CJI97_001980	NUO1	3647100	0.0540569	0.622566
C1_02650W_A	CJI97_000058	C1_02650W_A	3636818	0.0540499	0.606373
C2_09840W_A	CJI97_001029	MTW1	3643783	0.0537795	0.631985
CR_04660C_A	CJI97_002180	UGP1	3648144	0.0537429	0.660356
CR_01680C_A	CJI97_002425	CDC4	3640125	0.0536603	0.604033
C2_07550W_A	CJI97_001458	C2_07550W_A	3645221	0.0535787	0.630203
C1_08380W_A	CJI97_004873	TEF2	3646502	0.0535266	0.742231
C1_04980C_A	CJI97_004958	C1_04980C_A	3647529	0.0534402	0.627087
C6_02440C_A	CJI97_001541	PRP45	3639166	0.0533713	0.635683
C4_04480C_A	CJI97_000932	EFB1	3641125	0.053281	0.748177
C2_02000W_A	CJI97_001600	C2_02000W_A	3635767	0.0532797	0.624243
C4_04650W_A	CJI97_004276	C4_04650W_A	3641152	0.053053	0.61801
CR_08690C_A	CJI97_004989	ECI1	3642128	0.0529752	0.678867
C1_10350C_A	CJI97_003679	C1_10350C_A	3634835	0.0529109	0.578947
C5_01720C_A	CJI97_001147	RCY1	3643731	0.0526891	0.621274
C3_07220C_A	CJI97_004688	PRO2	3638532	0.0526684	0.683295
CR_09560C_A	CJI97_001653	CR_09560C_A	3647099	0.0526384	0.639587
CR_01470W_A	CJI97_003574	CSP37	3640098	0.0526001	0.6849
C5_05130C_A	CJI97_003836	C5_05130C_A	3636459	0.0522553	0.626313
C1_03220C_A	CJI97_001865	BMH1	3636810	0.0521509	0.683295
C2_02360C_A	CJI97_003722	C2_02360C_A	3635824	0.0519214	0.74078
C3_04440C_A	CJI97_005586	C3_04440C_A	3635205	0.0519156	0.777372
C5_02070C_A	CJI97_002602	C5_02070C_A	3643746	0.0518278	0.623077
CR_10800C_A	CJI97_001352	CR_10800C_A	3638948	0.0517154	0.567493
C5_01050C_A	CJI97_002864	C5_01050C_A	3642648	0.0514318	0.716479
C6_01100W_A	CJI97_004761	SEC9	3644052	0.0512654	0.666046
C4_01820C_A	CJI97_000019	C4_01820C_A	3635594	0.0510571	0.622555
C5_00200C_A	CJI97_001302	BDF1	3641592	0.0509464	0.902219
C3_01850W_A	CJI97_002405	C3_01850W_A	3636565	0.05072	0.697529
C1_05020C_A	CJI97_003953	ARG2	3647533	0.0506713	0.598523
C4_01010C_A	CJI97_003935	DAG7	3635607	0.0503539	0.688984
C2_08200W_A	CJI97_000042	C2_08200W_A	3648342	0.05028	0.826611
C2_03380W_A	CJI97_004348	PAN1	3637386	0.0500687	0.673115
C4_05390W_A	CJI97_000149	C4_05390W_A	3646951	0.0499002	0.632277
C3_03930W_A	CJI97_003915	C3_03930W_A	3645657	0.0498902	0.705962
C1_12120W_A	CJI97_002387	C1_12120W_A	3642053	0.0498687	0.662556
C1_12930C_A	CJI97_004203	C1_12930C_A	3636156	0.0498045	0.706644
C1_05720W_A	CJI97_004878	C1_05720W_A	30515000	0.0493911	0.768112
C1_11000C_A	CJI97_001251	C1_11000C_A	3644422	0.0493483	0.750457
C5_02900W_A	CJI97_000833	C5_02900W_A	3637747	0.0491524	0.87928
C5_04660C_A	CJI97_004462	TIP1	3636512	0.049121	0.626313
C1_10930C_A	CJI97_000243	UBA4	3644432	0.0490507	0.671989
C1_10820C_A	CJI97_000252	C1_10820C_A	3644435	0.0489949	0.647917
C3_06430W_A	CJI97_002115	APN1	3642263	0.0488601	0.619493
C5_05400W_A	CJI97_005326	APM1	3636424	0.0487149	0.674432
C4_00290C_A	CJI97_003535	C4_00290C_A	3644994	0.0485281	0.636485
C5_02150C_A	CJI97_004129	ORC4	3637753	0.0482897	0.619286
C1_07270W_A	CJI97_001724	SEC34	3644455	0.0482062	0.602009
C2_00550W_A	CJI97_001596	C2_00550W_A	3638855	0.0481463	0.625761
C1_05710C_A	CJI97_004879	UGA4	3639894	0.0479836	0.730469
C5_05020C_A	CJI97_004391	C5_05020C_A	3636486	0.0479584	0.607374
C2_07310W_A	CJI97_001470	CCT5	3643478	0.0478943	0.670921
CR_07690W_A	CJI97_000902	CR_07690W_A	3648194	0.0476557	0.672087
C3_00890C_A	CJI97_001907	C3_00890C_A	3647753	0.0472131	0.621656
C5_04350C_A	CJI97_004423	C5_04350C_A	3636482	0.0470459	0.769985
C2_01260W_A	CJI97_003116	C2_01260W_A	3638792	0.0470028	0.716479
C1_07470C_A	CJI97_003228	C1_07470C_A	3646668	0.0469161	0.687162
C1_06670W_A	CJI97_003838	C1_06670W_A	3639541	0.0468417	0.722972
C2_05280C_A	CJI97_002012	GPI19	3643471	0.0467813	0.795136
C1_04280C_A	CJI97_003441	C1_04280C_A	3644709	0.0467198	0.656585
C3_04820C_A	CJI97_001965	SEC7	3635220	0.0466834	0.690818
C2_07950W_A	CJI97_004285	SEH1	3642290	0.0466215	0.672355
CR_05640C_A	CJI97_005201	CR_05640C_A	3646690	0.0464649	0.785436
CR_02040W_A	CJI97_000754	PRK1	3640153	0.0463411	0.630203
C5_03620W_A	CJI97_001757	BTS1	3646982	0.0459475	0.664936
C2_00640W_A	CJI97_000688	C2_00640W_A	3638847	0.0457981	0.704246
C1_00070W_A	CJI97_001340	MVD	3639306	0.0457564	0.659833
C5_00290W_A	CJI97_001301	DUS4	3641580	0.0457402	0.805185
C6_03600C_A	CJI97_004538	C6_03600C_A	3640295	0.0455999	0.900043
C3_01450C_A	CJI97_000182	MET18	3636631	0.0455433	0.680175
C2_06910W_A	CJI97_004871	YPT72	3643523	0.0453088	0.652869
C7_02980C_A	CJI97_000737	SFI1	3641385	0.0452622	0.658084
CR_08860W_A	CJI97_000690	PDK2	3641876	0.0452138	0.723251
C1_00780C_A	CJI97_005030	HGC1	3639349	0.0451737	0.754353
C2_02100W_A	CJI97_001414	SNF2	3635855	0.0451279	0.675228
CR_08430W_A	CJI97_000128	CR_08430W_A	3642120	0.0449932	0.643915
C1_02910C_A	CJI97_003333	C1_02910C_A	3636829	0.044915	0.693784
C1_03480C_A	CJI97_002238	AGE1	3636913	0.0449031	0.645792
C3_05730C_A	CJI97_002292	LAC1	3641717	0.0448878	0.664913
CR_05080W_A	CJI97_002751	VMA13	30515402	0.0447565	0.690094
C1_13520C_A	CJI97_000481	MCU1	3636169	0.0446533	0.730647
C5_00340W_A	CJI97_001296	C5_00340W_A	3641555	0.0446149	0.655863
C2_03260W_A	CJI97_004440	C2_03260W_A	3637432	0.0445128	0.709992
C5_01170W_A	CJI97_000427	C5_01170W_A	3642662	0.0443921	0.697529
C1_09380W_A	CJI97_003268	RIM20	3634809	0.0443576	0.633934
C1_02830W_A	CJI97_003345	C1_02830W_A	3636876	0.0443361	0.722972
C3_06970W_A	CJI97_004708	C3_06970W_A	3638506	0.0441047	0.673115
C4_02060C_A	CJI97_001204	TFG1	3635645	0.0439234	0.650334
C1_09630W_A	CJI97_004289	IDH1	3634893	0.0437724	0.738898
C4_02980W_A	CJI97_001191	TYS1	3637870	0.0436068	0.700391
C1_03500W_A	CJI97_003742	YPT1	3636915	0.043363	0.700964
C1_11490C_A	CJI97_003914	BTA1	3645347	0.0430019	0.728809
C3_06010W_A	CJI97_002578	CAM1	3641734	0.0428616	0.765967
CR_08410W_A	CJI97_000126	CR_08410W_A	3642116	0.0428304	0.680175
C3_05000W_A	CJI97_004528	RDI1	3635167	0.0427549	0.687699
C2_00390C_A	CJI97_001665	C2_00390C_A	3638822	0.0427536	0.707641
CR_07760W_A	CJI97_002614	CR_07760W_A	30515431	0.0427087	0.775555
C3_00720W_A	CJI97_002911	PMA1	3640531	0.0426787	0.759804
C4_02470C_A	CJI97_001198	C4_02470C_A	3637869	0.0426181	0.704645
CR_02690W_A	CJI97_004146	CR_02690W_A	3642574	0.042453	0.724292
C2_03130W_A	CJI97_002830	C2_03130W_A	3642993	0.0424478	0.784014
C1_04030W_A	CJI97_002190	C1_04030W_A	3646428	0.0421443	0.738415
C6_00640C_A	CJI97_005481	C6_00640C_A	3647134	0.0421077	0.675228
C3_05760W_A	CJI97_002289	C3_05760W_A	3641720	0.0419586	0.671989
C3_06120C_A	CJI97_002317	GDA1	3641762	0.0417053	0.730469
CR_10270C_A	CJI97_002823	AHA1	3638933	0.0414964	0.764108
C2_09710C_A	CJI97_001942	C2_09710C_A	3643786	0.0414682	0.666403
C7_02570C_A	CJI97_001051	RBP1	3647647	0.0412627	0.720533
C4_05850C_A	CJI97_004580	C4_05850C_A	3641791	0.0411219	0.795625
C4_07100C_A	CJI97_003856	C4_07100C_A	3642903	0.0411132	0.678666
C1_12590W_A	CJI97_003821	ATP20	3647602	0.0410337	0.749909
CR_00080W_A	CJI97_002730	MIS12	3639669	0.0408221	0.72875
CR_04560C_A	CJI97_002113	CR_04560C_A	3640946	0.0406809	0.719578
C1_01770W_A	CJI97_004789	MAK32	3645411	0.0405858	0.716922
C5_04780W_A	CJI97_004368	ASH2	3636445	0.040272	0.697602
C2_07190C_A	CJI97_002841	C2_07190C_A	3643513	0.0402567	0.756963
C5_00480C_A	CJI97_000444	SEC14	3641542	0.0401609	0.755785
C5_05380W_A	CJI97_005328	RPN5	3636405	0.0400999	0.707817
CR_01210C_A	CJI97_004305	HSE1	3640407	0.0398108	0.756963
C1_01070C_A	CJI97_003473	C1_01070C_A	3640172	0.0397608	0.71681
C4_00440C_A	CJI97_003488	OPT7	3645008	0.0395187	0.723251
CR_00240W_A	CJI97_002663	LSM6	30515363	0.0394889	0.750457
C4_01130C_A	CJI97_003661	C4_01130C_A	3635682	0.0392317	0.713637
CR_03680C_A	CJI97_004599	SMC1	3643221	0.0391227	0.773657
C2_09510C_A	CJI97_000098	C2_09510C_A	3643816	0.039111	0.685067
C1_04090C_A	CJI97_005221	C1_04090C_A	3644697	0.0391045	0.726194
C7_01760C_A	CJI97_005181	ISU1	3637007	0.0390984	0.765078
C4_00460C_A	CJI97_003608	C4_00460C_A	3645010	0.0389348	0.695313
C7_00590W_A	CJI97_001447	C7_00590W_A	3637994	0.0388625	0.704885
CR_06770C_A	CJI97_002267	CR_06770C_A	3647313	0.03883	0.765248
C2_08010W_A	CJI97_004196	BLM3	3642310	0.0385696	0.764779
C3_00240C_A	CJI97_005107	GLO3	3640556	0.038483	0.742081
C1_11220C_A	CJI97_005381	TIM50	3644530	0.0384249	0.758053
C2_04290W_A	CJI97_005632	RIM11	3648277	0.0380391	0.829214
C6_04270W_A	CJI97_003079	CDC39	3646278	0.038018	0.777372
C4_00810C_A	CJI97_004490	C4_00810C_A	3645742	0.0379692	0.721252
C2_01400C_A	CJI97_003928	ESC4	3635727	0.0378624	0.827311
C3_00100W_A	CJI97_002443	C3_00100W_A	3640567	0.0376894	0.750457
C5_00630C_A	CJI97_002242	EXO1	3641583	0.0376358	0.824746
C4_06500W_A	CJI97_001559	CDC68	3642787	0.0376115	0.759633
C1_06520C_A	CJI97_000612	BPH1	3639547	0.0375235	0.719162
C2_10670W_A	CJI97_003651	C2_10670W_A	3641251	0.0375096	0.754353
C5_05220W_A	CJI97_004051	CAG1	3636469	0.0373959	0.702645
C5_05230C_A	CJI97_004050	C5_05230C_A	3636470	0.0371666	0.777372
C6_03150C_A	CJI97_003789	C6_03150C_A	3639257	0.0371612	0.738101
C1_12790C_A	CJI97_000512	FEN1	3646829	0.0370248	0.718043
C2_08850C_A	CJI97_005267	C2_08850C_A	3643890	0.037018	0.713777
C5_04770W_A	CJI97_000497	C5_04770W_A	3636444	0.0367635	0.730517
C5_03290C_A	CJI97_003007	C5_03290C_A	30515307	0.0367363	0.857587
C1_12340C_A	CJI97_004087	MRPS9	3642064	0.0366817	0.746445
C2_10850C_A	CJI97_001102	C2_10850C_A	3641232	0.0366269	0.74262
C4_00340W_A	CJI97_004330	PTC7	3645000	0.0365891	0.712923
C2_04760W_A	CJI97_003018	KIC1	3647784	0.0365567	0.704469
CR_00120C_A	CJI97_002734	MKC1	3639710	0.0365021	0.757312
C6_00100C_A	CJI97_002785	HET1	3647897	0.0363486	0.749593
C2_03100W_A	CJI97_002827	EFT2	3642998	0.0362507	0.777372
C5_00110C_A	CJI97_002833	THS1	3647882	0.036206	0.777488
C3_06360C_A	CJI97_000650	CYP5	3642257	0.036084	0.726501
C7_01660C_A	CJI97_004720	C7_01660C_A	3636983	0.0357448	0.758053
C1_05490C_A	CJI97_003772	C1_05490C_A	3642507	0.0356305	0.724292
C1_08120W_A	CJI97_004298	BUD6	3640727	0.0354997	0.738415
CR_06820W_A	CJI97_002262	CR_06820W_A	3647325	0.0354047	0.735113
C7_02240W_A	CJI97_005232	FMP45	3637004	0.03529	0.825244
C1_01420C_A	CJI97_001021	CRL1	3640238	0.0351955	0.805185
C2_09250W_A	CJI97_000684	C2_09250W_A	3644065	0.0351512	0.79477
C7_04260W_A	CJI97_002754	C7_04260W_A	3643160	0.034861	0.743854
C2_07470W_A	CJI97_001465	YCS4	3645196	0.0347635	0.797301
CR_07340C_A	CJI97_000574	CR_07340C_A	3646056	0.0347569	0.750137
[truncated: 2,639 more rows]
