# Supplementary material for: Transcriptome Signatures Predict Phenotypic Variations of Candida auris
Source: Front Cell Infect Microbiol. 2021 Apr 14;11:662563. doi: 10.3389/fcimb.2021.662563 (PMC8079977; doi:10.3389/fcimb.2021.662563)
Supplement: Supplementary file 7 [file Table_6.xlsx]

## Sheet: Legend
Supplementary Table 6. Upregulated genes in 470154 vs 470140 and GO enrichment analysis result - Related to Figure 3
Upregulated_genes (cut-off: FDR < 0.05 & log2 fold change > 0.58)
geneID	Gene ID in C.auris (B11221)
protAlbicans	Protein name in C.albicans
ANNOT_GENE_NAME	Gene name based on C.albicans BLASTp
function	Proposed gene function
length	Protein length
Ident	Identitiy (BLASTp)
Mismatches	Mismatches (BLASTp)
Gaps	Gaps (BLASTp)
qStart	Query start (BLASTp)
qEnd	Query end (BLASTp)
EValue	Evlaue (BLASTp)
Score	Score (BLASTp)
qCover	Query cover (BLASTp)
logFC	Log2-fold change 470154 vs 470140
logCPM	Average log2 CPM
FDR	False discovery rate (FDR) 470154 vs 470140
Result_GO (cut-off: FDR < 0.05 & log2 fold change > 0.58): GO enrichment analysis with upregulated genes in 470154 vs 470140
ID	GO identifier
Description	GO term name
GeneRatio	Number of genes enriched in the GO term relative to the total number of input genes from the dataset
BgRatio	Background ratio; total number of genes annotated to the GO term relative to the total number of genes in the database
p.adjust	p-value for the GO enrichment analysis adjusted for multiple testing (Benjamini-Hochberg)
qvalue	q-value for the GO enrichment analysis
geneID	Gene names from the input dataset enriched in the GO term
Count	Number of genes from the input dataset enriched in the GO term

## Sheet: Upregulated_genes
protAlbicans	geneID	GeneName	ANNOT_GENE_ENTREZ_ID	logFC	FDR
CR_07800W_A	CJI97_001086	SAP2	3647354	7.76757	0
C5_02630C_A	CJI97_001088	MNN1	3637784	4.38205	0
C3_05130C_A	CJI97_003172	THI4	3635160	2.32192	2.22568e-27
C6_04600W_A	CJI97_003911	DAC1	3645967	1.74697	2.91067e-17
C5_01360W_A	CJI97_001154	CFL4	3642639	1.73503	3.7664e-53
C3_05220W_A	CJI97_000167	CDR1	3635237	1.56852	6.46988e-42
C1_13160W_A	CJI97_002223	PSA2	3636159	1.47235	4.64676e-70
C1_13180W_A	CJI97_002222	C1_13180W_A	3636162	1.39437	5.21977e-21
C5_00660C_A	CJI97_001156	ERG11	3641571	1.27326	3.5813e-41
C6_04590C_A	CJI97_003910	NAG1	3645966	1.26932	1.13529e-31
C5_00650C_A	CJI97_001157	THR1	3641572	1.25853	1.72996e-41
C2_01000W_A	CJI97_002023	HGT7	3638876	1.21146	1.02937e-25
CR_04630C_A	CJI97_004567	DIT2	3640962	1.16346	1.69097e-30
C3_02850C_A	CJI97_001400	C3_02850C_A	3638332	1.16044	4.00563e-35
C5_00640C_A	CJI97_001158	SAM51	3641582	1.1401	7.68392e-50
CR_05900W_A	CJI97_001159	CR_05900W_A	3646681	1.114	2.6566e-56
CR_02070C_A	CJI97_001435	ADH5	3640156	1.08847	1.23107e-31
C6_02130C_A	CJI97_003140	CTF5	3647550	1.04658	3.01899e-53
C2_08590W_A	CJI97_003623	YWP1	3643915	1.02952	1.72188e-22
C1_08070W_A	CJI97_000479	CDR4	3640711	1.02708	2.74481e-34
C1_01140C_A	CJI97_003479	C1_01140C_A	3640202	1.02699	2.77795e-29
C1_10360C_A	CJI97_000839	C1_10360C_A	3634836	1.01967	9.83817e-28
C6_03230W_A	CJI97_004654	ARG3	3639180	1.01685	2.00282e-29
CR_07150W_A	CJI97_005308	GLK1	3648348	1.01605	7.58319e-31
C6_04580W_A	CJI97_003909	HXK1	3645964	1.00891	7.99241e-15
C7_02000C_A	CJI97_002616	C7_02000C_A	3636964	1.00794	3.78935e-05
CR_09350C_A	CJI97_002746	CR_09350C_A	3641901	1.00486	1.09742e-24
C3_03120C_A	CJI97_004979	DAL5	3638401	0.998941	5.39734e-16
C3_02310W_A	CJI97_002683	MEP1	3636553	0.978948	4.56299e-26
C1_03720C_A	CJI97_000686	C1_03720C_A	3648216	0.976056	6.90986e-33
CR_03270W_A	CJI97_004512	CR_03270W_A	3645101	0.926531	2.34686e-32
C3_02860W_A	CJI97_001401	THI6	3638333	0.925825	5.0506e-35
C2_04010C_A	CJI97_003700	HSP21	3637364	0.923499	2.12746e-24
C2_07130C_A	CJI97_002847	RCK2	3643507	0.917971	2.39395e-28
C1_09420W_A	CJI97_004241	LIP2	3634854	0.914319	2.33863e-08
C1_10290W_A	CJI97_004008	GCA1	3634903	0.910712	3.27963e-16
C6_00620W_A	CJI97_005480	FCA1	30515327	0.908341	2.05071e-34
CR_02020C_A	CJI97_004890	OPT1	3640150	0.907839	7.40529e-06
C4_06390W_A	CJI97_003341	SOU1	3642799	0.901901	9.40988e-25
C2_02590W_A	CJI97_003416	ZRT2	3635861	0.898036	1.04392e-30
C1_13870W_A	CJI97_001895	MET3	3636132	0.895844	2.33926e-16
C1_11530C_A	CJI97_001739	C1_11530C_A	3645334	0.881631	6.16143e-05
C3_04550C_A	CJI97_000286	CMK1	3635263	0.873551	7.19841e-24
C6_03270C_A	CJI97_003615	AYR2	3639184	0.873419	2.14234e-28
C7_02810W_A	CJI97_003511	PRX1	3641357	0.873286	9.90172e-09
C3_06700C_A	CJI97_002974	C3_06700C_A	3642247	0.862038	4.17298e-20
C7_00870W_A	CJI97_004568	C7_00870W_A	3638054	0.857658	0.000336243
CR_06860C_A	CJI97_005014	ARO10	3647320	0.846466	3.57736e-18
C3_07280C_A	CJI97_004682	C3_07280C_A	3638431	0.843087	1.02428e-19
C2_00860C_A	CJI97_003418	C2_00860C_A	3638805	0.837637	5.70837e-15
C3_06700C_A	CJI97_002956	C3_06700C_A	3642247	0.830033	1.70382e-15
C1_02110C_A	CJI97_001794	HGT2	3644579	0.819451	1.75384e-05
C4_00200C_A	CJI97_003587	MET15	3645031	0.812268	3.83562e-17
C6_01360W_A	CJI97_001917	C6_01360W_A	3641608	0.811323	8.01226e-15
C2_01750C_A	CJI97_000160	C2_01750C_A	3635734	0.809872	5.17057e-22
C3_00920W_A	CJI97_002436	ATO1	3647761	0.797583	3.7067e-16
C1_02220C_A	CJI97_000963	C1_02220C_A	3644595	0.774978	7.3853e-21
C2_03010C_A	CJI97_005048	RNR21	3643021	0.765774	4.62819e-09
C4_04590W_A	CJI97_002420	SCS7	3641157	0.760943	7.18882e-13
C1_11080W_A	CJI97_005384	C1_11080W_A	3644416	0.75863	1.17282e-18
C2_06940C_A	CJI97_002862	ARE2	3643526	0.755949	1.01573e-20
C5_00430W_A	CJI97_003066	MET14	3641547	0.744913	1.03721e-08
C2_10690W_A	CJI97_002534	TPS3	3641205	0.730418	6.5363e-15
C1_13140C_A	CJI97_004235	TYE7	3636203	0.727644	1.20956e-12
C1_01150C_A	CJI97_003480	C1_01150C_A	3640203	0.724791	5.73852e-23
C3_04910C_A	CJI97_001804	NCE102	3635267	0.712722	8.46189e-15
C2_03520C_A	CJI97_003528	ADAEC	3637342	0.709986	6.59331e-14
C4_05540W_A	CJI97_003292	HOM3	3641771	0.699909	2.07695e-09
C1_10400C_A	CJI97_000842	FGR41	3634839	0.696842	3.32163e-22
C1_02810W_A	CJI97_003347	RAD16	3636874	0.694006	5.09905e-19
C3_06470W_A	CJI97_004621	AAF1	3642284	0.681099	2.50256e-10
CR_10840C_A	CJI97_002680	XYL2	3638961	0.671236	8.66274e-14
C2_04940C_A	CJI97_000174	ITR1	3643440	0.670038	1.45887e-13
C2_03640W_A	CJI97_003526	UGA11	3637437	0.666161	5.07293e-21
C4_04500C_A	CJI97_000933	C4_04500C_A	3641123	0.655114	1.07368e-07
C5_02780W_A	CJI97_001510	C5_02780W_A	3637803	0.65446	3.90056e-06
C5_01360W_A	CJI97_005148	CFL4	3642639	0.644889	2.18421e-14
C1_11070W_A	CJI97_005383	PET127	3644417	0.644326	2.41779e-17
C7_01520W_A	CJI97_002850	FLU1	3637048	0.643877	4.23857e-15
C5_00130C_A	CJI97_002834	C5_00130C_A	3647881	0.643244	3.18108e-11
CR_04460C_A	CJI97_002110	CR_04460C_A	3640988	0.641728	2.28822e-15
C1_13480W_A	CJI97_000483	HSP70	3636229	0.641402	2.25548e-12
C4_04230W_A	CJI97_004622	C4_04230W_A	3646857	0.635572	1.1516e-10
C4_06580W_A	CJI97_001553	CBF1	3642779	0.633454	2.9025e-07
C1_10780C_A	CJI97_000239	HNT1	3644441	0.628999	5.74526e-15
C3_02360C_A	CJI97_003061	C3_02360C_A	3636617	0.628301	6.27663e-11
C5_00930C_A	CJI97_002938	TFS1	3642655	0.628184	1.31907e-13
C5_00870C_A	CJI97_002942	GIT4	3642635	0.623159	1.37728e-12
C4_04530C_A	CJI97_000936	PHR1	3641108	0.619219	4.5519e-09
C7_00230W_A	CJI97_003015	C7_00230W_A	3637982	0.619081	7.47212e-09
C5_02700W_A	CJI97_001565	CTA7	3637776	0.611611	5.23417e-10
C3_03470W_A	CJI97_002791	C3_03470W_A	3638306	0.611272	1.82565e-12
C6_02450W_A	CJI97_001537	C6_02450W_A	3639167	0.609544	7.93933e-15
C5_01840C_A	CJI97_004633	TAC1	3643755	0.607817	4.04406e-15
C3_06710W_A	CJI97_002958	C3_06710W_A	3638448	0.600012	0.0395583
C2_07140W_A	CJI97_002846	C2_07140W_A	3643508	0.600005	6.33406e-12
C7_01720W_A	CJI97_005178	C7_01720W_A	3637011	0.59926	9.06107e-14
C2_00960C_A	CJI97_003414	MXR1	3638881	0.59906	2.85318e-10
CR_00310C_A	CJI97_000037	CR_00310C_A	3639715	0.598449	8.84163e-06
C1_06840C_A	CJI97_003464	C1_06840C_A	30515012	0.595108	1.88091e-15
C4_07040W_A	CJI97_005392	C4_07040W_A	3642963	0.592109	1.55253e-05
C1_13880C_A	CJI97_002607	C1_13880C_A	3636133	0.587147	3.90964e-14
C6_00130C_A	CJI97_005280	VID27	3647894	0.583951	6.23195e-14
C6_03170C_A	CJI97_004176	MDR1	3639260	0.583863	7.29864e-14
C2_07790C_A	CJI97_005261	C2_07790C_A	3642326	0.58189	6.17378e-11
C7_02810W_A	CJI97_001500	PRX1	3641357	0.580994	1.72376e-07

## Sheet: Result_GO_upregulalted
ID	Description	GeneRatio	BgRatio	p.adjust	qvalue	geneID	Count
GO:1990961	drug transmembrane export	4/77	10/3984	0.0151868	0.0138442	CDR1/CDR4/FLU1/MDR1	4
GO:0046618	drug export	4/77	13/3984	0.0247355	0.0225487	CDR1/CDR4/FLU1/MDR1	4
GO:0044272	sulfur compound biosynthetic process	6/77	43/3984	0.0301638	0.0274971	THI4/THI6/MET3/MET15/MET14/CBF1	6
